# Supplementary material for: Identification of UBA7 expression downregulation in myelodysplastic neoplasm with SF3B1 mutations
Source: Sci Rep. 2025 Mar 29;15:10856. doi: 10.1038/s41598-025-95738-9 (PMC11954878; doi:10.1038/s41598-025-95738-9)
Supplement: Supplementary file 1 — Supplementary Information 1. [file 41598_2025_95738_MOESM1_ESM.zip]

Archive with 9 entries (8 files):
- Supplementary/
- Supplementary/Supp_3_Hallmarks_resFGSEA.xlsx
- __MACOSX/Supplementary/._Supp_3_Hallmarks_resFGSEA.xlsx
- Supplementary/Supp_4_Sig_dif_genes.xlsx
- __MACOSX/Supplementary/._Supp_4_Sig_dif_genes.xlsx
- Supplementary/Supp_1_Samples_all_clinical.xlsx
- __MACOSX/Supplementary/._Supp_1_Samples_all_clinical.xlsx
- Supplementary/Supp_2_filtered_res_edgeR_batchnorm.xlsx
- __MACOSX/Supplementary/._Supp_2_filtered_res_edgeR_batchnorm.xlsx
