# Supplementary material for: Identification of UBA7 expression downregulation in myelodysplastic neoplasm with SF3B1 mutations
Source: Sci Rep. 2025 Mar 29;15:10856. doi: 10.1038/s41598-025-95738-9 (PMC11954878; doi:10.1038/s41598-025-95738-9)
Supplement: Supplementary file 1 — Supplementary Information 1. [file 41598_2025_95738_MOESM1_ESM.zip › Supplementary/Supp_3_Hallmarks_resFGSEA.xlsx]

## Sheet: Supp_3_Hallmarks_resFGSEA
pathway	pval	padj	log2err	ES	NES	size	leadingEdge
HALLMARK_MYC_TARGETS_V1	1e-50	5e-49	NA	0.720256	3.76306	198
HALLMARK_OXIDATIVE_PHOSPHORYLATION	3.41784e-49	8.54459e-48	1.83158	0.702137	3.66508	200
HALLMARK_HEME_METABOLISM	1.39208e-45	2.32014e-44	1.76244	0.694989	3.61376	196
HALLMARK_E2F_TARGETS	3.07606e-43	3.84508e-42	1.7148	0.673344	3.51478	200
HALLMARK_MYC_TARGETS_V2	1.55758e-17	1.11256e-16	1.07687	0.749859	3.24296	57
HALLMARK_G2M_CHECKPOINT	4.97826e-23	4.97826e-22	1.24623	0.545461	2.84656	199
HALLMARK_DNA_REPAIR	1.59403e-16	9.9627e-16	1.04763	0.540124	2.72933	148
HALLMARK_ADIPOGENESIS	3.21774e-18	2.68145e-17	1.10534	0.514166	2.67401	194
HALLMARK_FATTY_ACID_METABOLISM	1.01826e-13	5.09132e-13	0.954542	0.503367	2.54358	148
HALLMARK_REACTIVE_OXYGEN_SPECIES_PATHWAY	2.22841e-08	9.28503e-08	0.733762	0.60889	2.53584	49
HALLMARK_MTORC1_SIGNALING	5.1142e-16	2.84122e-15	1.02767	0.481192	2.51116	199
HALLMARK_UNFOLDED_PROTEIN_RESPONSE	1.89182e-07	6.75651e-07	0.690132	0.438299	2.10642	111
HALLMARK_UV_RESPONSE_UP	4.95956e-08	1.90752e-07	0.719513	0.414078	2.09108	152
HALLMARK_GLYCOLYSIS	5.43652e-09	2.47115e-08	0.761461	0.392246	2.03699	193
HALLMARK_PEROXISOME	7.10192e-05	0.000197276	0.538434	0.389963	1.85676	99
HALLMARK_XENOBIOTIC_METABOLISM	1.63561e-06	5.45204e-06	0.643552	0.360144	1.83858	180
HALLMARK_ESTROGEN_RESPONSE_LATE	1.28362e-05	4.01131e-05	0.593325	0.339821	1.7372	181
HALLMARK_PROTEIN_SECRETION	0.00107937	0.00269843	0.45506	0.34249	1.61187	94
HALLMARK_SPERMATOGENESIS	0.00188236	0.0044818	0.45506	0.327829	1.57555	106
HALLMARK_ANGIOGENESIS	0.026528	0.0473715	0.352488	0.401222	1.5191	35
HALLMARK_COMPLEMENT	0.00389764	0.00847312	0.431708	0.266168	1.38329	188
HALLMARK_P53_PATHWAY	0.00982411	0.0204669	0.38073	0.25549	1.32872	194
HALLMARK_APOPTOSIS	0.0242554	0.0466451	0.352488	-0.321145	-1.39975	157
HALLMARK_CHOLESTEROL_HOMEOSTASIS	0.0261382	0.0473715	0.352488	-0.377797	-1.4737	72
HALLMARK_APICAL_JUNCTION	0.00318272	0.00723345	0.431708	-0.336701	-1.49609	184
HALLMARK_TGF_BETA_SIGNALING	0.0110006	0.0220013	0.38073	-0.431865	-1.60928	54
HALLMARK_UV_RESPONSE_DN	0.000405151	0.00106619	0.498493	-0.387844	-1.67403	143
HALLMARK_TNFA_SIGNALING_VIA_NFKB	2.5025e-05	7.36029e-05	0.57561	-0.384484	-1.71179	194
