# Supplementary material for: Identification of UBA7 expression downregulation in myelodysplastic neoplasm with SF3B1 mutations
Source: Sci Rep. 2025 Mar 29;15:10856. doi: 10.1038/s41598-025-95738-9 (PMC11954878; doi:10.1038/s41598-025-95738-9)
Supplement: Supplementary file 1 — Supplementary Information 1. [file 41598_2025_95738_MOESM1_ESM.zip › Supplementary/Supp_4_Sig_dif_genes.xlsx]

## Sheet: Supp_4_Sig_dif_genes
baseMean	log2FoldChange	lfcSE	stat	pvalue	padj	entrez	ensembl	symbol
13.1827	-0.966307	0.326389	-2.9606	0.0030704	0.0228941	1	ENSG00000121410	A1BG
60.049	-0.922058	0.193316	-4.76968	1.84515e-06	8.16165e-05	503538	ENSG00000268895	A1BG-AS1
112.179	-0.850121	0.239437	-3.5505	0.000384493	0.00497085	144571	ENSG00000245105	A2M-AS1
170.266	1.67647	0.354204	4.73308	2.21141e-06	9.4119e-05	53947	ENSG00000128274	A4GALT
2450.27	0.250764	0.0728011	3.4445	0.000572114	0.00664128	8086	ENSG00000094914	AAAS
283.064	-0.551126	0.0931844	-5.91436	3.33167e-09	4.85532e-07	65985	ENSG00000081760	AACS
2784.76	0.343049	0.0887765	3.86419	0.000111457	0.00192917	16	ENSG00000090861	AARS1
106.151	-0.329207	0.118458	-2.77911	0.0054508	0.0343639	80755	ENSG00000266967	AARSD1
721.831	-1.66726	0.258123	-6.45915	1.0529e-10	2.79607e-08	10157	ENSG00000008311	AASS
45.341	-0.873778	0.321174	-2.72058	0.00651679	0.0390912	9625	ENSG00000181409	AATK
19.4814	-0.749988	0.265633	-2.8234	0.00475172	0.0312417	10349	ENSG00000154263	ABCA10
707.773	-0.803472	0.184139	-4.3634	1.28058e-05	0.00036816	20	ENSG00000107331	ABCA2
135.807	-0.876654	0.239187	-3.66514	0.000247204	0.00355966	21	ENSG00000167972	ABCA3
346.746	-0.679605	0.1687	-4.02848	5.61389e-05	0.00113685	23461	ENSG00000154265	ABCA5
574.912	-0.711276	0.223334	-3.1848	0.00144852	0.013212	5243	ENSG00000085563	ABCB1
760.421	0.5496	0.103749	5.29738	1.17475e-07	9.08735e-06	23456	ENSG00000135776	ABCB10
31.6229	-1.11007	0.342198	-3.24394	0.00117887	0.0113867	5244	ENSG00000005471	ABCB4
1258.64	-1.07969	0.0681349	-15.8463	1.49102e-56	4.86729e-52	22	ENSG00000131269	ABCB7
664.311	0.538242	0.113696	4.73407	2.20063e-06	9.37827e-05	11194	ENSG00000197150	ABCB8
240.834	-0.716738	0.155888	-4.59778	4.27013e-06	0.000158043	4363	ENSG00000103222	ABCC1
41.3463	2.08109	0.534307	3.89493	9.82274e-05	0.00176125	150000	ENSG00000291052	ABCC13
1487.37	0.436154	0.107994	4.03869	5.37512e-05	0.00110495	10057	ENSG00000114770	ABCC5
8.33784	-1.66176	0.562589	-2.95378	0.00313912	0.0232735	225	ENSG00000173208	ABCD2
1873.46	-0.36987	0.0775055	-4.77218	1.82241e-06	8.09398e-05	5826	ENSG00000119688	ABCD4
105.191	0.784214	0.248093	3.16097	0.00157247	0.0140289	9429	ENSG00000118777	ABCG2
69.2959	-0.62973	0.236916	-2.65803	0.00785986	0.044661	84696	ENSG00000143994	ABHD1
72.3873	-1.03433	0.257736	-4.01314	5.99153e-05	0.00119479	145447	ENSG00000131969	ABHD12B
2647.56	0.212065	0.0793413	2.67282	0.00752161	0.0432814	84836	ENSG00000114779	ABHD14B
322.14	-0.547522	0.166919	-3.28017	0.00103744	0.0103314	116236	ENSG00000168792	ABHD15
158.148	-0.643412	0.213307	-3.01637	0.00255824	0.0200219	58489	ENSG00000136379	ABHD17C
619.291	-0.249902	0.0728643	-3.42969	0.000604261	0.00691638	80167	ENSG00000164074	ABHD18
582.204	0.513812	0.10389	4.94571	7.58663e-07	4.08676e-05	51099	ENSG00000011198	ABHD5
860.359	-0.297505	0.0859586	-3.46102	0.000538123	0.00637622	10152	ENSG00000138443	ABI2
2121.84	0.248286	0.0786391	3.15728	0.00159246	0.0141685	58527	ENSG00000146386	ABRACL
285.928	-0.548919	0.17438	-3.14783	0.00164489	0.0144811	121551	ENSG00000151136	ABTB3
858.064	-0.421887	0.0937857	-4.49842	6.84616e-06	0.000227814	80724	ENSG00000111271	ACAD10
55.63	-0.986203	0.18335	-5.3788	7.49842e-08	6.39108e-06	84129	ENSG00000240303	ACAD11
2325.7	-0.380765	0.111457	-3.41624	0.000634922	0.00718633	9744	ENSG00000072818	ACAP1
1824.87	0.593042	0.104688	5.66484	1.47162e-08	1.69304e-06	38	ENSG00000075239	ACAT1
126.538	0.539432	0.193687	2.78508	0.00535151	0.0339344	414149	ENSG00000176244	ACBD7
1377.59	-0.403838	0.116608	-3.46321	0.00053377	0.00634381	84680	ENSG00000110455	ACCS
1048.6	-0.832128	0.104859	-7.93566	2.09375e-15	2.20479e-12	65057	ENSG00000102977	ACD
39.9603	1.37294	0.418538	3.28031	0.00103691	0.0103293	43	ENSG00000087085	ACHE
188.872	1.53143	0.330501	4.63366	3.59258e-06	0.000138625	2532	ENSG00000213088	ACKR1
97.4599	-0.674334	0.244282	-2.76048	0.00577165	0.0357585	57007	ENSG00000144476	ACKR3
6.95588	-0.915147	0.318759	-2.87097	0.00409217	0.0281441	51554	ENSG00000129048	ACKR4
375.486	-0.484957	0.183828	-2.6381	0.0083371	0.0466101	26027	ENSG00000162390	ACOT11
804.934	0.238943	0.0603661	3.95824	7.55048e-05	0.00143887	55856	ENSG00000112304	ACOT13
1381.77	0.342987	0.130298	2.63234	0.00848001	0.0471748	11332	ENSG00000097021	ACOT7
677.522	0.745477	0.280181	2.6607	0.00779792	0.0444405	54	ENSG00000102575	ACP5
9.28914	-1.39531	0.444639	-3.13808	0.00170061	0.0148554	49	ENSG00000100312	ACR
61.8851	1.56142	0.312768	4.99226	5.96768e-07	3.38188e-05	23205	ENSG00000103740	ACSBG1
12.6466	-1.06185	0.325876	-3.25843	0.00112029	0.0109498	81616	ENSG00000130377	ACSBG2
1343.46	-0.286811	0.0886312	-3.236	0.00121215	0.0116278	197322	ENSG00000176715	ACSF3
1205.52	-0.747149	0.148393	-5.03493	4.7803e-07	2.81675e-05	6296	ENSG00000005187	ACSM3
188.478	1.38375	0.479796	2.88403	0.00392618	0.0272985	54988	ENSG00000183549	ACSM5
1641.21	0.312677	0.0840292	3.72105	0.000198398	0.00300255	84532	ENSG00000154930	ACSS1
32.2918	-3.002	0.536104	-5.59965	2.14786e-08	2.29134e-06	79611	ENSG00000111058	ACSS3
112.202	-0.718543	0.166517	-4.31514	1.59502e-05	0.000432582	59	ENSG00000107796	ACTA2
14.2991	-1.03458	0.350521	-2.95155	0.00316183	0.0233729	391334	NA	ACTBP15
42.3884	-0.772235	0.272703	-2.83178	0.00462898	0.0306625	73	NA	ACTG1P1
24.6736	-0.758862	0.266947	-2.84275	0.00447267	0.0298947	283693	ENSG00000259315	ACTG1P17
15.3988	-1.03724	0.295039	-3.51561	0.000438752	0.00547082	75	NA	ACTG1P3
1687.3	0.3736	0.092473	4.04009	5.34301e-05	0.00110148	86	ENSG00000136518	ACTL6A
555.832	-0.476731	0.102589	-4.64699	3.36812e-06	0.000132468	284325	ENSG00000188493	ACTMAP
159.955	0.360987	0.132217	2.73027	0.00632827	0.0382343	57180	ENSG00000133627	ACTR3B
256.307	-0.471848	0.136779	-3.4497	0.0005612	0.00656624	90	ENSG00000115170	ACVR1
87.5935	1.4468	0.470468	3.07523	0.0021034	0.0173986	94	ENSG00000139567	ACVRL1
416.617	-1.00756	0.262218	-3.84244	0.000121817	0.00206148	91703	ENSG00000132744	ACY3
512.57	0.175556	0.0660139	2.65937	0.00782863	0.0445455	97	ENSG00000119640	ACYP1
1593.54	-0.488886	0.157694	-3.10022	0.00193376	0.0163326	100	ENSG00000196839	ADA
390.45	0.326135	0.0742348	4.39328	1.11652e-05	0.000331643	161823	ENSG00000168803	ADAL
1913.63	-0.366665	0.0786513	-4.6619	3.13299e-06	0.000124541	102	ENSG00000137845	ADAM10
991.418	-0.434275	0.108022	-4.02024	5.81396e-05	0.00116508	6868	ENSG00000151694	ADAM17
3.68021	-1.54031	0.548468	-2.80838	0.00497917	0.0322596	8748	ENSG00000134007	ADAM20
1487.74	-0.878874	0.187283	-4.69275	2.69552e-06	0.000110266	10863	ENSG00000042980	ADAM28
1.89171	-2.69939	0.983984	-2.74333	0.00608197	0.0371867	81792	ENSG00000151388	ADAMTS12
41.7152	-0.947389	0.283509	-3.34165	0.000832815	0.00877831	11093	ENSG00000160323	ADAMTS13
31.0883	-1.24576	0.254978	-4.88574	1.03041e-06	5.19237e-05	11174	ENSG00000049192	ADAMTS6
2.56367	-3.85141	0.797221	-4.83104	1.3582e-06	6.41637e-05	9719	ENSG00000197859	ADAMTSL2
168.249	-0.803342	0.222911	-3.60386	0.00031352	0.0042733	54507	ENSG00000143382	ADAMTSL4
455.95	0.346476	0.0941853	3.67867	0.000234455	0.00341371	57143	ENSG00000063761	ADCK1
22.1924	-3.72233	0.758785	-4.90564	9.31213e-07	4.79472e-05	108	ENSG00000078295	ADCY2
449.146	0.347743	0.131573	2.64297	0.00821811	0.0461504	113	ENSG00000121281	ADCY7
122.656	-1.14218	0.226924	-5.03332	4.82066e-07	2.83032e-05	115	ENSG00000162104	ADCY9
1156.5	0.93646	0.269059	3.4805	0.000500479	0.0060667	119	ENSG00000075340	ADD2
1523.85	-0.417654	0.121447	-3.43899	0.000583882	0.00674222	120	ENSG00000148700	ADD3
43.399	-1.12524	0.287677	-3.91149	9.17284e-05	0.00168129	25960	ENSG00000020181	ADGRA2
10.0282	-1.78719	0.541477	-3.30058	0.000964866	0.00978831	575	ENSG00000181790	ADGRB1
5.03942	-2.79793	0.695043	-4.02555	5.68422e-05	0.00114611	347088	ENSG00000180264	ADGRD2
273.871	-1.29167	0.238397	-5.41816	6.02162e-08	5.4301e-06	2015	ENSG00000174837	ADGRE1
925.049	-0.96983	0.145857	-6.64917	2.94744e-11	1.03458e-08	30817	ENSG00000127507	ADGRE2
2866.16	-0.702692	0.162231	-4.33143	1.48142e-05	0.000409479	976	ENSG00000123146	ADGRE5
605.02	-0.801391	0.182724	-4.38579	1.15564e-05	0.000340106	221188	ENSG00000159618	ADGRG5
413.265	-0.525319	0.1824	-2.88004	0.00397628	0.027547	22859	ENSG00000072071	ADGRL1
7.61212	-2.87865	0.713302	-4.03566	5.44489e-05	0.00111298	23284	ENSG00000150471	ADGRL3
2400.97	0.296108	0.0682502	4.33856	1.43417e-05	0.000399437	128	ENSG00000197894	ADH5
102.117	-0.55292	0.167666	-3.29775	0.000974642	0.00985328	137872	ENSG00000147576	ADHFE1
1459.99	0.468979	0.153833	3.04862	0.00229897	0.0185265	51094	ENSG00000159346	ADIPOR1
3699.18	-0.275422	0.0689633	-3.99374	6.5038e-05	0.00127581	23394	ENSG00000101126	ADNP
1605.05	-0.241262	0.0797605	-3.02483	0.0024877	0.0196377	83440	ENSG00000159322	ADPGK
14.687	-1.33909	0.473823	-2.82613	0.00471137	0.0310703	153	ENSG00000043591	ADRB1
984.035	0.3981	0.112281	3.54556	0.000391785	0.00503918	64782	ENSG00000181026	AEN
104.688	-0.913841	0.328785	-2.77945	0.00544508	0.0343468	4301	ENSG00000130396	AFDN
937.389	-0.342628	0.126496	-2.7086	0.00675676	0.0401543	27125	ENSG00000072364	AFF4
610.819	0.258644	0.0756048	3.42099	0.000623929	0.00708436	10939	ENSG00000141385	AFG3L2
1411.12	0.253624	0.069737	3.63686	0.000275983	0.00387326	125061	ENSG00000183077	AFMID
1291.47	-0.224933	0.0686617	-3.27596	0.00105303	0.0104388	54812	ENSG00000119844	AFTPH
29.7304	-0.77873	0.220079	-3.53841	0.000402544	0.00513107	101927402	ENSG00000260101	AFTPH-DT
83.1374	-0.565949	0.185738	-3.04703	0.00231111	0.0185848	728005	NA	AGAP13P
735.021	-0.530864	0.127364	-4.1681	3.07145e-05	0.000723409	116986	ENSG00000135439	AGAP2
192.652	-0.330064	0.114714	-2.87727	0.00401133	0.0277699	119016	ENSG00000188234	AGAP4
21.4013	-0.677546	0.175672	-3.85688	0.000114844	0.00197627	414189	ENSG00000204149	AGAP6
50.9825	-0.78547	0.22503	-3.49051	0.000482097	0.00588101	653268	NA	AGAP7P
205.118	-1.00014	0.158883	-6.29484	3.0772e-10	6.88029e-08	642517	ENSG00000204172	AGAP9
99.8313	0.644497	0.135575	4.75382	1.99612e-06	8.67661e-05	340351	ENSG00000146856	AGBL3
825.066	0.268697	0.09209	2.91776	0.00352556	0.0252332	60509	ENSG00000084693	AGBL5
223.024	0.625518	0.158447	3.94781	7.88684e-05	0.00148391	3268	ENSG00000106351	AGFG2
99.0079	0.854518	0.166163	5.14266	2.70869e-07	1.75094e-05	79814	ENSG00000116771	AGMAT
1668.16	-0.362969	0.0648148	-5.60009	2.14242e-08	2.29134e-06	26523	ENSG00000092847	AGO1
997.223	-0.404837	0.117534	-3.44442	0.000572292	0.00664128	192669	ENSG00000126070	AGO3
789.293	-0.642312	0.108964	-5.89469	3.75376e-09	5.35099e-07	192670	ENSG00000134698	AGO4
703.432	0.481049	0.128908	3.73172	0.000190174	0.00289554	56894	ENSG00000160216	AGPAT3
731.324	-0.516349	0.174558	-2.95803	0.00309615	0.0230334	56895	ENSG00000026652	AGPAT4
40.0291	1.29332	0.393892	3.28343	0.00102552	0.010247	185	ENSG00000144891	AGTR1
6199.42	0.320739	0.0955243	3.35767	0.000786027	0.00843976	191	ENSG00000101444	AHCY
1617.02	0.356053	0.0780185	4.5637	5.02604e-06	0.000178337	10768	ENSG00000168710	AHCYL1
2434.35	-1.08389	0.164087	-6.60559	3.95949e-11	1.31892e-08	79026	ENSG00000124942	AHNAK
477.756	-0.537571	0.154404	-3.48159	0.000498445	0.00604654	196	ENSG00000106546	AHR
1.39912	-2.1595	0.747896	-2.88744	0.00388391	0.0271053	57491	ENSG00000063438	AHRR
2561.88	0.207863	0.0608044	3.41855	0.000629559	0.00713379	10598	ENSG00000100591	AHSA1
718.804	-0.616517	0.111062	-5.55111	2.83861e-08	2.92253e-06	130872	ENSG00000173209	AHSA2P
7.29766	3.24393	0.812278	3.99362	6.50722e-05	0.00127581	197	ENSG00000145192	AHSG
1231.04	1.55905	0.280344	5.56122	2.67901e-08	2.77455e-06	51327	ENSG00000169877	AHSP
258.481	0.367806	0.119255	3.08421	0.00204095	0.0170108	64853	ENSG00000186063	AIDA
764.555	-1.04555	0.239102	-4.3728	1.2266e-05	0.000356874	83543	ENSG00000126878	AIF1L
1526.31	0.265665	0.0639083	4.15697	3.22492e-05	0.000748751	9131	ENSG00000156709	AIFM1
857.306	0.394017	0.0821945	4.79372	1.63716e-06	7.48606e-05	7965	ENSG00000106305	AIMP2
13.8917	-1.43525	0.432044	-3.32199	0.000893775	0.00929185	84962	ENSG00000129474	AJUBA
17.1526	-0.775483	0.274228	-2.82788	0.00468577	0.0309577	107984660	NA	AJUBA-DT
61.602	0.929024	0.255636	3.63417	0.000278878	0.00390884	203	ENSG00000106992	AK1
15.1724	-0.779578	0.279219	-2.79199	0.00523848	0.0334124	100419075	ENSG00000230042	AK3P3
11.1374	-0.776077	0.271392	-2.85962	0.0042415	0.0287798	645619	NA	AK4P3
36.7129	0.925505	0.267286	3.4626	0.000534982	0.00634822	122481	ENSG00000140057	AK7
55.4669	0.964254	0.352197	2.73783	0.0061847	0.0376112	158067	ENSG00000165695	AK8
307.013	-0.525518	0.102484	-5.12779	2.93168e-07	1.86918e-05	221264	ENSG00000155085	AK9
757.8	0.301559	0.0789356	3.82032	0.000133278	0.00220624	8165	ENSG00000121057	AKAP1
3469.07	-0.397931	0.0921599	-4.31783	1.57571e-05	0.000428647	11214	ENSG00000170776	AKAP13
27.734	-0.643475	0.237639	-2.70778	0.00677353	0.0401809	123466214	NA	AKAP13-AS1
454.504	-0.315426	0.113865	-2.77017	0.00560267	0.0350371	26993	ENSG00000011243	AKAP8L
1125.76	-0.407795	0.131657	-3.09741	0.0019522	0.0164416	80709	ENSG00000106948	AKNA
251.693	1.06951	0.330271	3.23829	0.0012025	0.0115556	1645	ENSG00000187134	AKR1C1
83.0319	1.15855	0.337967	3.42801	0.000608033	0.0069498	1646	ENSG00000151632	AKR1C2
2247.26	0.319496	0.0909948	3.51114	0.000446182	0.00554229	8644	ENSG00000196139	AKR1C3
66.5034	0.742232	0.253469	2.9283	0.00340826	0.0246858	83592	ENSG00000165568	AKR1E2
14.334	-0.761461	0.206443	-3.68849	0.000225593	0.00331945	10000	ENSG00000117020	AKT3
2353.6	0.701511	0.114796	6.11096	9.90318e-10	1.77626e-07	210	ENSG00000148218	ALAD
4306.68	2.67507	0.406956	6.57337	4.91905e-11	1.52931e-08	212	ENSG00000158578	ALAS2
2627.96	0.771866	0.199296	3.87296	0.000107521	0.00187797	216	ENSG00000165092	ALDH1A1
943.881	0.407725	0.127945	3.18672	0.00143898	0.0131425	219	ENSG00000137124	ALDH1B1
357.607	-0.7326	0.183367	-3.99526	6.46234e-05	0.00127006	230	ENSG00000109107	ALDOC
498.818	-0.285742	0.103974	-2.74821	0.00599223	0.0367965	79087	ENSG00000182858	ALG12
1107.98	-0.29389	0.0777022	-3.78226	0.00015541	0.0024893	79868	ENSG00000101901	ALG13
31.5609	-0.508558	0.184221	-2.76058	0.00576988	0.0357585	106478971	NA	ALG13-AS1
315.623	0.357279	0.10057	3.55254	0.000381526	0.00494816	199857	ENSG00000172339	ALG14
194.108	-0.398002	0.115437	-3.44777	0.000565236	0.00659691	100506713	ENSG00000215067	ALOX12-AS1
87.2955	-1.32936	0.367531	-3.61701	0.000298025	0.00411188	247	ENSG00000179593	ALOX15B
4.62799	-2.01836	0.537528	-3.7549	0.000173409	0.00269048	251	ENSG00000163286	ALPG
869.681	-0.241395	0.0825838	-2.92303	0.00346641	0.0249741	80216	ENSG00000073331	ALPK1
15.8341	-1.3804	0.44827	-3.0794	0.0020742	0.0172291	250	ENSG00000163283	ALPP
90.2682	-1.32148	0.335095	-3.94361	8.02658e-05	0.00150413	259173	ENSG00000178038	ALS2CL
678.574	0.378105	0.10629	3.55731	0.000374677	0.00489042	10189	ENSG00000183684	ALYREF
111.067	0.841801	0.230817	3.64705	0.000265271	0.00375399	51005	ENSG00000162066	AMDHD2
703.128	0.786579	0.146027	5.38654	7.18273e-08	6.20299e-06	9949	ENSG00000101935	AMMECR1
849.584	-0.329445	0.0953624	-3.45466	0.000550978	0.00647915	154810	ENSG00000166025	AMOTL1
2721.4	-0.258118	0.0942888	-2.73753	0.00619028	0.0376374	271	ENSG00000116337	AMPD2
225.94	-0.553823	0.160034	-3.46066	0.000538844	0.00638013	280	ENSG00000240038	AMY2B
1636.47	0.219838	0.0716951	3.06629	0.0021673	0.0177813	25847	ENSG00000129055	ANAPC13
109.345	-0.485372	0.13952	-3.47886	0.000503551	0.00609263	285074	ENSG00000285793	ANAPC1P2
839.265	-0.340698	0.089252	-3.81726	0.000134942	0.00222477	23357	ENSG00000013523	ANGEL1
4.42417	-1.62898	0.536343	-3.0372	0.00238788	0.0190587	253935	ENSG00000187151	ANGPTL5
3015.21	1.25296	0.294746	4.251	2.12816e-05	0.000540702	286	ENSG00000029534	ANK1
1.75996	-3.16512	1.13778	-2.78183	0.0054054	0.0342031	105377373	ENSG00000248152	ANK2-AS1
80.3507	-2.14969	0.392333	-5.47924	4.27151e-08	4.14327e-06	288	ENSG00000151150	ANK3
149.937	-0.430562	0.12649	-3.40392	0.000664251	0.0074387	348094	ENSG00000166839	ANKDD1A
673.818	0.481078	0.145744	3.30083	0.000963981	0.00978787	56172	ENSG00000154122	ANKH
138.671	-0.388665	0.132835	-2.92593	0.00343426	0.0248096	54882	ENSG00000131503	ANKHD1
776.678	-0.206633	0.0753311	-2.74299	0.00608818	0.0372108	54467	ENSG00000001629	ANKIB1
507.081	0.455092	0.156516	2.90764	0.00364164	0.0258206	126549	ENSG00000160117	ANKLE1
515.423	-0.395706	0.0720662	-5.49086	3.99979e-08	3.92099e-06	57763	ENSG00000164331	ANKRA2
4564.96	-0.51169	0.096941	-5.27837	1.30338e-07	9.84896e-06	55608	ENSG00000088448	ANKRD10
203.707	-0.426038	0.154411	-2.75912	0.00579581	0.0358942	100505494	NA	ANKRD10-IT1
994.336	-0.251971	0.0679802	-3.70654	0.00021011	0.0031405	88455	ENSG00000076513	ANKRD13A
1132.78	-0.355726	0.120366	-2.95538	0.00312289	0.0231637	338692	ENSG00000172932	ANKRD13D
12.5058	-2.09563	0.464228	-4.51422	6.35495e-06	0.000215919	170961	ENSG00000089847	ANKRD24
3766.75	-0.880473	0.132922	-6.62397	3.49676e-11	1.18904e-08	23243	ENSG00000206560	ANKRD28
12.7831	-1.33856	0.381651	-3.50728	0.000452714	0.00560637	284615	ENSG00000272031	ANKRD34A
38.3759	-1.14363	0.298389	-3.83267	0.000126762	0.00212359	148741	ENSG00000198483	ANKRD35
242.256	0.94419	0.35174	2.68434	0.00726726	0.0422573	645784	ENSG00000291127	ANKRD36BP2
2234.96	-0.520424	0.0926461	-5.61733	1.93926e-08	2.11723e-06	400986	ENSG00000174501	ANKRD36C
103.749	-0.50122	0.180737	-2.7732	0.00555072	0.0348189	100506282	ENSG00000247137	ANKRD42-DT
1160.19	-0.576109	0.120717	-4.77237	1.82071e-06	8.09398e-05	91526	ENSG00000065413	ANKRD44
80.3811	-0.540377	0.202165	-2.67295	0.00751869	0.0432814	101927547	ENSG00000236977	ANKRD44-IT1
13.5616	-1.355	0.488867	-2.77172	0.00557615	0.0349181	79998	ENSG00000144031	ANKRD53
100.138	-0.640389	0.172211	-3.71863	0.000200308	0.00302026	22881	ENSG00000135299	ANKRD6
23.2563	-1.40529	0.321396	-4.37246	1.22856e-05	0.000357125	100131244	ENSG00000230778	ANKRD63
20.7621	-1.51467	0.543329	-2.78776	0.00530736	0.03372	441869	ENSG00000235098	ANKRD65
105.664	0.955408	0.252911	3.77765	0.000158315	0.00252222	122416	ENSG00000156381	ANKRD9
419.167	-0.397162	0.138589	-2.86576	0.00416013	0.0284405	203286	ENSG00000165138	ANKS6
1247.99	-0.269416	0.0776217	-3.47088	0.000518751	0.0062085	55139	ENSG00000163516	ANKZF1
70.6179	-1.62233	0.365934	-4.43339	9.27614e-06	0.000288941	203859	ENSG00000171714	ANO5
691.16	-0.414862	0.134575	-3.08276	0.00205091	0.017066	196527	ENSG00000177119	ANO6
47.5766	-0.699655	0.24856	-2.81483	0.00488025	0.0318451	57719	ENSG00000074855	ANO8
3622.68	0.337306	0.0668893	5.04275	4.5889e-07	2.74359e-05	10541	ENSG00000136938	ANP32B
4.61259	0.980718	0.226606	4.32785	1.5057e-05	0.000414608	646791	ENSG00000259790	ANP32BP1
7.4655	0.429796	0.149424	2.87636	0.00402291	0.0278111	23520	NA	ANP32C
1205.7	-0.879037	0.178356	-4.92856	8.28379e-07	4.39701e-05	290	ENSG00000166825	ANPEP
62.6791	0.604139	0.195953	3.08308	0.00204873	0.0170565	65990	ENSG00000103254	ANTKMT
695.868	-1.0227	0.131142	-7.79837	6.2712e-15	5.68659e-12	118429	ENSG00000163297	ANTXR2
9634.02	-0.675195	0.157069	-4.29871	1.71799e-05	0.000455181	301	ENSG00000135046	ANXA1
351.039	-0.43114	0.102278	-4.21537	2.49371e-05	0.000612526	389289	ENSG00000177721	ANXA2R
469.065	-0.346041	0.0959612	-3.60605	0.000310888	0.00424452	153684	ENSG00000215068	ANXA2R-AS1
2995.52	0.516554	0.172554	2.99357	0.0027573	0.0211787	308	ENSG00000164111	ANXA5
2198.94	-0.459592	0.105684	-4.34873	1.36929e-05	0.000385006	8906	ENSG00000213983	AP1G2
17.4198	-0.757614	0.220245	-3.43987	0.000581996	0.00672281	102724814	ENSG00000258727	AP1G2-AS1
640.52	0.412607	0.122518	3.36772	0.000757926	0.00820083	160	ENSG00000196961	AP2A1
2641.56	0.221204	0.0666123	3.32076	0.00089772	0.00931911	163	ENSG00000006125	AP2B1
2639.91	0.371428	0.111625	3.32747	0.000876369	0.00915755	1175	ENSG00000042753	AP2S1
743.449	-0.198978	0.0694818	-2.86375	0.00418663	0.028542	10717	ENSG00000134262	AP4B1
10.975	-0.941789	0.256728	-3.66843	0.00024404	0.00352361	100287722	ENSG00000226167	AP4B1-AS1
335.778	-0.531195	0.117391	-4.52501	6.03938e-06	0.00020709	317	ENSG00000120868	APAF1
169.513	-1.04725	0.270059	-3.87784	0.000105386	0.00185058	322	ENSG00000166313	APBB1
206.874	-0.906511	0.128205	-7.07079	1.54059e-12	8.17596e-10	10307	ENSG00000113108	APBB3
4.68949	-2.32649	0.744526	-3.1248	0.00177927	0.0153536	149773	ENSG00000231290	APCDD1L-DT
3530.57	0.395379	0.0755945	5.23026	1.69275e-07	1.20388e-05	327	ENSG00000164062	APEH
1484.01	0.313075	0.0947983	3.30254	0.000958146	0.00975398	27301	ENSG00000169188	APEX2
794.291	0.226114	0.0637997	3.54413	0.000393907	0.00505651	51074	ENSG00000149089	APIP
48.9236	1.70297	0.527796	3.22657	0.00125285	0.0119376	187	ENSG00000134817	APLNR
6963.95	-0.524853	0.125264	-4.18999	2.78965e-05	0.000669107	334	ENSG00000084234	APLP2
540.891	0.900762	0.171569	5.25015	1.51973e-07	1.10244e-05	9582	ENSG00000179750	APOBEC3B
8418.76	0.525972	0.0920655	5.71302	1.10986e-08	1.332e-06	27350	ENSG00000244509	APOBEC3C
938.911	0.96379	0.241687	3.98776	6.67014e-05	0.00130227	341	ENSG00000130208	APOC1
13.9631	1.04328	0.376915	2.76796	0.00564086	0.0352235	342	ENSG00000291128	APOC1P1
1438	0.893687	0.340707	2.62304	0.00871499	0.0481863	348	ENSG00000130203	APOE
579.303	0.838235	0.28887	2.90177	0.00371062	0.0262299	80832	ENSG00000100336	APOL4
483.462	0.538093	0.0824196	6.5287	6.63428e-11	1.89973e-08	79135	ENSG00000184831	APOO
20.8693	-0.761394	0.262631	-2.8991	0.00374233	0.0263513	120017341	NA	APPBP2-DT
1284.34	-0.251028	0.0947081	-2.65054	0.00803622	0.0454102	26060	ENSG00000157500	APPL1
74.115	-0.667022	0.194417	-3.43088	0.000601622	0.00690069	339883	ENSG00000198590	APRG1
98.1144	1.38502	0.309448	4.47576	7.61402e-06	0.000248847	358	ENSG00000240583	AQP1
9.66894	-1.65075	0.610719	-2.70296	0.0068726	0.0405768	343	ENSG00000103375	AQP8
106.207	-2.38164	0.413846	-5.75489	8.66998e-09	1.08438e-06	367	ENSG00000169083	AR
686.745	0.247719	0.0821597	3.0151	0.00256898	0.020091	381	ENSG00000004059	ARF5
134.122	0.722982	0.236453	3.05761	0.00223113	0.0181041	384	ENSG00000081181	ARG2
3217.25	-0.315453	0.0743712	-4.2416	2.21935e-05	0.000558585	55082	ENSG00000134884	ARGLU1
194.153	-0.612346	0.147216	-4.1595	3.1894e-05	0.000743146	79658	ENSG00000071205	ARHGAP10
20.6603	-0.874571	0.279377	-3.13043	0.00174548	0.015142	100874372	ENSG00000230789	ARHGAP26-IT1
533.272	-0.515574	0.14374	-3.58684	0.000334707	0.00450193	9743	ENSG00000134909	ARHGAP32
751.64	-0.32806	0.106679	-3.07519	0.00210365	0.0173986	394	ENSG00000100852	ARHGAP5
835.012	-0.47982	0.112874	-4.25094	2.12872e-05	0.000540702	64333	ENSG00000123329	ARHGAP9
5.91282	2.10975	0.616214	3.42372	0.000617692	0.00702331	398	ENSG00000242173	ARHGDIG
347.841	-0.669593	0.189035	-3.54217	0.000396847	0.00507429	9828	ENSG00000110237	ARHGEF17
29.8921	-0.711973	0.228827	-3.11141	0.00186199	0.0159284	118827816	NA	ARHGEF18-AS1
1518.19	-0.210189	0.0796775	-2.638	0.00833973	0.0466122	9181	ENSG00000116584	ARHGEF2
3.29171	-1.27402	0.337204	-3.77818	0.000157977	0.00251807	26084	ENSG00000114790	ARHGEF26
23.1272	-1.01844	0.270059	-3.77119	0.000162471	0.00256962	101928605	NA	ARHGEF35-AS1
59.8502	0.869434	0.22598	3.8474	0.00011938	0.002035	389337	ENSG00000183111	ARHGEF37
382.953	-0.695108	0.145186	-4.78771	1.68695e-06	7.66831e-05	55701	ENSG00000165801	ARHGEF40
2354.82	-0.264448	0.0837093	-3.15912	0.00158246	0.0140988	9459	ENSG00000129675	ARHGEF6
490.934	-0.342543	0.089707	-3.81847	0.000134283	0.00221502	23229	ENSG00000131089	ARHGEF9
4637.26	-0.465684	0.0795258	-5.85575	4.74851e-09	6.45876e-07	57492	ENSG00000049618	ARID1B
1796.15	-0.217235	0.0705152	-3.08069	0.00206522	0.0171632	196528	ENSG00000189079	ARID2
1350.95	-0.247266	0.0878692	-2.81403	0.00489251	0.0318531	5926	ENSG00000032219	ARID4A
2076.94	-0.264102	0.0934622	-2.82576	0.0047168	0.0310998	51742	ENSG00000054267	ARID4B
502.171	-0.509181	0.151723	-3.35599	0.000790802	0.00847782	10865	ENSG00000196843	ARID5A
965.595	-0.514595	0.15685	-3.28082	0.00103507	0.010314	84159	ENSG00000150347	ARID5B
1018	-0.432222	0.0996316	-4.3382	1.43652e-05	0.000399437	25820	ENSG00000166233	ARIH1
218.326	-0.440743	0.164872	-2.67324	0.00751235	0.0432739	285598	ENSG00000175414	ARL10
4614.72	-0.265066	0.0966504	-2.74253	0.00609688	0.037243	10550	ENSG00000144746	ARL6IP5
1166.86	0.320287	0.0837791	3.823	0.000131839	0.00218687	55156	ENSG00000104442	ARMC1
121.941	0.315427	0.0892579	3.53388	0.000409502	0.00519339	83787	ENSG00000170632	ARMC10
995.069	-0.298098	0.0666364	-4.4735	7.69484e-06	0.000250985	51566	ENSG00000102401	ARMCX3
125.52	-1.17421	0.175684	-6.68364	2.33086e-11	8.54927e-09	100131755	ENSG00000196440	ARMCX4
89.0728	-0.634224	0.119933	-5.28817	1.23544e-07	9.44491e-06	100528062	ENSG00000286237	ARMCX5-GPRASP2
1436.65	-0.817058	0.149639	-5.4602	4.75598e-08	4.50012e-06	339541	ENSG00000198520	ARMH1
474.505	-0.267535	0.0589086	-4.54153	5.58482e-06	0.000193331	79591	ENSG00000120029	ARMH3
34.7991	-1.71923	0.392825	-4.37658	1.20558e-05	0.000352014	145407	ENSG00000139971	ARMH4
459.231	0.273878	0.0770252	3.5557	0.000376975	0.00491009	10552	ENSG00000241685	ARPC1A
2.73712	0.705196	0.247866	2.84507	0.00444013	0.0297694	260421	NA	ARPC1AP3
224.247	-0.391601	0.121965	-3.21075	0.00132387	0.0124108	10095	ENSG00000130429	ARPC1B
638.045	-0.375302	0.130085	-2.88506	0.00391338	0.0272443	92714	ENSG00000197070	ARRDC1
318.12	-0.453558	0.158474	-2.86204	0.00420919	0.0286363	91947	ENSG00000140450	ARRDC4
682.745	-0.429297	0.132537	-3.23906	0.00119923	0.0115381	414	ENSG00000006756	ARSD
17.9367	1.64947	0.493465	3.34263	0.000829897	0.0087617	420	ENSG00000111339	ART4
665.591	0.629679	0.0855395	7.36127	1.82174e-13	1.18937e-10	64801	ENSG00000173409	ARV1
90.7058	-0.868442	0.223681	-3.8825	0.000103387	0.00182945	8853	ENSG00000151693	ASAP2
472.448	0.356963	0.094593	3.77367	0.000160862	0.00254911	51665	ENSG00000065802	ASB1
68.3578	-0.474653	0.165023	-2.87629	0.00402381	0.0278114	142686	ENSG00000239388	ASB14
858.871	-0.237173	0.0629704	-3.76642	0.000165604	0.00260153	51130	ENSG00000115239	ASB3
1318.56	0.189345	0.0675609	2.80258	0.00506951	0.0326537	140461	ENSG00000177981	ASB8
428.57	-0.60031	0.1384	-4.3375	1.4411e-05	0.000400027	140462	ENSG00000102048	ASB9
69.3213	-1.09862	0.357532	-3.0728	0.00212058	0.0174985	433	ENSG00000161944	ASGR2
1764.38	0.302769	0.0866602	3.49375	0.000476291	0.00582324	9070	ENSG00000129691	ASH2L
649.477	0.381752	0.129061	2.95791	0.00309732	0.0230365	435	ENSG00000126522	ASL
759.056	-0.288273	0.0897294	-3.21269	0.00131498	0.0123458	444	ENSG00000198363	ASPH
35.092	-0.629148	0.234132	-2.68715	0.0072064	0.0419953	57168	ENSG00000128203	ASPHD2
975.587	-0.599136	0.0878339	-6.82124	9.02557e-12	3.92841e-09	84896	ENSG00000138138	ATAD1
367.52	0.46285	0.155523	2.97609	0.00291946	0.0220557	55210	ENSG00000197785	ATAD3A
12.1745	-1.28108	0.40438	-3.168	0.0015349	0.0137917	NA	NA	ATE1OSP
409.402	-1.02352	0.254573	-4.02054	5.8066e-05	0.00116467	467	ENSG00000162772	ATF3
1374.92	-0.857146	0.124539	-6.88257	5.87839e-12	2.674e-09	89849	ENSG00000168010	ATG16L2
1407.08	0.308566	0.0699025	4.41423	1.01371e-05	0.000308116	64422	ENSG00000144848	ATG3
355.738	0.291567	0.101106	2.88376	0.00392958	0.0273047	115201	ENSG00000101844	ATG4A
3409.05	0.385146	0.0687265	5.60404	2.09415e-08	2.25616e-06	471	ENSG00000138363	ATIC
259.732	-0.903191	0.165388	-5.46105	4.7333e-08	4.49204e-06	51062	ENSG00000198513	ATL1
620.701	-0.327295	0.107681	-3.03949	0.00236982	0.0189455	56204	ENSG00000047346	ATOSA
853.434	0.343036	0.0816872	4.19939	2.6764e-05	0.000646216	475	ENSG00000177556	ATOX1
370.797	-1.07271	0.250154	-4.2882	1.80128e-05	0.000471797	57194	ENSG00000206190	ATP10A
258.858	0.680973	0.205956	3.3064	0.000945017	0.00965012	401106	NA	ATP13A3-DT
836.394	-0.323518	0.0664565	-4.86811	1.12672e-06	5.556e-05	476	ENSG00000163399	ATP1A1
212.148	-0.384912	0.121595	-3.16553	0.00154801	0.0138752	84852	ENSG00000203865	ATP1A1-AS1
111.821	1.0876	0.376851	2.88602	0.00390145	0.0271786	482	ENSG00000129244	ATP1B2
21.3018	1.27074	0.282543	4.4975	6.87586e-06	0.00022857	91419	ENSG00000166896	ATP23
47.6711	0.784206	0.178329	4.39752	1.09495e-05	0.000326425	100289092	ENSG00000260442	ATP2A1-AS1
1137.03	-0.627608	0.162989	-3.85062	0.000117818	0.00201786	490	ENSG00000070961	ATP2B1
222.284	-1.08489	0.228265	-4.75278	2.00635e-06	8.6949e-05	338758	ENSG00000271614	ATP2B1-AS1
2417.75	-0.251244	0.0854862	-2.939	0.0032927	0.0241056	493	ENSG00000058668	ATP2B4
2065.29	-0.434558	0.0902986	-4.81246	1.49084e-06	6.92163e-05	27032	ENSG00000017260	ATP2C1
18985.9	0.18028	0.0658143	2.73923	0.00615837	0.0374854	498	ENSG00000152234	ATP5F1A
22517.8	0.216697	0.0694016	3.12237	0.00179403	0.0154442	506	ENSG00000110955	ATP5F1B
5688.61	0.252473	0.0681296	3.70578	0.000210739	0.00314844	509	ENSG00000165629	ATP5F1C
480.901	0.398757	0.100014	3.98702	6.69091e-05	0.00130555	513	ENSG00000099624	ATP5F1D
1526.78	0.314467	0.0948068	3.31692	0.000910157	0.00939929	514	ENSG00000124172	ATP5F1E
11.2079	0.59075	0.175944	3.3576	0.000786219	0.00843976	432369	NA	ATP5F1EP2
1804.37	0.53858	0.0940947	5.72381	1.04162e-08	1.26875e-06	93974	ENSG00000130770	ATP5IF1
2700.9	0.498856	0.0941549	5.29824	1.16924e-07	9.06617e-06	516	ENSG00000159199	ATP5MC1
4550	0.427405	0.0712966	5.99474	2.03811e-09	3.18335e-07	518	ENSG00000154518	ATP5MC3
456.726	0.365824	0.100002	3.65815	0.000254039	0.00363561	521	ENSG00000169020	ATP5ME
1736.91	0.366341	0.0916819	3.99578	6.44808e-05	0.00126878	9551	ENSG00000241468	ATP5MF
1641.05	0.274243	0.0759418	3.61122	0.000304758	0.00418181	9556	ENSG00000156411	ATP5MJ
786.035	0.305606	0.0798261	3.82839	0.000128984	0.00215066	84833	ENSG00000173915	ATP5MK
5471.37	0.257087	0.0645655	3.9818	6.83966e-05	0.00132574	515	ENSG00000116459	ATP5PB
75.6008	-0.726034	0.242108	-2.9988	0.00271044	0.0209325	100422523	ENSG00000224451	ATP5PBP1
1430.86	0.407284	0.0891523	4.5684	4.91457e-06	0.000175143	10476	ENSG00000167863	ATP5PD
1823.6	0.373376	0.0871948	4.28209	1.85143e-05	0.000482733	522	ENSG00000154723	ATP5PF
1958.25	0.250713	0.0743794	3.37073	0.000749693	0.00815516	539	ENSG00000241837	ATP5PO
63.0877	-0.599423	0.182896	-3.27739	0.00104771	0.0104051	92270	NA	ATP6AP1L
152.23	3.24387	0.567186	5.71924	1.07001e-08	1.2985e-06	245972	ENSG00000147614	ATP6V0D2
424.045	-0.475098	0.13794	-3.44423	0.000572693	0.00664356	155066	ENSG00000171130	ATP6V0E2
6.20254	-1.71059	0.644223	-2.65528	0.00792434	0.0449257	101927750	ENSG00000239322	ATP6V1B1-AS1
804.187	0.28263	0.0986928	2.86373	0.00418684	0.028542	528	ENSG00000155097	ATP6V1C1
1020.85	0.262306	0.0964149	2.7206	0.00651645	0.0390912	51382	ENSG00000100554	ATP6V1D
709.625	-0.691015	0.133416	-5.17941	2.22594e-07	1.50442e-05	10396	ENSG00000124406	ATP8A1
559.849	-0.585172	0.113363	-5.16192	2.44436e-07	1.60874e-05	57198	ENSG00000143515	ATP8B2
1951.64	-1.25896	0.214165	-5.87845	4.14114e-09	5.82687e-07	79895	ENSG00000104043	ATP8B4
160.844	-0.839097	0.228269	-3.67591	0.000237007	0.00344013	10079	ENSG00000054793	ATP9A
539.807	0.44826	0.0967637	4.63252	3.61237e-06	0.000139223	64756	ENSG00000123472	ATPAF1
5.68937	-5.04888	0.890817	-5.66769	1.44737e-08	1.67546e-06	26033	ENSG00000107518	ATRNL1
5191.1	-0.197383	0.0689662	-2.86203	0.00420941	0.0286363	546	ENSG00000085224	ATRX
540.47	-0.317223	0.111937	-2.83394	0.00459779	0.0305123	6310	ENSG00000124788	ATXN1
17.1343	-0.77647	0.285351	-2.72111	0.00650633	0.039071	101928433	NA	ATXN1-AS1
1155.25	-0.338215	0.0846537	-3.99528	6.46175e-05	0.00127006	6314	ENSG00000163635	ATXN7
2720.35	-0.482784	0.0584031	-8.26642	1.3804e-16	1.95921e-13	552889	ENSG00000253719	ATXN7L3B
118.504	0.288186	0.0979898	2.94098	0.0032718	0.0239871	549	ENSG00000148090	AUH
256.715	0.819582	0.146759	5.58454	2.34319e-08	2.47545e-06	79000	ENSG00000127423	AUNIP
681.477	0.663771	0.158752	4.18119	2.89993e-05	0.000690988	6790	ENSG00000087586	AURKA
476.632	-0.625307	0.160472	-3.89667	9.75261e-05	0.00175126	26053	ENSG00000158321	AUTS2
170.537	0.524004	0.117913	4.44397	8.8315e-06	0.000279833	57099	ENSG00000169857	AVEN
77.987	-0.934425	0.170563	-5.47848	4.28999e-08	4.14327e-06	10677	ENSG00000135407	AVIL
39.9454	-1.70931	0.479369	-3.56575	0.000362815	0.00477956	553	ENSG00000198049	AVPR1B
10.0954	3.27404	0.669037	4.89367	9.89749e-07	5.0482e-05	563	ENSG00000160862	AZGP1
468.657	0.343343	0.100062	3.43131	0.000600665	0.00689213	8706	ENSG00000169255	B3GALNT1
262.653	0.396819	0.123995	3.20028	0.00137292	0.0126962	126792	ENSG00000176022	B3GALT6
3.18061	1.24609	0.462765	2.6927	0.00708758	0.0415067	402146	NA	B3GAT3P1
663.217	0.279093	0.100847	2.76748	0.00564911	0.0352354	10678	ENSG00000170340	B3GNT2
18.9498	-0.703926	0.222638	-3.16175	0.00156826	0.0140008	79369	ENSG00000176383	B3GNT4
439.07	0.482937	0.140283	3.4426	0.000576151	0.00667656	8704	ENSG00000117411	B4GALT2
1868.57	0.348784	0.0979999	3.55902	0.000372242	0.00487243	8703	ENSG00000158850	B4GALT3
316.875	-0.367879	0.0973592	-3.77857	0.000157729	0.00251657	8702	ENSG00000121578	B4GALT4
635.085	-0.350983	0.116166	-3.0214	0.00251609	0.0198128	9331	ENSG00000118276	B4GALT6
326.812	1.1746	0.196651	5.97304	2.32872e-09	3.51938e-07	27077	ENSG00000108641	B9D1
571.622	-0.384882	0.0976037	-3.94331	8.03645e-05	0.00150512	80776	ENSG00000123810	B9D2
1040.59	0.208374	0.0731145	2.84997	0.00437231	0.0294106	573	ENSG00000107262	BAG1
1375.6	-0.154052	0.0495294	-3.11031	0.00186893	0.0159828	9529	ENSG00000166170	BAG5
254.453	-0.528348	0.164356	-3.21465	0.00130602	0.0122793	440465	ENSG00000226137	BAIAP2-DT
45.0035	-0.708955	0.235061	-3.01604	0.00256098	0.0200385	339862	NA	BALR6
432.143	0.611796	0.220409	2.77572	0.00550788	0.03461	10409	ENSG00000176788	BASP1
1971.57	0.265796	0.075106	3.53895	0.000401726	0.00512664	9031	ENSG00000009954	BAZ1B
2099.44	-0.423071	0.0900346	-4.69899	2.61454e-06	0.000107764	29994	ENSG00000123636	BAZ2B
78.1946	-0.4297	0.129812	-3.31017	0.000932377	0.00956573	643072	ENSG00000224152	BAZ2B-AS1
333.281	-0.222081	0.0719861	-3.08506	0.00203511	0.0169836	92482	ENSG00000214413	BBIP1
461.395	0.455441	0.118768	3.83471	0.000125714	0.00211101	585	ENSG00000140463	BBS4
2666.8	-0.302595	0.0554098	-5.46103	4.73368e-08	4.49204e-06	56987	ENSG00000114439	BBX
29.1136	-0.896834	0.319275	-2.80897	0.00497002	0.0322227	100129046	NA	BCAR3-AS1
1679.13	0.261076	0.0966	2.70265	0.00687887	0.0405965	587	ENSG00000105552	BCAT2
1909.2	0.258524	0.0613802	4.21184	2.53295e-05	0.000619234	56647	ENSG00000107949	BCCIP
3992.49	-0.377925	0.122985	-3.07293	0.00211965	0.0174953	53335	ENSG00000119866	BCL11A
250.888	0.844894	0.190226	4.44153	8.93205e-06	0.000280633	10018	ENSG00000153094	BCL2L11
165.172	0.516347	0.133036	3.88125	0.00010392	0.00183716	83596	ENSG00000126453	BCL2L12
261.974	-0.837532	0.25471	-3.28818	0.00100838	0.0101129	602	ENSG00000069399	BCL3
219.904	0.40488	0.12198	3.31923	0.000902652	0.00935178	9274	ENSG00000099385	BCL7C
7.70191	-2.13377	0.768718	-2.77575	0.00550741	0.03461	53630	ENSG00000135697	BCO1
467.922	-0.358967	0.116658	-3.0771	0.00209028	0.0173362	63035	ENSG00000085185	BCORL1
2817.47	-0.2724	0.0994706	-2.7385	0.00617205	0.0375476	613	ENSG00000186716	BCR
2137.38	0.420952	0.0749536	5.61616	1.95244e-08	2.12452e-06	617	ENSG00000074582	BCS1L
79.0639	-0.71402	0.222532	-3.20862	0.00133372	0.0124655	221336	ENSG00000151917	BEND6
133.495	-1.2872	0.334728	-3.8455	0.000120306	0.00204545	222389	ENSG00000165626	BEND7
22.8073	-1.39052	0.283213	-4.90981	9.11639e-07	4.73878e-05	266675	ENSG00000142959	BEST4
6.35921	-0.684932	0.26073	-2.62697	0.00861477	0.0477617	105375403	NA	BET1-AS1
948.542	-0.499571	0.143871	-3.47235	0.000515931	0.00618965	84707	ENSG00000133134	BEX2
1720.69	-0.220489	0.0630582	-3.4966	0.000471223	0.00577859	56271	ENSG00000102409	BEX4
5.32177	3.15172	1.04317	3.02129	0.00251696	0.0198128	103344929	ENSG00000260629	BGLT3
255.278	-1.46464	0.332304	-4.40753	1.04554e-05	0.000315732	80114	ENSG00000122870	BICC1
359.354	-0.90119	0.219591	-4.10395	4.06153e-05	0.000889829	330	ENSG00000023445	BIRC3
3452.75	0.506214	0.127456	3.97168	7.13665e-05	0.00137445	332	ENSG00000089685	BIRC5
2631.51	-0.343316	0.101279	-3.38982	0.000699392	0.00774719	57448	ENSG00000115760	BIRC6
20.6715	2.67689	0.741516	3.61002	0.000306172	0.00419768	79444	ENSG00000101197	BIRC7
329.518	-0.55241	0.14233	-3.88119	0.000103947	0.00183716	105221694	ENSG00000282851	BISPR
93.5451	0.405255	0.134313	3.01723	0.00255094	0.0199847	55330	ENSG00000186222	BLOC1S4
1277.41	-0.361313	0.108078	-3.34307	0.00082856	0.00876127	84162	ENSG00000138688	BLTP1
2434.65	0.728296	0.118473	6.14739	7.87702e-10	1.48634e-07	644	ENSG00000106605	BLVRA
7075.39	1.19194	0.191037	6.23929	4.39548e-10	9.13983e-08	645	ENSG00000090013	BLVRB
300.459	-0.372253	0.142098	-2.6197	0.00880079	0.0484965	56938	ENSG00000029153	BMAL2
8.16098	-1.09228	0.287373	-3.80089	0.000144175	0.00233977	101928646	ENSG00000245311	BMAL2-AS1
645.682	-0.537619	0.145266	-3.70092	0.000214816	0.00319474	648	ENSG00000168283	BMI1
115.909	-1.02727	0.313604	-3.27569	0.00105404	0.0104456	658	ENSG00000138696	BMPR1B
240.11	-0.393226	0.148036	-2.65629	0.00790054	0.0448219	659	ENSG00000204217	BMPR2
1778.88	0.172629	0.0654329	2.63825	0.00833346	0.0466012	9790	ENSG00000165733	BMS1
251.464	-0.589462	0.159652	-3.69216	0.00022236	0.00328152	399761	ENSG00000291069	BMS1P1
12.9299	-0.599073	0.197623	-3.0314	0.00243426	0.0193249	729096	ENSG00000271816	BMS1P4
218.167	-0.360921	0.108966	-3.31224	0.00092551	0.0095217	154743	ENSG00000164603	BMT2
30.6639	-0.59158	0.224691	-2.63286	0.008467	0.0471184	106480286	ENSG00000271550	BNIP3P11
23.5916	-0.549476	0.164761	-3.33499	0.000853037	0.00896134	100421708	NA	BNIP3P27
4.05008	-1.45277	0.525841	-2.76276	0.00573155	0.0356048	100421700	ENSG00000269742	BNIP3P29
256.151	0.762992	0.0970944	7.85826	3.8952e-15	3.97359e-12	388962	ENSG00000163170	BOLA3
749.327	0.593973	0.14592	4.07053	4.6906e-05	0.000994931	23246	ENSG00000261236	BOP1
691.119	0.87686	0.175707	4.99048	6.02305e-07	3.38994e-05	669	ENSG00000172331	BPGM
209.743	1.77172	0.555799	3.1877	0.00143411	0.0131265	671	ENSG00000101425	BPI
7.77339	3.22545	1.08533	2.97187	0.0029599	0.0222891	92747	ENSG00000125999	BPIFB1
3991.62	-0.307785	0.0729778	-4.21752	2.47007e-05	0.000608551	2186	ENSG00000171634	BPTF
956.201	-0.354235	0.115739	-3.06063	0.00220873	0.0179715	673	ENSG00000157764	BRAF
547.908	0.2344	0.0808814	2.89807	0.00375462	0.0264093	8315	ENSG00000089234	BRAP
1362.88	0.366486	0.109558	3.34515	0.000822382	0.00872184	672	ENSG00000012048	BRCA1
628.323	-0.329203	0.0906529	-3.63146	0.000281818	0.00394093	65980	ENSG00000028310	BRD9
336.394	0.451777	0.122545	3.68662	0.000227252	0.00333616	55290	ENSG00000104221	BRF2
1696.63	0.209863	0.0758383	2.76725	0.0056532	0.0352477	55299	ENSG00000113460	BRIX1
143.414	-0.284927	0.0965644	-2.95064	0.00317112	0.0234203	84312	ENSG00000100916	BRMS1L
399.457	0.286337	0.102311	2.79868	0.00513119	0.0329243	27154	ENSG00000096070	BRPF3
21.2185	-1.15834	0.295484	-3.92014	8.84966e-05	0.00163251	102723648	NA	BRPF3-AS1
1748.3	-0.255872	0.0957309	-2.67283	0.00752146	0.0432814	54014	ENSG00000185658	BRWD1
525.569	-0.338887	0.111356	-3.04327	0.00234023	0.0187748	254065	ENSG00000165288	BRWD3
168.821	-0.577288	0.0976481	-5.91193	3.38127e-09	4.9057e-07	26580	ENSG00000168000	BSCL2
8988.08	0.455867	0.13782	3.30769	0.0009407	0.00962037	682	ENSG00000172270	BSG
110.889	0.400954	0.145546	2.75483	0.00587228	0.0362577	105372233	ENSG00000267751	BSG-AS1
482.377	-0.506241	0.131673	-3.84469	0.000120705	0.00205002	54836	ENSG00000119411	BSPRY
1100.21	-0.36735	0.0972542	-3.77722	0.000158591	0.00252415	9044	ENSG00000095564	BTAF1
96.0226	-0.948081	0.222696	-4.2573	2.06913e-05	0.000529761	149478	ENSG00000222009	BTBD19
581.998	-0.531314	0.115041	-4.61846	3.86598e-06	0.000146066	22903	ENSG00000132640	BTBD3
76.5016	-0.779028	0.190259	-4.09456	4.22964e-05	0.000918889	121832811	NA	BTBD3-AS1
197.873	-0.459133	0.132696	-3.46005	0.000540082	0.00639248	284697	ENSG00000189195	BTBD8
1005.97	-0.586708	0.10974	-5.34634	8.97525e-08	7.39869e-06	686	ENSG00000169814	BTD
16.2126	-0.748706	0.28704	-2.60837	0.00909747	0.0496618	652963	NA	BTF3P12
2603.75	-0.53449	0.195622	-2.73225	0.00629026	0.0380893	7832	ENSG00000159388	BTG2
43.3558	-1.00375	0.376315	-2.6673	0.00764631	0.0438704	151888	ENSG00000186265	BTLA
714.333	-0.34057	0.0850336	-4.00512	6.19859e-05	0.00122783	11120	ENSG00000112763	BTN2A1
378.102	-0.560022	0.125278	-4.47022	7.81392e-06	0.000253809	10385	ENSG00000124508	BTN2A2
895.984	-0.281056	0.107871	-2.6055	0.00917416	0.0499718	11119	ENSG00000026950	BTN3A1
8.01675	-1.66171	0.575833	-2.88574	0.0039049	0.0271968	NA	NA	BTNL12P
1414.45	0.362737	0.123063	2.94758	0.00320273	0.0236218	699	ENSG00000169679	BUB1
1639.75	0.24367	0.0814757	2.99071	0.00278329	0.0213231	114049	ENSG00000071462	BUD23
577.017	0.275455	0.0832561	3.30853	0.000937862	0.00960338	705	ENSG00000112578	BYSL
388.959	-0.242853	0.0761549	-3.18893	0.001428	0.0130905	28970	ENSG00000182919	C11orf54
194.425	-0.411394	0.1019	-4.03722	5.40889e-05	0.00110979	54494	ENSG00000180425	C11orf71
513.971	0.274357	0.0877738	3.12573	0.00177364	0.01532	91298	ENSG00000133641	C12orf29
404.167	0.267696	0.100596	2.6611	0.00778849	0.0444023	57102	ENSG00000047621	C12orf4
46.1403	0.607058	0.20179	3.00836	0.0026266	0.0204394	144608	ENSG00000182993	C12orf60
1315.01	0.294705	0.103153	2.85696	0.00427724	0.0289501	55017	ENSG00000179933	C14orf119
592.58	0.242874	0.0902981	2.68969	0.00715179	0.0417719	60686	ENSG00000100802	C14orf93
654.811	0.349985	0.0692721	5.05233	4.36458e-07	2.63847e-05	123207	ENSG00000169609	C15orf40
3149.51	-0.562145	0.107063	-5.25059	1.51614e-07	1.10229e-05	283897	ENSG00000185905	C16orf54
202.247	-0.672015	0.233709	-2.87544	0.0040347	0.0278513	404550	ENSG00000154102	C16orf74
112.19	0.465252	0.151247	3.07611	0.00209723	0.0173629	284018	ENSG00000186665	C17orf58
32.9547	-0.566088	0.196543	-2.88023	0.00397386	0.027542	339210	ENSG00000214226	C17orf67
459.078	-0.239941	0.070504	-3.40322	0.000665964	0.00745022	64149	ENSG00000108666	C17orf75
129.512	1.68519	0.280905	5.99913	1.98373e-09	3.12835e-07	100141515	ENSG00000187997	C17orf99
543.77	0.494821	0.121337	4.07808	4.54083e-05	0.00097137	148223	ENSG00000119559	C19orf25
9492.24	0.320191	0.106251	3.01355	0.00258211	0.0201796	84798	ENSG00000167747	C19orf48P
588.159	0.352676	0.102306	3.44728	0.000566265	0.00660512	10438	ENSG00000197223	C1D
9.61139	-1.02624	0.325203	-3.15569	0.00160121	0.0141999	729409	NA	C1GALT1P1
589.481	0.32294	0.110492	2.92276	0.00346947	0.0249851	54955	ENSG00000116922	C1orf109
23.4231	1.46398	0.499058	2.93349	0.00335177	0.0244449	79098	ENSG00000182795	C1orf116
690.847	0.348819	0.0943702	3.69628	0.00021878	0.00323746	128061	ENSG00000143633	C1orf131
1518	0.207033	0.0728119	2.8434	0.00446346	0.029853	339448	ENSG00000198912	C1orf174
306.842	0.607468	0.185772	3.26996	0.00107561	0.0106143	84886	ENSG00000119280	C1orf198
674.954	-0.452433	0.116757	-3.87499	0.00010663	0.00186691	81563	ENSG00000116667	C1orf21
3541.63	0.146841	0.0524935	2.79732	0.00515281	0.0330209	25912	ENSG00000143612	C1orf43
34.1371	0.875574	0.312075	2.80565	0.00502152	0.0324325	388722	ENSG00000203724	C1orf53
208.998	-0.438	0.104677	-4.18432	2.86023e-05	0.000683024	54964	ENSG00000143443	C1orf56
1068.57	0.558515	0.0823018	6.78618	1.15139e-11	4.81871e-09	708	ENSG00000108561	C1QBP
138.171	-0.393805	0.130881	-3.00887	0.00262221	0.0204197	114899	ENSG00000082196	C1QTNF3
151.666	-0.90351	0.233312	-3.87253	0.000107711	0.00187917	114900	ENSG00000172247	C1QTNF4
418.24	-0.451777	0.115516	-3.91096	9.193e-05	0.00168404	51279	ENSG00000139178	C1RL
2.01118	-2.20403	0.835744	-2.63721	0.0083591	0.0466851	128864	ENSG00000149609	C20orf144
887.712	-0.2822	0.0965569	-2.92263	0.00347093	0.0249901	140680	ENSG00000196476	C20orf96
554.35	-0.308415	0.110907	-2.78085	0.00542175	0.0342667	54149	ENSG00000154642	C21orf91
10.0884	-1.51521	0.344652	-4.39635	1.10088e-05	0.000327895	246312	ENSG00000240770	C21orf91-OT1
1.92253	2.50008	0.823982	3.03414	0.00241219	0.0191943	388125	ENSG00000205502	C2CD4B
810.546	-0.218494	0.0819562	-2.66598	0.00767647	0.0440019	9847	ENSG00000111731	C2CD5
13.5432	-1.4012	0.436607	-3.20928	0.00133067	0.0124573	151254	ENSG00000155754	C2CD6
324.248	0.299973	0.0707104	4.24228	2.21265e-05	0.000557582	79074	ENSG00000135974	C2orf49
274.128	-0.432303	0.109433	-3.9504	7.80204e-05	0.00147219	100506473	NA	C2orf49-DT
3615.6	-0.229577	0.0760291	-3.0196	0.00253109	0.0198857	388969	ENSG00000168887	C2orf68
315.606	0.485317	0.12917	3.75719	0.00017183	0.00267743	339803	ENSG00000212978	C2orf74-DT
74.0934	-0.561191	0.15333	-3.66001	0.000252202	0.00361885	728537	ENSG00000228486	C2orf92
2.24364	1.99522	0.582111	3.42757	0.000609019	0.00695864	720	ENSG00000244731	C4A
55.2014	-0.993182	0.299965	-3.31099	0.000929652	0.00954926	55286	ENSG00000154274	C4orf19
2008.39	-0.235199	0.0577844	-4.07029	4.69551e-05	0.000995102	401152	ENSG00000164096	C4orf3
14.0727	-0.932444	0.311237	-2.99593	0.00273609	0.0210653	441054	ENSG00000205129	C4orf47
272.141	-0.466661	0.13566	-3.43992	0.000581878	0.00672281	727	ENSG00000106804	C5
17.0606	-2.20064	0.606475	-3.62858	0.000284987	0.00397569	135398	ENSG00000197261	C6orf141
33.7743	0.600324	0.190248	3.15549	0.00160231	0.0142058	347744	ENSG00000137434	C6orf52
1399.25	0.420432	0.0842904	4.9879	6.10389e-07	3.41191e-05	221477	ENSG00000198663	C6orf89
102.428	0.25825	0.0743314	3.47431	0.000512177	0.00616274	84933	ENSG00000189376	C8orf76
140.376	0.63854	0.172252	3.70702	0.000209713	0.00313743	414919	ENSG00000213563	C8orf82
127.644	0.664991	0.151186	4.39851	1.08998e-05	0.000325491	55071	ENSG00000135045	C9orf40
523.342	-0.693923	0.158113	-4.38877	1.13991e-05	0.000337059	257169	ENSG00000157653	C9orf43
190.331	0.437213	0.166637	2.62375	0.0086968	0.0481347	NA	NA	C9orf64
616.049	-0.529334	0.129569	-4.08535	4.40113e-05	0.000948091	203228	ENSG00000147894	C9orf72
6704.83	2.26411	0.334988	6.75878	1.39162e-11	5.4081e-09	759	ENSG00000133742	CA1
3684.71	1.17145	0.259415	4.51572	6.31025e-06	0.000214798	760	ENSG00000104267	CA2
345.478	-0.443517	0.13006	-3.41009	0.000649412	0.00730762	11238	ENSG00000169239	CA5B
1157.16	0.270204	0.0836603	3.22978	0.00123886	0.0118334	51719	ENSG00000135932	CAB39
106.747	-1.45532	0.262842	-5.53686	3.07939e-08	3.11219e-06	57685	ENSG00000158966	CACHD1
160.338	-0.726404	0.167771	-4.32973	1.49292e-05	0.000411709	775	ENSG00000151067	CACNA1C
306.471	-0.488989	0.133802	-3.65456	0.000257625	0.00367511	100874235	ENSG00000256271	CACNA1C-AS2
17.5356	-0.983615	0.28707	-3.42639	0.000611662	0.0069815	776	ENSG00000157388	CACNA1D
102.854	-0.883691	0.311926	-2.83301	0.00461118	0.0305763	778	ENSG00000102001	CACNA1F
33.7894	-1.14555	0.322443	-3.55272	0.000381275	0.00494688	9254	ENSG00000007402	CACNA2D2
47.7255	-1.41498	0.443272	-3.19212	0.00141232	0.0129943	55799	ENSG00000157445	CACNA2D3
369.14	-0.820202	0.150878	-5.43618	5.44358e-08	4.96369e-06	783	ENSG00000165995	CACNB2
94.444	-2.18406	0.291324	-7.49699	6.52987e-14	4.73691e-11	785	ENSG00000182389	CACNB4
2597.96	0.489422	0.0777718	6.29305	3.11279e-10	6.91251e-08	27101	ENSG00000116161	CACYBP
26.3871	0.720926	0.120588	5.97841	2.25328e-09	3.46963e-07	644877	NA	CACYBPP2
1446.43	-0.297917	0.100689	-2.95879	0.00308848	0.0229921	57658	ENSG00000012822	CALCOCO1
127.077	-0.896054	0.195358	-4.58673	4.50237e-06	0.000163306	105373786	NA	CALCRL-AS1
13652.2	0.278261	0.0887917	3.13386	0.00172521	0.0150181	805	ENSG00000143933	CALM2
605.136	-0.705406	0.188375	-3.7447	0.00018061	0.00278106	83698	ENSG00000183166	CALN1
743.286	-0.393092	0.1462	-2.68873	0.00717251	0.0418554	57118	ENSG00000183049	CAMK1D
1304.1	-0.26655	0.0743183	-3.5866	0.000335016	0.00450423	818	ENSG00000148660	CAMK2G
490.204	2.69518	0.437033	6.16698	6.96045e-10	1.33657e-07	820	ENSG00000164047	CAMP
3044.94	-0.488498	0.154967	-3.15228	0.00162002	0.0143127	822	ENSG00000042493	CAPG
103.569	-0.59402	0.174819	-3.39791	0.00067903	0.00756527	825	ENSG00000092529	CAPN3
2.25317	-2.94591	1.12146	-2.62686	0.00861774	0.04777	388743	ENSG00000203697	CAPN8
723.373	0.669644	0.141151	4.74415	2.09382e-06	9.01724e-05	65981	ENSG00000110888	CAPRIN2
274.738	-0.689985	0.173189	-3.98401	6.77625e-05	0.00131826	828	ENSG00000105519	CAPS
291.06	-0.586155	0.211512	-2.77127	0.00558389	0.0349598	84433	ENSG00000198286	CARD11
786.556	-0.584571	0.144814	-4.0367	5.42086e-05	0.00110979	84270	ENSG00000165233	CARD19
2405.65	-0.503646	0.105683	-4.76561	1.8828e-06	8.26103e-05	22900	ENSG00000105483	CARD8
16.4708	-1.34914	0.432353	-3.12045	0.00180574	0.0155245	64170	ENSG00000187796	CARD9
221.076	-0.466755	0.1261	-3.70147	0.000214356	0.00319226	79800	ENSG00000138380	CARF
284.625	0.490157	0.137064	3.57612	0.000348726	0.00465405	10498	ENSG00000142453	CARM1
326.111	-0.646825	0.147272	-4.39205	1.12288e-05	0.000332928	55604	ENSG00000079691	CARMIL1
914.289	0.276843	0.0852226	3.24847	0.00116029	0.011256	79587	ENSG00000134905	CARS2
552.767	-1.35497	0.240219	-5.64056	1.69501e-08	1.89492e-06	401237	NA	CASC15
408.108	-0.360453	0.117699	-3.06249	0.00219501	0.0179	64921	ENSG00000127995	CASD1
910.243	0.271698	0.0843713	3.22027	0.0012807	0.012118	843	ENSG00000003400	CASP10
6144.74	-0.236924	0.0670743	-3.53226	0.000412018	0.00521921	835	ENSG00000106144	CASP2
2337.58	0.410689	0.153062	2.68316	0.00729296	0.0423725	836	ENSG00000164305	CASP3
2823.91	-0.308459	0.0853099	-3.61575	0.000299481	0.00412153	837	ENSG00000196954	CASP4
1289.76	0.250831	0.08226	3.04924	0.00229419	0.0185054	839	ENSG00000138794	CASP6
2032.57	0.682032	0.108804	6.26842	3.64731e-10	7.93751e-08	831	ENSG00000153113	CAST
17267.5	-0.323059	0.122315	-2.64121	0.00826093	0.0463132	847	ENSG00000121691	CAT
19.957	0.879994	0.314788	2.79552	0.00518169	0.0331409	347732	ENSG00000152705	CATSPER3
115.622	-0.906574	0.310726	-2.9176	0.00352741	0.0252353	857	ENSG00000105974	CAV1
841.218	-0.338249	0.10734	-3.15119	0.00162605	0.01435	867	ENSG00000110395	CBL
420.708	-0.540228	0.0933715	-5.78578	7.21747e-09	9.20341e-07	868	ENSG00000114423	CBLB
1584.02	0.57944	0.112274	5.16095	2.45698e-07	1.6138e-05	79872	ENSG00000105879	CBLL1
99.4207	0.410838	0.129137	3.18141	0.0014656	0.0133267	101927974	ENSG00000241764	CBLL1-AS1
970.506	0.537142	0.154623	3.47388	0.000512991	0.00616798	873	ENSG00000159228	CBR1
46.7106	-0.587482	0.196821	-2.98486	0.00283707	0.0216213	100506428	ENSG00000236830	CBR3-AS1
753.868	0.318971	0.0767253	4.15731	3.22018e-05	0.000748182	10951	ENSG00000108468	CBX1
3420.37	-0.308794	0.0918043	-3.36361	0.000769291	0.00829898	23466	ENSG00000183741	CBX6
14.1501	-0.862931	0.325596	-2.65031	0.00804181	0.045426	646019	ENSG00000204659	CBY3
218.554	0.538796	0.152851	3.52497	0.000423528	0.00533437	153733	ENSG00000164221	CCDC112
524.333	0.238611	0.0760052	3.13941	0.00169291	0.014804	150275	ENSG00000159873	CCDC117
43.9485	-0.652125	0.189297	-3.44499	0.000571083	0.00663473	202243	ENSG00000183323	CCDC125
351.228	0.311681	0.119126	2.6164	0.00888632	0.048803	133957	ENSG00000164366	CCDC127
481.958	0.297316	0.100941	2.94543	0.00322502	0.0237427	339230	ENSG00000185298	CCDC137
507.724	0.301996	0.0845023	3.57382	0.00035181	0.00468729	165055	ENSG00000163006	CCDC138
237.829	-0.575456	0.172135	-3.34305	0.000828633	0.00876127	91050	ENSG00000181982	CCDC149
333.547	-0.526169	0.14993	-3.50943	0.000449076	0.00556977	80071	ENSG00000149548	CCDC15
34.88	-0.841526	0.286758	-2.93462	0.00333955	0.0243666	645811	ENSG00000197599	CCDC154
586.164	0.347854	0.0934978	3.72045	0.000198869	0.00300829	154467	ENSG00000198937	CCDC167
923.011	-0.341714	0.122737	-2.78412	0.00536733	0.0340216	203238	ENSG00000164989	CCDC171
1472.63	-0.445454	0.136121	-3.27247	0.00106611	0.0105397	100131564	NA	CCDC18-AS1
97.3276	-0.728615	0.197685	-3.68573	0.000228045	0.00334425	100499483	ENSG00000197816	CCDC180
7.18366	-1.74638	0.615423	-2.83769	0.00454419	0.0302798	387856	ENSG00000177875	CCDC184
193.523	-0.400839	0.121023	-3.31209	0.000926029	0.00952403	57577	ENSG00000163617	CCDC191
336.97	-0.467899	0.177193	-2.64061	0.00827565	0.046338	100874261	ENSG00000236383	CCDC200
357.402	1.35329	0.222494	6.08236	1.18429e-09	2.03473e-07	137196	ENSG00000229140	CCDC26
179.339	-0.684276	0.127618	-5.36191	8.23481e-08	6.91046e-06	728621	ENSG00000186409	CCDC30
673.394	0.405058	0.0939119	4.31317	1.60932e-05	0.000433813	91057	ENSG00000109881	CCDC34
16.3372	-1.16465	0.404334	-2.88043	0.00397135	0.0275304	55036	ENSG00000141519	CCDC40
661.7	0.230489	0.0564481	4.08319	4.4421e-05	0.000954627	124808	ENSG00000180329	CCDC43
605.565	0.397886	0.113083	3.51854	0.000433927	0.00542933	79714	ENSG00000164051	CCDC51
94.3808	0.537742	0.155287	3.46289	0.000534416	0.00634381	729440	ENSG00000104983	CCDC61
14.3147	1.15395	0.362821	3.18051	0.00147018	0.0133536	80323	ENSG00000166510	CCDC68
1124.82	0.420983	0.109512	3.84417	0.000120962	0.00205126	26112	ENSG00000198624	CCDC69
859.582	0.482445	0.113888	4.23615	2.27386e-05	0.000568361	79080	ENSG00000110104	CCDC86
2992.04	-0.38326	0.0740183	-5.17791	2.24386e-07	1.50717e-05	55704	ENSG00000115355	CCDC88A
284.529	-0.558115	0.149263	-3.73914	0.000184648	0.00283348	283234	ENSG00000168071	CCDC88B
469.556	-0.283836	0.0839544	-3.38084	0.00072265	0.00792681	55297	ENSG00000123106	CCDC91
736.131	-0.263071	0.0778175	-3.38062	0.000723228	0.00792943	54520	ENSG00000125633	CCDC93
317.557	-1.09113	0.225182	-4.84553	1.26272e-06	6.03875e-05	388115	ENSG00000188549	CCDC9B
3.9537	1.48429	0.342136	4.33831	1.43582e-05	0.000399437	6352	ENSG00000271503	CCL5
1072.74	-0.282007	0.0974496	-2.89387	0.00380521	0.0266847	83605	ENSG00000136280	CCM2
18.8791	0.927168	0.335713	2.76179	0.0057486	0.0356831	3491	ENSG00000142871	CCN1
48.0855	-1.38632	0.282036	-4.91538	8.86097e-07	4.62073e-05	4856	ENSG00000136999	CCN3
72.0584	-2.68774	0.462512	-5.81117	6.20386e-09	8.10076e-07	8900	ENSG00000133101	CCNA1
646.985	0.471776	0.162938	2.89543	0.0037864	0.0266042	890	ENSG00000145386	CCNA2
2372.37	0.656791	0.127426	5.15428	2.54606e-07	1.65895e-05	891	ENSG00000134057	CCNB1
1826.43	0.41258	0.131562	3.13601	0.00171261	0.0149402	9133	ENSG00000157456	CCNB2
1011.89	-0.319042	0.0723601	-4.40909	1.03806e-05	0.000313973	892	ENSG00000112237	CCNC
159.416	0.847141	0.317795	2.66569	0.00768316	0.0440093	595	ENSG00000110092	CCND1
266.051	0.924026	0.178072	5.18905	2.11371e-07	1.44654e-05	898	ENSG00000105173	CCNE1
725.279	0.48606	0.141196	3.44244	0.000576493	0.00667815	899	ENSG00000162063	CCNF
365.257	-0.400847	0.12149	-3.29944	0.00096879	0.00981754	901	ENSG00000138764	CCNG2
1096.01	-0.195044	0.0717398	-2.71877	0.00655249	0.0392503	902	ENSG00000134480	CCNH
5845.34	-0.427211	0.144261	-2.96137	0.00306272	0.0228786	57018	ENSG00000163660	CCNL1
2126.89	-0.452652	0.0939962	-4.81564	1.46728e-06	6.85236e-05	81669	ENSG00000221978	CCNL2
399.606	-0.369017	0.100145	-3.68481	0.000228872	0.00335035	126731	ENSG00000154429	CCSAP
190.998	-0.394776	0.149072	-2.64822	0.00809168	0.0456445	401145	ENSG00000184305	CCSER1
6347.18	0.256147	0.0650788	3.93595	8.28672e-05	0.0015449	10576	ENSG00000166226	CCT2
9408.31	0.315098	0.0734498	4.28998	1.78692e-05	0.000469148	7203	ENSG00000163468	CCT3
4383.89	0.29809	0.0632422	4.71347	2.43529e-06	0.000101659	10575	ENSG00000115484	CCT4
6360.05	0.33154	0.0850187	3.89961	9.63471e-05	0.00173547	22948	ENSG00000150753	CCT5
4890.48	0.388316	0.0671111	5.78617	7.201e-09	9.20341e-07	908	ENSG00000146731	CCT6A
171.195	-0.508831	0.117522	-4.32968	1.49327e-05	0.000411709	643180	ENSG00000290860	CCT6P3
8244.47	0.220274	0.0663373	3.32051	0.000898516	0.00932036	10574	ENSG00000135624	CCT7
0.905843	1.38813	0.514148	2.69988	0.00693654	0.0408435	442267	ENSG00000217733	CCT7P1
878.556	-0.39016	0.142888	-2.73053	0.00632316	0.0382144	135228	ENSG00000156535	CD109
3263.03	1.24672	0.427637	2.91537	0.00355272	0.0253775	9332	ENSG00000177575	CD163
597.692	-0.67555	0.236017	-2.86229	0.00420594	0.0286363	4345	ENSG00000091972	CD200
50.478	1.96024	0.484764	4.04371	5.26124e-05	0.00108839	940	ENSG00000178562	CD28
927.492	-0.405218	0.138346	-2.92902	0.00340029	0.0246391	146722	ENSG00000186074	CD300LF
690.966	0.56718	0.184481	3.07447	0.00210878	0.017425	51293	ENSG00000167775	CD320
7099.11	-0.49331	0.113431	-4.34897	1.36777e-05	0.000384911	947	ENSG00000174059	CD34
6318.32	-0.457917	0.087954	-5.20632	1.92618e-07	1.33499e-05	951	ENSG00000104894	CD37
7414.33	-0.799158	0.125067	-6.38982	1.66077e-10	4.07606e-08	960	ENSG00000026508	CD44
25.4314	-1.29207	0.255296	-5.06106	4.16934e-07	2.53925e-05	109729172	NA	CD44-AS1
5.0092	-1.66115	0.614341	-2.70395	0.0068521	0.0405111	100507144	ENSG00000255521	CD44-DT
2458.99	-0.216814	0.0774856	-2.79811	0.00514019	0.0329659	4179	ENSG00000117335	CD46
101.632	-2.12386	0.535212	-3.96826	7.23989e-05	0.00139187	921	ENSG00000110448	CD5
4305.63	-0.311456	0.101262	-3.07575	0.00209974	0.0173793	963	ENSG00000143119	CD53
5018.54	-0.851012	0.218262	-3.89904	9.65764e-05	0.00173699	969	ENSG00000110848	CD69
71068.7	-0.533005	0.10767	-4.95036	7.4075e-07	4.01679e-05	972	ENSG00000019582	CD74
476.475	-0.952995	0.358024	-2.66182	0.00777196	0.0443468	10225	ENSG00000153283	CD96
498.244	-0.585438	0.201953	-2.89889	0.00374488	0.0263581	4267	ENSG00000002586	CD99
692.591	-0.278404	0.098561	-2.82469	0.00473263	0.0311601	83692	ENSG00000102181	CD99L2
36.6495	-0.907555	0.287046	-3.16171	0.00156846	0.0140008	401577	ENSG00000291040	CD99P1
620.529	-0.385264	0.0703414	-5.47706	4.32439e-08	4.16417e-06	81602	ENSG00000102543	CDADC1
2669.74	0.172733	0.0595722	2.89956	0.00373683	0.0263296	8872	ENSG00000151465	CDC123
267.272	-0.321705	0.107951	-2.98009	0.00288167	0.0218512	8556	ENSG00000079335	CDC14A
998.185	0.273372	0.0667998	4.09241	4.26922e-05	0.000926625	8881	ENSG00000130177	CDC16
2086.4	0.581598	0.141153	4.12033	3.78329e-05	0.000844169	991	ENSG00000117399	CDC20
349.001	0.601564	0.135655	4.43451	9.22801e-06	0.000288267	993	ENSG00000164045	CDC25A
255.141	0.378676	0.144647	2.61794	0.0088463	0.0486733	995	ENSG00000158402	CDC25C
232.435	0.742498	0.174508	4.2548	2.09236e-05	0.000534453	997	ENSG00000099804	CDC34
684.434	-0.51741	0.132502	-3.90492	9.42575e-05	0.00171215	998	ENSG00000070831	CDC42
15.3884	-1.15336	0.321484	-3.58763	0.000333697	0.00449389	112268223	NA	CDC42-AS1
23.2052	-0.623498	0.206957	-3.01269	0.00258939	0.020217	100874292	NA	CDC42-IT1
20.5278	1.90354	0.550798	3.45597	0.000548317	0.00646183	11135	ENSG00000128283	CDC42EP1
258.735	0.557052	0.192436	2.89475	0.00379465	0.026645	23580	ENSG00000179604	CDC42EP4
3125.59	-0.255057	0.0938293	-2.71831	0.00656171	0.0392884	56990	ENSG00000158985	CDC42SE2
1379.26	0.399427	0.125667	3.17845	0.00148064	0.0134224	990	ENSG00000094804	CDC6
382.068	0.571966	0.149414	3.82806	0.000129157	0.00215222	157313	ENSG00000184661	CDCA2
907.581	0.450752	0.136724	3.29681	0.000977889	0.00987692	83461	ENSG00000111665	CDCA3
1663.95	0.33434	0.117637	2.84214	0.00448118	0.0299454	113130	ENSG00000146670	CDCA5
1687.74	0.347424	0.128532	2.70301	0.00687145	0.0405768	55143	ENSG00000134690	CDCA8
695.565	1.61847	0.345503	4.68438	2.80806e-06	0.000114297	999	ENSG00000039068	CDH1
44.6403	-1.50579	0.375182	-4.0135	5.98246e-05	0.00119444	1002	ENSG00000179242	CDH4
59.7295	1.12119	0.416005	2.69513	0.00703607	0.0412881	1003	ENSG00000179776	CDH5
64.3421	-1.91619	0.565218	-3.39018	0.000698473	0.00774226	1005	ENSG00000081138	CDH7
64.817	-0.435797	0.142019	-3.06859	0.00215072	0.0177032	29965	ENSG00000089486	CDIP1
1207.24	0.43341	0.160515	2.70011	0.00693159	0.040835	983	ENSG00000170312	CDK1
903.174	0.200353	0.0706213	2.83701	0.00455386	0.0303256	1017	ENSG00000123374	CDK2
2407.64	0.268803	0.0744764	3.60924	0.000307098	0.00420684	1019	ENSG00000135446	CDK4
589.934	-0.261093	0.0833738	-3.1316	0.00173859	0.0150903	1020	ENSG00000164885	CDK5
959.152	-1.17851	0.148314	-7.94603	1.92585e-15	2.09558e-12	80279	ENSG00000108465	CDK5RAP3
213.884	-0.479979	0.111146	-4.31846	1.57125e-05	0.000428146	1024	ENSG00000132964	CDK8
4.58079	-2.41064	0.609581	-3.95459	7.66652e-05	0.00145334	8999	ENSG00000138769	CDKL2
92.3545	-0.570478	0.191126	-2.98482	0.00283745	0.0216213	6792	ENSG00000008086	CDKL5
241.354	0.571802	0.119959	4.76665	1.87314e-06	8.24081e-05	1039	ENSG00000140743	CDR2
1718.96	-0.195863	0.0690056	-2.83837	0.00453449	0.0302336	8760	ENSG00000101290	CDS2
1220.22	0.564559	0.12151	4.64619	3.38115e-06	0.000132662	81620	ENSG00000167513	CDT1
608.62	0.241692	0.0785992	3.075	0.00210503	0.0174054	9425	ENSG00000153046	CDYL
232.663	-0.398262	0.131834	-3.02093	0.00252001	0.0198222	124359	ENSG00000166446	CDYL2
249.962	0.749441	0.244427	3.06611	0.00216861	0.017787	634	ENSG00000079385	CEACAM1
5906.4	-0.488166	0.0744227	-6.55937	5.40364e-11	1.58916e-08	10659	ENSG00000048740	CELF2
117.406	-0.475701	0.173973	-2.73433	0.00625066	0.0379045	414196	ENSG00000181800	CELF2-AS1
572.135	-0.211112	0.0772461	-2.73298	0.00627646	0.0380339	338657	ENSG00000186166	CENATAC
100.745	0.537425	0.1924	2.79327	0.00521782	0.0333262	1058	ENSG00000115163	CENPA
340.103	0.357685	0.111661	3.20331	0.00135858	0.0126138	64946	ENSG00000153044	CENPH
524.103	0.304855	0.0952193	3.20161	0.00136663	0.0126559	55839	ENSG00000166451	CENPN
553.025	0.246364	0.0942515	2.6139	0.00895157	0.0491035	79172	ENSG00000138092	CENPO
260.181	0.371877	0.108219	3.43632	0.000589673	0.00679467	401541	ENSG00000188312	CENPP
75.1889	0.524602	0.106248	4.93753	7.91201e-07	4.24802e-05	378708	ENSG00000175279	CENPS
729.627	0.38286	0.0951746	4.02271	5.75327e-05	0.0011586	387103	ENSG00000203760	CENPW
2010.41	0.406079	0.0979076	4.14758	3.3601e-05	0.000769735	201254	ENSG00000169689	CENPX
666.659	-0.439901	0.103989	-4.23026	2.3342e-05	0.000579449	9662	ENSG00000174799	CEP135
380.594	-0.382109	0.106888	-3.57487	0.0003504	0.00467066	22832	ENSG00000135315	CEP162
24.8269	-0.464573	0.114225	-4.06717	4.75878e-05	0.00100288	645455	ENSG00000276725	CEP170P1
28.1214	-0.375373	0.140237	-2.67669	0.00743527	0.0429664	102725201	NA	CEP250-AS1
1070.36	-0.283991	0.0968915	-2.93102	0.00337854	0.0245414	80184	ENSG00000198707	CEP290
548.866	-0.370233	0.104251	-3.55135	0.000383258	0.00496077	11116	ENSG00000213066	CEP43
546.523	-0.317707	0.103652	-3.06512	0.00217582	0.0178058	80254	ENSG00000182923	CEP63
1188.26	-0.309022	0.0999439	-3.09195	0.00198845	0.0166663	23177	ENSG00000011523	CEP68
1171.46	-0.198098	0.064906	-3.05207	0.00227265	0.0183726	90799	ENSG00000258890	CEP95
23.4079	-0.921142	0.285657	-3.22464	0.00126132	0.0119868	100129973	NA	CERNA1
11.5187	-2.08741	0.695818	-2.99993	0.00270042	0.0208793	115804232	ENSG00000260807	CEROX1
1.33724	-3.1223	1.11184	-2.80822	0.00498165	0.0322596	204219	ENSG00000154227	CERS3
1434.08	-0.330879	0.062268	-5.31379	1.0737e-07	8.44579e-06	91012	ENSG00000139624	CERS5
426.332	-0.258432	0.096494	-2.67822	0.0074014	0.0428237	253782	ENSG00000172292	CERS6
844.745	-0.257949	0.0955543	-2.6995	0.0069444	0.040875	8824	ENSG00000172831	CES2
359.247	0.346926	0.110123	3.15036	0.00163072	0.0143835	1070	ENSG00000153140	CETN3
1992.21	-0.335946	0.0809603	-4.14951	3.33185e-05	0.000766079	29105	ENSG00000070761	CFAP20
55.4268	-0.701752	0.187745	-3.73779	0.000185646	0.00284117	129881	ENSG00000154479	CFAP210
42.2188	-0.644005	0.191175	-3.36867	0.000755324	0.00818891	110091775	ENSG00000265590	CFAP298-TCP10L
54.4474	-0.764878	0.285323	-2.68074	0.00734592	0.0425933	25790	ENSG00000213085	CFAP45
11.0266	1.82892	0.570667	3.20488	0.00135117	0.012569	26074	ENSG00000089101	CFAP61
557.606	0.349338	0.0897175	3.89375	9.87056e-05	0.00176459	64776	ENSG00000137720	CFAP68
1.79156	-3.37395	0.895117	-3.76928	0.000163716	0.00257932	85452	ENSG00000142609	CFAP74
140.369	-0.482667	0.166353	-2.90147	0.00371414	0.0262357	57501	ENSG00000114656	CFAP92
2.6992	2.34446	0.878384	2.66906	0.00760641	0.0436847	138255	ENSG00000204711	CFAP95
768.583	0.350953	0.0877325	4.00026	6.32726e-05	0.00124953	57587	ENSG00000164323	CFAP97
45.479	-0.689816	0.263424	-2.61865	0.00882788	0.0486211	142913	ENSG00000290782	CFL1P1
26.4057	-0.592094	0.203683	-2.90694	0.0036498	0.0258672	65072	ENSG00000226312	CFLAR-AS1
3.12467	-3.0289	0.872319	-3.47224	0.000516137	0.00618985	1080	ENSG00000001626	CFTR
14.2355	-1.77071	0.516538	-3.42803	0.000607983	0.0069498	57530	ENSG00000143375	CGN
237.004	0.625953	0.14483	4.32199	1.54627e-05	0.000422749	494143	ENSG00000143942	CHAC2
1052.13	0.266533	0.102011	2.61279	0.00898071	0.0492358	10036	ENSG00000167670	CHAF1A
572.024	0.377253	0.0708186	5.32703	9.98335e-08	8.02412e-06	118487	ENSG00000172586	CHCHD1
7260.75	0.293038	0.0969957	3.02115	0.00251818	0.0198176	51142	ENSG00000106153	CHCHD2
2201.86	0.202052	0.0723084	2.7943	0.00520119	0.033246	54927	ENSG00000106554	CHCHD3
568.65	0.718998	0.106051	6.77972	1.20412e-11	4.86281e-09	131474	ENSG00000163528	CHCHD4
1077.81	-0.375091	0.128279	-2.92401	0.00345551	0.0249165	79145	ENSG00000170791	CHCHD7
3672.85	-0.321057	0.0754714	-4.25402	2.09963e-05	0.000535829	1106	ENSG00000173575	CHD2
1411.47	-0.373939	0.071271	-5.24673	1.54824e-07	1.11816e-05	84181	ENSG00000124177	CHD6
940.547	0.421304	0.104531	4.03043	5.5676e-05	0.00112958	1111	ENSG00000149554	CHEK1
993.702	0.219159	0.0793414	2.76223	0.00574079	0.0356413	11200	ENSG00000183765	CHEK2
38.6574	1.21271	0.412462	2.94018	0.00328021	0.0240304	1117	ENSG00000064886	CHI3L2
3.41829	-1.9519	0.728509	-2.6793	0.00737753	0.0427382	105369362	ENSG00000255236	CHKA-DT
7.68871	-1.15014	0.339569	-3.38706	0.00070647	0.00779912	386593	ENSG00000254413	CHKB-CPT1B
1738.77	-0.288897	0.0896934	-3.22094	0.0012777	0.0121107	57132	ENSG00000255112	CHMP1B
739.935	0.304715	0.0916799	3.32369	0.000888364	0.00925498	91782	ENSG00000147457	CHMP7
3.31204	-1.61707	0.446758	-3.61956	0.000295105	0.00408022	102724484	NA	CHN2-AS1
26.8779	0.394035	0.132693	2.96953	0.00298254	0.0224182	727896	NA	CHORDC1P4
6526.23	0.337136	0.0809335	4.16559	3.10547e-05	0.000729316	11261	ENSG00000187446	CHP1
499.585	0.452541	0.105258	4.29936	1.71289e-05	0.000454228	56994	ENSG00000111666	CHPT1
12.2972	2.55564	0.764098	3.34465	0.000823869	0.00872911	1134	ENSG00000138435	CHRNA1
10.5564	-2.04806	0.632218	-3.23948	0.00119749	0.0115278	1135	ENSG00000120903	CHRNA2
8.93382	-1.69066	0.33689	-5.01845	5.20903e-07	3.0043e-05	1139	ENSG00000175344	CHRNA7
505.935	-0.55412	0.103615	-5.34787	8.89969e-08	7.35498e-06	1140	ENSG00000170175	CHRNB1
6.19431	-1.66986	0.450738	-3.70472	0.000211623	0.00315876	1141	ENSG00000160716	CHRNB2
758.442	-0.238946	0.0774943	-3.0834	0.00204647	0.0170464	101927027	ENSG00000223960	CHROMR
269.097	0.848832	0.244109	3.47726	0.000506564	0.00611323	9435	ENSG00000175040	CHST2
1167.85	-0.263722	0.059844	-4.40683	1.04894e-05	0.000315882	22856	ENSG00000131873	CHSY1
354.011	0.278539	0.081564	3.41498	0.000637874	0.00720012	1147	ENSG00000213341	CHUK
1784.92	0.304704	0.0724506	4.20567	2.60308e-05	0.000633669	84191	ENSG00000166797	CIAO2A
1413.82	0.195354	0.0676821	2.88635	0.00389739	0.0271677	51647	ENSG00000166595	CIAO2B
2481.44	0.273069	0.0725808	3.76228	0.000168374	0.00263489	57019	ENSG00000005194	CIAPIN1
251.685	-0.629075	0.170126	-3.6977	0.000217563	0.00322531	137392	ENSG00000188343	CIBAR1
27.0319	-0.50936	0.178593	-2.85207	0.00434357	0.0292837	729073	NA	CIBAR1P1
1987.31	-0.489054	0.139471	-3.5065	0.000454035	0.0056206	4261	ENSG00000179583	CIITA
1297.86	0.277159	0.0697006	3.97642	6.99619e-05	0.00135218	51550	ENSG00000100865	CINP
386.879	0.278549	0.0973925	2.86007	0.00423553	0.0287606	85457	ENSG00000198894	CIPC
526.214	0.354463	0.0779311	4.54841	5.40528e-06	0.000188515	55847	ENSG00000122873	CISD1
973.731	0.513756	0.0950406	5.40565	6.45755e-08	5.72826e-06	493856	ENSG00000145354	CISD2
730.43	0.453591	0.146514	3.09589	0.00196225	0.0165066	150468	ENSG00000169607	CKAP2L
320.447	-0.576297	0.200746	-2.87078	0.00409461	0.0281447	1152	ENSG00000166165	CKB
1450.45	0.405136	0.100504	4.03105	5.55278e-05	0.00112938	1163	ENSG00000173207	CKS1B
9.25073	0.6604	0.175601	3.76079	0.000169379	0.00264556	246714	NA	CKS1BP2
67.7793	0.443202	0.14573	3.04125	0.00235601	0.0188735	246715	NA	CKS1BP3
2101.97	0.511235	0.112276	4.55339	5.27879e-06	0.000185291	1164	ENSG00000123975	CKS2
1077.74	-0.273342	0.062249	-4.39111	1.12772e-05	0.000334058	23332	ENSG00000074054	CLASP1
2230.23	1.47002	0.276489	5.31676	1.0563e-07	8.3744e-06	1178	ENSG00000105205	CLC
190.634	0.497504	0.162644	3.05886	0.00222183	0.0180512	1184	ENSG00000171365	CLCN5
541.167	-0.367533	0.108451	-3.38894	0.000701636	0.00776941	1185	ENSG00000011021	CLCN6
65.4373	-0.626242	0.210738	-2.97166	0.00296199	0.0222945	9069	ENSG00000157224	CLDN12
6.99958	-1.67401	0.535874	-3.12388	0.00178483	0.0153903	105369301	NA	CLDN14-AS1
630.644	-0.741792	0.172533	-4.29942	1.71243e-05	0.000454228	24146	ENSG00000106404	CLDN15
588.182	-0.828339	0.213575	-3.87844	0.000105127	0.00184801	160364	ENSG00000172322	CLEC12A
960.233	-0.577752	0.142433	-4.0563	4.98559e-05	0.00104327	9976	ENSG00000110852	CLEC2B
41.9159	-1.1468	0.373302	-3.07203	0.00212607	0.0175262	160365	ENSG00000184293	CLECL1P
332.268	-0.54636	0.191331	-2.85557	0.00429598	0.0290429	1047	ENSG00000153132	CLGN
728.727	0.498199	0.15836	3.14598	0.0016553	0.0145492	1193	ENSG00000155962	CLIC2
18.7205	-2.09969	0.702381	-2.98939	0.00279532	0.0214002	54102	ENSG00000159212	CLIC6
2270.17	-0.236334	0.0693676	-3.40697	0.000656872	0.00737631	9685	ENSG00000113282	CLINT1
1121.44	-0.238057	0.087494	-2.72084	0.00651155	0.0390885	6249	ENSG00000130779	CLIP1
135.149	-0.948221	0.230777	-4.10883	3.97676e-05	0.000874191	25999	ENSG00000105270	CLIP3
505.118	-0.586881	0.147689	-3.97377	7.07451e-05	0.0013649	79745	ENSG00000115295	CLIP4
3083.68	-0.493686	0.142545	-3.46337	0.000533464	0.00634381	1195	ENSG00000013441	CLK1
2176.03	-0.56616	0.159098	-3.55855	0.000372902	0.00487506	1198	ENSG00000179335	CLK3
664.622	-0.523323	0.12127	-4.31537	1.59334e-05	0.000432582	57396	ENSG00000113240	CLK4
216.448	-0.500986	0.171946	-2.91362	0.0035726	0.025478	79789	ENSG00000165959	CLMN
85.0962	-0.482649	0.1248	-3.86738	0.000110012	0.00190821	1201	ENSG00000188603	CLN3
399.189	0.309592	0.111432	2.7783	0.00546435	0.0344094	54982	ENSG00000128973	CLN6
485.115	0.343063	0.101746	3.37175	0.000746919	0.00813561	10978	ENSG00000172409	CLP1
1080.62	0.245739	0.0841452	2.92041	0.00349568	0.0251037	81570	ENSG00000162129	CLPB
1210.19	0.171605	0.0479142	3.5815	0.000341622	0.00457233	10845	ENSG00000166855	CLPX
1191.81	-0.270795	0.0895114	-3.02525	0.00248425	0.0196168	22883	ENSG00000171603	CLSTN1
451.9	-0.47253	0.146848	-3.21781	0.00129172	0.0121838	9746	ENSG00000139182	CLSTN3
839.915	0.462493	0.0790308	5.85207	4.85507e-09	6.5763e-07	1211	ENSG00000122705	CLTA
319.774	0.35627	0.128821	2.76561	0.00568156	0.0353813	1212	ENSG00000175416	CLTB
4087.32	0.294185	0.0861738	3.41385	0.000640507	0.00722485	1213	ENSG00000141367	CLTC
7513.63	-0.583247	0.204402	-2.85343	0.00432501	0.0291947	1191	ENSG00000120885	CLU
778.084	0.386562	0.133232	2.90141	0.00371483	0.0262357	23277	ENSG00000132361	CLUH
158.436	0.341283	0.0988557	3.45233	0.000555766	0.00651476	171425	ENSG00000125246	CLYBL
946.78	-0.833619	0.130582	-6.3839	1.72639e-10	4.17453e-08	8418	ENSG00000168405	CMAHP
603.372	0.507212	0.110134	4.60542	4.11639e-06	0.000153572	55907	ENSG00000111726	CMAS
696.622	0.462645	0.111354	4.15473	3.25666e-05	0.00075344	134147	ENSG00000164237	CMBL
616.548	0.24718	0.0572228	4.31961	1.56309e-05	0.000426541	152100	ENSG00000187118	CMC1
393.713	1.27069	0.435662	2.9167	0.00353757	0.0252859	1240	ENSG00000174600	CMKLR1
335.498	0.621802	0.185115	3.35901	0.000782221	0.00840514	129607	ENSG00000134326	CMPK2
1004.54	0.276721	0.0750916	3.68511	0.000228604	0.00334945	84319	ENSG00000184220	CMSS1
2567.88	-0.526942	0.114251	-4.61214	3.98536e-06	0.000149969	1265	ENSG00000064666	CNN2
16.1596	-1.26406	0.409559	-3.08639	0.00202602	0.0169366	729970	NA	CNN3-DT
3.88391	-1.09919	0.39724	-2.76708	0.00565611	0.0352565	100874109	NA	CNOT10-AS1
588.063	0.196577	0.0583371	3.36967	0.000752577	0.00816726	55571	ENSG00000158435	CNOT11
48.7557	-0.610105	0.13236	-4.60943	4.03767e-06	0.000151327	112268098	NA	CNPY2-AS1
4106.97	-0.251793	0.0875143	-2.87716	0.0040127	0.0277699	10695	ENSG00000137161	CNPY3
1589.6	-0.550188	0.123046	-4.47141	7.77044e-06	0.000252648	163882	ENSG00000162852	CNST
29.0434	-0.712042	0.215959	-3.29711	0.000976841	0.00986939	124817	ENSG00000176563	CNTD1
11.1999	-2.25208	0.716011	-3.14531	0.00165912	0.0145749	1272	ENSG00000018236	CNTN1
3.58899	-2.43466	0.752326	-3.23617	0.00121145	0.0116245	152330	ENSG00000144619	CNTN4
3.68801	-3.16976	1.08339	-2.92578	0.00343598	0.0248096	129684	ENSG00000155052	CNTNAP5
3670.91	-0.504878	0.100243	-5.03656	4.73962e-07	2.80782e-05	11064	ENSG00000119397	CNTRL
1207.56	-0.272459	0.0695604	-3.91687	8.97054e-05	0.00165163	116840	ENSG00000170037	CNTROB
1737.28	0.269941	0.0669293	4.03322	5.50183e-05	0.00112321	55744	ENSG00000106603	COA1
685.152	0.546696	0.105962	5.15934	2.47819e-07	1.62205e-05	65260	ENSG00000162377	COA7
699.931	0.270543	0.0881728	3.06832	0.00215263	0.0177137	91949	ENSG00000168434	COG7
4.45216	-1.08763	0.338842	-3.20985	0.00132805	0.0124399	317784	NA	COILP1
41.5944	1.54618	0.520936	2.96809	0.0029966	0.0225135	1308	ENSG00000065618	COL17A1
830.325	-1.34616	0.232406	-5.79228	6.94384e-09	8.92421e-07	255631	ENSG00000171502	COL24A1
72.2752	1.24489	0.444124	2.80303	0.00506248	0.0326278	1282	ENSG00000187498	COL4A1
70.0638	1.18891	0.439041	2.70798	0.00676945	0.040178	1284	ENSG00000134871	COL4A2
202.786	-2.55307	0.594437	-4.29494	1.74743e-05	0.000460026	1287	ENSG00000188153	COL4A5
22.0922	-3.95006	0.813548	-4.85535	1.20173e-06	5.8551e-05	1288	ENSG00000197565	COL4A6
63.237	-1.27901	0.341245	-3.74806	0.000178209	0.00274796	1296	ENSG00000171812	COL8A2
79.0164	-0.888878	0.310298	-2.86459	0.00417543	0.0285077	1298	ENSG00000049089	COL9A2
52.2978	1.26121	0.410656	3.07121	0.00213194	0.0175612	81035	ENSG00000158270	COLEC12
178.323	-0.505002	0.185293	-2.72542	0.00642192	0.0386642	8292	ENSG00000206561	COLQ
1037.87	0.324415	0.0694709	4.6698	3.0149e-06	0.000121056	150684	ENSG00000173163	COMMD1
880.687	0.270559	0.0948841	2.85147	0.00435173	0.0293199	28991	ENSG00000170619	COMMD5
39.4607	0.704067	0.216521	3.25173	0.00114704	0.0111574	118881	ENSG00000165644	COMTD1
184.183	0.389724	0.110725	3.51976	0.000431943	0.0054128	55352	ENSG00000172301	COPRS
3284.73	0.270949	0.0744104	3.64127	0.000271293	0.00382223	8533	ENSG00000141030	COPS3
1802.55	0.298659	0.066949	4.46099	8.1581e-06	0.000263416	51138	ENSG00000138663	COPS4
1727.51	0.262823	0.0608092	4.3221	1.54551e-05	0.000422749	10987	ENSG00000121022	COPS5
576.14	0.246654	0.0741143	3.32802	0.000874651	0.00914391	150678	ENSG00000172428	COPS9
264.233	-0.498505	0.109676	-4.54525	5.48699e-06	0.00019055	93058	ENSG00000135469	COQ10A
418.813	0.524157	0.120222	4.3599	1.30121e-05	0.000371644	51805	ENSG00000132423	COQ3
978.039	0.286626	0.0653711	4.38459	1.16205e-05	0.00034144	84274	ENSG00000110871	COQ5
1324.55	0.224806	0.08626	2.60614	0.00915685	0.0498942	57017	ENSG00000088682	COQ9
799.725	0.382225	0.0737301	5.18411	2.17043e-07	1.47608e-05	1352	ENSG00000006695	COX10
1093.87	0.192008	0.0585795	3.27773	0.00104645	0.010402	1355	ENSG00000014919	COX15
521.934	0.29711	0.0721956	4.11535	3.86599e-05	0.000856183	10063	ENSG00000138495	COX17
16.489	0.375944	0.105753	3.55491	0.00037811	0.00491807	81993	NA	COX17P1
36.2746	-0.792871	0.171321	-4.62799	3.6923e-06	0.00014133	116228	ENSG00000203667	COX20
611.255	0.385822	0.0732146	5.26974	1.3662e-07	1.01823e-05	9377	ENSG00000178741	COX5A
2466.34	0.326493	0.100751	3.2406	0.00119278	0.0114927	1329	ENSG00000135940	COX5B
2712.27	0.236176	0.0815948	2.8945	0.00379767	0.0266604	1337	ENSG00000111775	COX6A1
3341.27	0.235061	0.0803606	2.92508	0.00344366	0.0248534	1340	ENSG00000126267	COX6B1
1961.5	0.385125	0.0905664	4.2524	2.1149e-05	0.000538525	1345	ENSG00000164919	COX6C
1620.9	0.269214	0.0803504	3.3505	0.000806663	0.00859954	1347	ENSG00000112695	COX7A2
1682.94	0.248852	0.0690557	3.60364	0.000313797	0.00427528	1349	ENSG00000131174	COX7B
2714.56	0.381567	0.084349	4.52367	6.07773e-06	0.000207968	1350	ENSG00000127184	COX7C
30.5433	0.380174	0.0936421	4.05986	4.91025e-05	0.00102882	9386	NA	COX7CP1
27.3426	-1.04655	0.188547	-5.5506	2.84697e-08	2.92253e-06	100506672	NA	COX7CP2
2610.98	-1.05139	0.209214	-5.02543	5.02298e-07	2.92804e-05	1359	ENSG00000163751	CPA3
446.047	0.562462	0.170078	3.30709	0.000942718	0.00963195	80315	ENSG00000113742	CPEB4
715.842	-0.397606	0.102296	-3.88681	0.00010157	0.00180394	65250	ENSG00000197603	CPLANE1
3924.07	-0.504883	0.0867039	-5.82307	5.77765e-09	7.60507e-07	8904	ENSG00000214078	CPNE1
1197.81	-0.291945	0.106959	-2.72951	0.00634279	0.0382795	144402	ENSG00000139117	CPNE8
406.976	0.770735	0.144391	5.33784	9.40621e-08	7.71498e-06	1371	ENSG00000080819	CPOX
1508.68	0.278781	0.0861141	3.23735	0.00120646	0.0115868	53981	ENSG00000165934	CPSF2
2725.6	-0.241741	0.0633355	-3.81684	0.000135172	0.00222745	79869	ENSG00000149532	CPSF7
11.682	-0.902845	0.31118	-2.90136	0.00371547	0.0262357	1375	ENSG00000205560	CPT1B
200.714	0.309439	0.108197	2.85996	0.00423691	0.0287606	1376	ENSG00000157184	CPT2
1936.36	-0.499619	0.105896	-4.71802	2.38147e-06	0.000100148	56265	ENSG00000088882	CPXM1
318.851	0.898084	0.29792	3.01451	0.00257393	0.0201205	1378	ENSG00000203710	CR1
56.415	1.16315	0.362299	3.21047	0.0013252	0.0124167	1379	ENSG00000197721	CR1L
55.7192	1.22764	0.415066	2.95771	0.00309938	0.0230365	1380	ENSG00000117322	CR2
1045.98	-0.425898	0.109298	-3.89665	9.75304e-05	0.00175126	148327	ENSG00000143578	CREB3L4
112.526	-1.05685	0.276669	-3.81992	0.000133493	0.00220804	9586	ENSG00000146592	CREB5
540.782	0.533179	0.18099	2.94591	0.00322004	0.0237126	1389	ENSG00000111269	CREBL2
749.924	-0.292915	0.0842137	-3.47824	0.000504717	0.0060977	58487	ENSG00000137504	CREBZF
1693.07	0.486358	0.128252	3.79222	0.000149307	0.00241047	8804	ENSG00000143162	CREG1
87.169	-1.06507	0.193967	-5.49099	3.9969e-08	3.92099e-06	78987	ENSG00000163703	CRELD1
1477.62	-0.774029	0.228688	-3.38465	0.000712682	0.00785177	1393	ENSG00000145708	CRHBP
75.4529	-0.931854	0.213384	-4.36704	1.25942e-05	0.000363827	1396	ENSG00000213145	CRIP1
18.2568	-1.09482	0.406788	-2.69137	0.00711584	0.0416215	401262	ENSG00000146215	CRIP3
1058.91	-0.211221	0.0693178	-3.04714	0.00231027	0.0185848	9419	ENSG00000119878	CRIPT
6.6291	2.37524	0.895039	2.65379	0.00795936	0.0450851	7180	ENSG00000124490	CRISP2
1024	-0.312444	0.0705612	-4.42799	9.51168e-06	0.000294034	51379	ENSG00000176390	CRLF3
38.6747	-1.84251	0.556251	-3.31237	0.000925089	0.00952037	253868	NA	CRMA
1147.97	-0.335282	0.101523	-3.30251	0.000958247	0.00975398	200186	ENSG00000160741	CRTC2
380.945	-0.388506	0.1218	-3.18971	0.00142415	0.0130747	1407	ENSG00000008405	CRY1
1091.36	1.22899	0.301504	4.07619	4.57795e-05	0.000977387	1435	ENSG00000184371	CSF1
9599.65	-0.79942	0.150807	-5.30096	1.15193e-07	8.95323e-06	1441	ENSG00000119535	CSF3R
532.497	-0.427044	0.118732	-3.59669	0.000322292	0.00436914	55454	ENSG00000169826	CSGALNACT2
198.696	0.455024	0.116457	3.90724	9.33564e-05	0.00170405	751071	ENSG00000214756	CSKMT
810.798	-0.276495	0.0962972	-2.87127	0.00408823	0.0281434	1454	ENSG00000213923	CSNK1E
367.424	0.322406	0.0878099	3.67164	0.000241001	0.00348726	1459	ENSG00000070770	CSNK2A2
2.28682	-1.80842	0.502173	-3.60119	0.000316759	0.00431025	100631254	NA	CSPG4P11
1410.35	0.377533	0.130758	2.88726	0.00388614	0.0271067	1476	ENSG00000160213	CSTB
45.6318	-0.486547	0.173664	-2.80165	0.00508416	0.0327158	338739	ENSG00000247151	CSTF3-DT
1407.17	-0.238182	0.0730972	-3.25842	0.00112034	0.0109498	79096	ENSG00000149179	CSTPP1
8.29564	-1.02595	0.38684	-2.65212	0.00799877	0.0452609	100507468	ENSG00000234215	CT66
35.3038	-10.4374	3.07397	-3.39543	0.000685215	0.00762118	30848	ENSG00000126890	CTAG2
1.36235	-1.51685	0.55524	-2.73189	0.0062973	0.0381107	441294	ENSG00000271079	CTAGE15
3.33409	-1.34203	0.456215	-2.94166	0.00326457	0.0239426	100128553	ENSG00000288784	CTAGE4
2718.39	-0.260277	0.0709441	-3.66877	0.000243723	0.00352196	10106	ENSG00000175215	CTDSP2
26.0346	-2.07992	0.570459	-3.64604	0.000266308	0.0037601	29119	ENSG00000183230	CTNNA3
3798.89	-0.191969	0.0673632	-2.84976	0.00437523	0.0294242	1499	ENSG00000168036	CTNNB1
292.461	-0.513082	0.136014	-3.77227	0.000161767	0.00256096	1500	ENSG00000198561	CTNND1
16560.7	1.10921	0.258182	4.29625	1.73709e-05	0.000457671	1508	ENSG00000164733	CTSB
114.519	2.50983	0.389922	6.43674	1.22067e-10	3.17297e-08	1510	ENSG00000196188	CTSE
1545.99	1.17402	0.331268	3.54401	0.000394097	0.00505695	1514	ENSG00000135047	CTSL
1701.11	1.1039	0.224158	4.92463	8.45183e-07	4.47166e-05	2017	ENSG00000085733	CTTN
74.4685	-0.733102	0.178918	-4.09742	4.17777e-05	0.000910409	8029	ENSG00000107611	CUBN
1669.16	-0.224126	0.0619786	-3.61619	0.000298974	0.00411629	8454	ENSG00000055130	CUL1
1064.43	-0.203693	0.0731367	-2.7851	0.00535109	0.0339344	8450	ENSG00000158290	CUL4B
808.067	-0.366965	0.0889059	-4.12756	3.66628e-05	0.000825394	23113	ENSG00000112659	CUL9
4574.23	-0.388225	0.0775505	-5.00609	5.55467e-07	3.18117e-05	1523	ENSG00000257923	CUX1
1645	0.174863	0.0602564	2.90198	0.00370814	0.0262237	51503	ENSG00000150316	CWC15
385.239	0.669765	0.251289	2.66531	0.00769164	0.0440347	1525	ENSG00000154639	CXADR
371.276	-0.858838	0.245237	-3.50207	0.000461656	0.00569863	2920	ENSG00000081041	CXCL2
405.692	-1.26329	0.297507	-4.24625	2.17378e-05	0.000549233	2921	ENSG00000163734	CXCL3
2919.45	-0.964042	0.361645	-2.66571	0.00768254	0.0440093	3576	ENSG00000169429	CXCL8
53.3988	1.82353	0.699192	2.60806	0.00910576	0.0496869	3577	ENSG00000163464	CXCR1
141.185	0.99708	0.36531	2.72941	0.00634481	0.0382847	3579	ENSG00000180871	CXCR2
10.1994	-1.77077	0.530271	-3.33936	0.000839721	0.00883683	80319	ENSG00000168772	CXXC4
797.741	0.333824	0.0925028	3.6088	0.000307615	0.00421216	1528	ENSG00000166347	CYB5A
417.962	0.318804	0.108117	2.94869	0.00319124	0.0235477	606495	ENSG00000215883	CYB5RL
727.065	-0.321961	0.121175	-2.65699	0.00788414	0.04476	1535	ENSG00000051523	CYBA
1075.08	0.650216	0.0990605	6.56382	5.24451e-11	1.57389e-08	1537	ENSG00000179091	CYC1
2664.63	0.268049	0.0918731	2.9176	0.00352739	0.0252353	54205	ENSG00000172115	CYCS
3.0229	-1.65204	0.493713	-3.34614	0.00081944	0.0086963	360183	ENSG00000259547	CYCSP2
3546.14	-0.385652	0.145454	-2.65138	0.00801647	0.0453299	26999	ENSG00000055163	CYFIP2
1386.13	-0.572422	0.106177	-5.39121	6.99853e-08	6.09226e-06	1540	ENSG00000083799	CYLD
33.0712	-0.884345	0.312033	-2.83414	0.00459491	0.0304995	1594	ENSG00000111012	CYP27B1
7.49933	-1.25767	0.469515	-2.67866	0.00739171	0.0427904	1572	ENSG00000197446	CYP2F1
125.641	-1.02521	0.256933	-3.9902	6.60176e-05	0.00129047	29785	ENSG00000167600	CYP2S1
68.6531	-1.23446	0.261877	-4.7139	2.43015e-06	0.000101575	171523	ENSG00000233622	CYP2T1P
6.80195	-1.93353	0.551134	-3.50827	0.000451033	0.00558979	163007	ENSG00000268529	CYP2T3P
29.3827	-0.580486	0.194605	-2.98289	0.00285538	0.0217076	101929595	ENSG00000245293	CYP2U1-AS1
13.6268	-2.80075	0.792435	-3.53435	0.000408774	0.00519021	51302	ENSG00000146233	CYP39A1
3.16222	-2.18569	0.77782	-2.81002	0.00495377	0.0321613	284541	ENSG00000162365	CYP4A22
9.73886	2.50362	0.742391	3.37238	0.000745227	0.00812341	66002	ENSG00000186204	CYP4F12
72.9062	-1.71508	0.386052	-4.44263	8.88672e-06	0.000280017	8529	ENSG00000186115	CYP4F2
1.19594	-2.71732	0.958482	-2.83503	0.00458216	0.0304334	107126294	ENSG00000230635	CYP4F60P
487.185	-0.370229	0.141582	-2.61495	0.00892416	0.0489779	10800	ENSG00000173198	CYSLTR1
83.972	-1.53058	0.302043	-5.06741	4.03258e-07	2.46516e-05	57105	ENSG00000152207	CYSLTR2
729.931	-0.359641	0.119868	-3.0003	0.00269711	0.0208587	9267	ENSG00000108669	CYTH1
609.492	-0.595262	0.16407	-3.62809	0.000285525	0.00397979	9595	ENSG00000115165	CYTIP
1404.21	0.510188	0.141121	3.61524	0.000300067	0.00412785	112597	ENSG00000222041	CYTOR
114.244	1.31407	0.440534	2.9829	0.00285534	0.0217076	23500	ENSG00000146122	DAAM2
481.848	-0.517896	0.152414	-3.39795	0.000678935	0.00756527	1602	ENSG00000276644	DACH1
1.64343	3.20806	1.07667	2.97962	0.00288607	0.021871	168002	ENSG00000164488	DACT2
492.076	0.684172	0.167891	4.0751	4.59955e-05	0.000980717	1605	ENSG00000173402	DAG1
1198.03	-0.315743	0.0978799	-3.22582	0.00125613	0.0119513	221955	ENSG00000164535	DAGLB
2175.98	0.40141	0.0933568	4.29974	1.70995e-05	0.000454228	57291	ENSG00000226950	DANCR
155.259	-0.913423	0.253674	-3.60078	0.000317268	0.00431357	106029310	NA	DANT1
267.578	-0.781841	0.195739	-3.9943	6.48849e-05	0.00127443	642776	ENSG00000235244	DANT2
1890.81	-0.425163	0.117628	-3.61446	0.000300976	0.00413798	1612	ENSG00000196730	DAPK1
8.42322	-1.40261	0.526995	-2.66152	0.00777883	0.0443705	92196	ENSG00000163331	DAPL1
805.959	-0.338964	0.118202	-2.86767	0.0041351	0.0283109	27071	ENSG00000070190	DAPP1
827.292	0.320714	0.0904485	3.54582	0.000391388	0.00503705	55157	ENSG00000117593	DARS2
760.766	0.293526	0.0817379	3.59107	0.000329326	0.00444972	10926	ENSG00000006634	DBF4
1508.46	-0.255167	0.0846819	-3.01324	0.00258475	0.0201916	1622	ENSG00000155368	DBI
11.2206	-1.06843	0.405069	-2.63764	0.00834842	0.0466414	100169989	ENSG00000242412	DBIL5P2
2256.45	0.212902	0.0795634	2.67588	0.00745338	0.0430254	80344	ENSG00000100897	DCAF11
1433.43	0.368584	0.127765	2.88485	0.00391605	0.027251	25853	ENSG00000198876	DCAF12
1521.68	-0.241498	0.0671074	-3.59869	0.000319827	0.00434475	8816	ENSG00000139990	DCAF5
896.748	0.32285	0.0766798	4.21037	2.54955e-05	0.000622493	55827	ENSG00000143164	DCAF6
1410.63	-0.505609	0.0881595	-5.73516	9.74184e-09	1.19106e-06	50717	ENSG00000132716	DCAF8
82.5306	-0.666243	0.154434	-4.31409	1.60264e-05	0.000432997	100287049	ENSG00000228606	DCAF8-DT
272.094	-0.415637	0.154703	-2.68667	0.00721674	0.0420309	131566	ENSG00000057019	DCBLD2
9.94539	-2.08117	0.684135	-3.04204	0.00234981	0.0188331	51473	ENSG00000146038	DCDC2
117.626	-1.09443	0.279889	-3.91022	9.22133e-05	0.00168828	8642	ENSG00000166341	DCHS1
559.785	0.3797	0.110691	3.43027	0.00060297	0.00690942	64858	ENSG00000118655	DCLRE1B
1650.74	-0.293976	0.0694739	-4.23146	2.32177e-05	0.000577135	64421	ENSG00000152457	DCLRE1C
41.9911	2.16413	0.535315	4.04273	5.28327e-05	0.00109226	1634	ENSG00000011465	DCN
1425.47	0.331875	0.0833147	3.98339	6.79381e-05	0.0013201	28960	ENSG00000110063	DCPS
137.893	-0.353808	0.126475	-2.79746	0.00515065	0.0330135	118597835	NA	DCTN6-DT
213.168	-0.569347	0.148085	-3.84472	0.000120689	0.00205002	123879	ENSG00000188215	DCUN1D3
506.788	0.445076	0.0873756	5.09382	3.50915e-07	2.17367e-05	84259	ENSG00000137692	DCUN1D5
1033.28	0.338878	0.116053	2.92001	0.00350016	0.0251176	51181	ENSG00000169738	DCXR
11.8556	-1.01833	0.351862	-2.89413	0.00380214	0.0266724	113523640	ENSG00000264569	DCXR-DT
673.441	-0.364481	0.121071	-3.01048	0.00260838	0.0203314	80821	ENSG00000100523	DDHD1
4.2552	-1.3218	0.396195	-3.33624	0.000849185	0.00892779	101927620	ENSG00000258731	DDHD1-DT
951.839	0.627473	0.127254	4.93088	8.18615e-07	4.36648e-05	84301	ENSG00000197312	DDI2
325.36	0.513649	0.164493	3.12263	0.00179245	0.0154387	220042	ENSG00000165490	DDIAS
235.308	-0.942934	0.183462	-5.13966	2.75234e-07	1.77564e-05	8528	ENSG00000203797	DDO
3113.32	0.287333	0.071692	4.00788	6.12651e-05	0.00121577	1653	ENSG00000079785	DDX1
399.656	0.34108	0.119499	2.85425	0.00431387	0.0291436	55794	ENSG00000182810	DDX28
28594.4	-0.276086	0.085984	-3.2109	0.00132319	0.0124085	1655	ENSG00000108654	DDX5
32.3887	-0.605683	0.217044	-2.79061	0.00526096	0.0335296	192146	NA	DDX50P1
662.95	-0.365618	0.133283	-2.74317	0.00608485	0.0371973	91351	ENSG00000181381	DDX60L
663.617	0.291221	0.10637	2.73782	0.00618481	0.0376112	54849	ENSG00000140995	DEF8
16.8997	2.58809	0.581043	4.45423	8.41966e-06	0.000269992	1667	ENSG00000206047	DEFA1
709.764	1.99537	0.524453	3.80466	0.000141999	0.00231423	1668	ENSG00000239839	DEFA3
3.3769	-1.24225	0.353176	-3.51736	0.000435863	0.0054452	503838	NA	DEFB109D
737.447	-0.401111	0.126663	-3.16676	0.00154146	0.0138354	79958	ENSG00000205744	DENND1C
1192.6	-0.467982	0.115406	-4.05508	5.01163e-05	0.00104624	22898	ENSG00000105339	DENND3
890.581	-0.275765	0.0957371	-2.88044	0.00397115	0.0275304	55667	ENSG00000137145	DENND4C
1720.58	-0.727917	0.122038	-5.96466	2.45144e-09	3.6375e-07	23258	ENSG00000184014	DENND5A
4.39594	-1.61258	0.486566	-3.3142	0.000919051	0.00947018	100874249	ENSG00000255867	DENND5B-AS1
452.955	-0.486557	0.140928	-3.45252	0.000555371	0.00651449	414918	ENSG00000205593	DENND6B
70.8108	0.401855	0.142774	2.81463	0.00488331	0.0318451	120863	ENSG00000166153	DEPDC4
588.055	-0.420439	0.131944	-3.1865	0.00144007	0.0131458	9681	ENSG00000100150	DEPDC5
466.011	0.260413	0.0754921	3.44954	0.000561543	0.0065679	51029	ENSG00000121644	DESI2
3.1538	-2.5276	0.708029	-3.56991	0.000357098	0.00473288	159989	ENSG00000165325	DEUP1
276.761	-0.516904	0.137597	-3.75666	0.000172199	0.00268062	28955	ENSG00000182108	DEXI
24.04	-1.11773	0.369083	-3.02841	0.00245841	0.0194693	26220	ENSG00000273032	DGCR5
775.783	-0.353585	0.109186	-3.23837	0.00120216	0.0115556	1606	ENSG00000065357	DGKA
381.051	-0.774802	0.0987012	-7.84997	4.16137e-15	3.9954e-12	8526	ENSG00000153933	DGKE
1413.87	-0.294151	0.10956	-2.68484	0.00725655	0.0422176	8525	ENSG00000149091	DGKZ
146.063	-0.337926	0.121786	-2.77475	0.00552434	0.0346926	400126	ENSG00000179611	DGKZP1
3076.63	-0.178277	0.0627586	-2.84069	0.00450167	0.0300455	80017	ENSG00000133943	DGLUCY
102.52	0.611786	0.140788	4.34545	1.38989e-05	0.000390125	100874048	NA	DGUOK-AS1
492.257	-1.10372	0.181448	-6.08285	1.18066e-09	2.03473e-07	1718	ENSG00000116133	DHCR24
870.517	-0.42007	0.134764	-3.11707	0.00182657	0.0156829	1717	ENSG00000172893	DHCR7
21.7646	-0.65589	0.228063	-2.87592	0.00402855	0.0278206	101928324	NA	DHDDS-AS1
1040.88	0.389216	0.118419	3.28677	0.00101343	0.0101604	1719	ENSG00000228716	DHFR
162.631	-0.360687	0.128395	-2.80919	0.00496671	0.0322076	200895	ENSG00000178700	DHFR2
153.639	0.525821	0.149212	3.52399	0.000425103	0.00535173	573971	NA	DHFRP1
247.173	-0.660335	0.148084	-4.4592	8.22661e-06	0.000265103	1725	ENSG00000095059	DHPS
10.5263	0.629242	0.213179	2.95171	0.00316023	0.0233729	79154	ENSG00000278535	DHRS11
1793.29	-0.221748	0.0760344	-2.91641	0.0035408	0.0252978	51635	ENSG00000100612	DHRS7
524.353	-0.281797	0.0764984	-3.6837	0.000229876	0.00336054	60625	ENSG00000101452	DHX35
677.656	0.330467	0.0954884	3.4608	0.000538563	0.00637912	57647	ENSG00000150990	DHX37
1028.52	-0.1945	0.0639983	-3.03915	0.00237249	0.018952	9785	ENSG00000140829	DHX38
1750.57	-0.181026	0.0599824	-3.01798	0.00254463	0.0199728	1659	ENSG00000067596	DHX8
140.428	-0.503876	0.146645	-3.43602	0.000590333	0.00679987	56616	ENSG00000184047	DIABLO
622.469	-0.336637	0.109182	-3.08326	0.00204744	0.0170502	1730	ENSG00000147202	DIAPH2
213.402	-0.724212	0.110158	-6.57431	4.88788e-11	1.52931e-08	400242	ENSG00000235706	DICER1-AS1
627.848	0.224164	0.0800792	2.79928	0.00512171	0.0328926	27292	ENSG00000086189	DIMT1
902.543	-0.529695	0.104541	-5.06687	4.0441e-07	2.46758e-05	23181	ENSG00000160305	DIP2A
62.4711	1.3758	0.390867	3.51986	0.000431772	0.00541274	22982	ENSG00000151240	DIP2C
75.5927	-2.99908	0.614385	-4.88143	1.05318e-06	5.29738e-05	9077	ENSG00000162595	DIRAS3
236.199	-0.54458	0.133762	-4.07126	4.67592e-05	0.000992462	27185	ENSG00000162946	DISC1
2.38289	-2.52453	0.795969	-3.17165	0.00151578	0.0136661	57540	ENSG00000204624	DISP3
4847.63	0.276563	0.0750688	3.68413	0.000229486	0.00335634	1736	ENSG00000130826	DKC1
863.806	0.673289	0.237483	2.8351	0.00458113	0.0304327	10395	ENSG00000164741	DLC1
353.76	0.370974	0.094558	3.92325	8.73627e-05	0.0016154	10301	ENSG00000176124	DLEU1
811.501	-0.58104	0.0725538	-8.0084	1.1621e-15	1.35485e-12	1739	ENSG00000075711	DLG1
65.5773	-0.585814	0.206742	-2.83355	0.00460335	0.0305306	1740	ENSG00000150672	DLG2
165.19	-0.759981	0.14758	-5.14961	2.61027e-07	1.69067e-05	1742	ENSG00000132535	DLG4
22.4419	-0.958094	0.320917	-2.98549	0.00283126	0.0215843	58512	ENSG00000116544	DLGAP3
519.153	-0.366251	0.116816	-3.13529	0.00171687	0.0149654	22839	ENSG00000080845	DLGAP4
57.964	-0.596946	0.172163	-3.46732	0.000525674	0.00627656	101926987	ENSG00000232907	DLGAP4-AS1
853.675	0.43155	0.157218	2.74491	0.00605277	0.0370567	9787	ENSG00000126787	DLGAP5
527.999	-0.328331	0.0938104	-3.49994	0.000465357	0.00572385	1743	ENSG00000119689	DLST
1265.65	0.225745	0.0856638	2.63525	0.00840754	0.0468595	90871	ENSG00000137038	DMAC1
604.87	0.176392	0.0621493	2.8382	0.00453688	0.0302434	27109	ENSG00000125375	DMAC2L
27.0318	0.760289	0.256942	2.95899	0.00308647	0.0229824	29958	ENSG00000132837	DMGDH
1608.53	-0.324205	0.0956698	-3.38879	0.000702022	0.00777104	9988	ENSG00000135164	DMTF1
47.1495	0.370796	0.141341	2.6234	0.0087056	0.0481601	101927420	ENSG00000224046	DMTF1-AS1
848.119	0.973648	0.32063	3.03667	0.00239205	0.0190779	2039	ENSG00000158856	DMTN
440.01	-0.548591	0.17248	-3.1806	0.00146969	0.0133528	23312	ENSG00000104093	DMXL2
468.892	-0.509864	0.107509	-4.7425	2.11094e-06	9.07898e-05	25943	ENSG00000088854	DNAAF9
576.195	-0.566557	0.12744	-4.44568	8.7616e-06	0.000278707	25981	ENSG00000114841	DNAH1
1.83229	-0.983727	0.351169	-2.80129	0.00508983	0.0327329	642797	NA	DNAH10OS
193.775	-0.475266	0.151654	-3.13388	0.00172511	0.0150181	8632	ENSG00000187775	DNAH17
19.4043	-1.1928	0.356979	-3.34137	0.00083365	0.00878427	55567	ENSG00000158486	DNAH3
25.5035	-1.27705	0.397714	-3.21098	0.00132283	0.0124085	1768	ENSG00000115423	DNAH6
15.9546	-0.731624	0.238498	-3.06763	0.00215763	0.0177326	56171	ENSG00000118997	DNAH7
9.89176	-2.03757	0.593559	-3.43281	0.00059737	0.00686155	64446	ENSG00000171595	DNAI2
789.453	-0.266638	0.0903034	-2.95269	0.0031502	0.0233451	79982	ENSG00000164031	DNAJB14
28.805	-1.22266	0.384078	-3.18336	0.00145574	0.0132593	25822	ENSG00000137094	DNAJB5
4.50146	-2.22183	0.641051	-3.46592	0.000528427	0.00630481	101926900	ENSG00000281491	DNAJB5-DT
4037.84	-0.400159	0.103034	-3.88378	0.000102847	0.00182266	10049	ENSG00000105993	DNAJB6
178.503	-0.346859	0.129438	-2.67974	0.00736803	0.042695	387820	ENSG00000254612	DNAJB6P1
18.8141	-0.645703	0.210023	-3.07444	0.002109	0.017425	150353	ENSG00000172404	DNAJB7
526.786	-0.412058	0.0981131	-4.19983	2.67119e-05	0.000645436	64215	ENSG00000136770	DNAJC1
1525.95	-0.264208	0.0884287	-2.98781	0.00280984	0.0214688	54431	ENSG00000077232	DNAJC10
462.968	-0.361739	0.117565	-3.07693	0.00209141	0.0173394	85406	ENSG00000135392	DNAJC14
1025.53	0.266491	0.0822216	3.24114	0.00119054	0.0114775	29103	ENSG00000120675	DNAJC15
263.957	-0.612175	0.138927	-4.40644	1.05081e-05	0.000316153	202052	ENSG00000170464	DNAJC18
873.581	0.331021	0.0526367	6.28878	3.19965e-10	7.05738e-08	131118	ENSG00000205981	DNAJC19
27.6145	0.408102	0.092125	4.42988	9.42864e-06	0.000292089	644589	NA	DNAJC19P9
293.786	0.21062	0.0782388	2.69202	0.00710213	0.0415562	120526	ENSG00000170946	DNAJC24
201.629	-0.271448	0.103681	-2.6181	0.00884209	0.0486583	51277	ENSG00000115137	DNAJC27
2693.88	-0.785825	0.0894176	-8.78825	1.51903e-18	3.30581e-15	5611	ENSG00000102580	DNAJC3
101.704	0.395573	0.150901	2.62141	0.00875675	0.0483599	84277	ENSG00000176410	DNAJC30
440.666	0.660086	0.194473	3.39422	0.000688233	0.00764954	9829	ENSG00000116675	DNAJC6
1198.65	0.255109	0.0931112	2.73983	0.00614711	0.0374308	23234	ENSG00000213551	DNAJC9
796.794	0.930635	0.320497	2.90373	0.00368747	0.0261001	1776	ENSG00000163687	DNASE1L3
421.723	-0.675315	0.128855	-5.24088	1.59813e-07	1.15164e-05	144132	ENSG00000179532	DNHD1
162.625	-0.587312	0.222692	-2.63733	0.00835624	0.0466771	1759	ENSG00000106976	DNM1
2074.81	-0.34426	0.0707342	-4.86696	1.13327e-06	5.57147e-05	1788	ENSG00000119772	DNMT3A
622.195	-0.851504	0.154143	-5.52412	3.3115e-08	3.31986e-06	1793	ENSG00000150760	DOCK1
791.759	-0.432606	0.131933	-3.279	0.00104177	0.0103619	55619	ENSG00000135905	DOCK10
3482.02	-0.54354	0.0780242	-6.96629	3.25397e-12	1.60943e-09	1794	ENSG00000134516	DOCK2
62.3538	-1.49623	0.37042	-4.03927	5.3617e-05	0.00110358	1795	ENSG00000088538	DOCK3
2977.53	-0.674799	0.0940149	-7.17758	7.0957e-13	4.06372e-10	80005	ENSG00000147459	DOCK5
112.939	0.745937	0.260447	2.86407	0.00418236	0.0285368	57572	ENSG00000130158	DOCK6
9.84794	-1.33952	0.373853	-3.583	0.000339665	0.0045536	121832810	NA	DOCK7-DT
2989.42	-0.583126	0.0965026	-6.04259	1.51655e-09	2.49482e-07	81704	ENSG00000107099	DOCK8
36.0881	-0.821261	0.191867	-4.28038	1.86578e-05	0.000485311	157983	ENSG00000183784	DOCK8-AS1
80.9922	-0.470222	0.172846	-2.72047	0.00651892	0.0390968	112268042	NA	DOCK8-AS2
48.7671	0.935577	0.328033	2.85208	0.00434342	0.0292837	23348	ENSG00000088387	DOCK9
205.478	0.43139	0.157372	2.74121	0.00612128	0.0373501	22845	ENSG00000175283	DOLK
268.844	-0.451101	0.119849	-3.76392	0.000167269	0.00262012	23033	ENSG00000083097	DOP1A
435.98	0.368736	0.104969	3.5128	0.000443415	0.00551422	25911	ENSG00000166171	DPCD
40.3421	0.937624	0.344525	2.72149	0.00649875	0.0390403	8110	ENSG00000205683	DPF3
1635.61	0.294887	0.0985863	2.99115	0.00277928	0.0212974	1802	ENSG00000132768	DPH2
615.407	-0.586407	0.0654404	-8.96093	3.21963e-19	7.50725e-16	51611	ENSG00000117543	DPH5
367.821	0.199271	0.0668786	2.9796	0.00288629	0.021871	89978	ENSG00000134146	DPH6
1580.23	0.345657	0.0844895	4.09112	4.29293e-05	0.000929301	8818	ENSG00000136908	DPM2
3.34693	-1.29936	0.446572	-2.90963	0.00361862	0.025746	100421154	ENSG00000249691	DPPA4P2
486.631	-0.411526	0.143092	-2.87595	0.00402812	0.0278206	283417	ENSG00000177990	DPY19L2
11.4275	-1.69104	0.434405	-3.89277	9.91072e-05	0.00176958	442523	ENSG00000291119	DPY19L2P4
435.609	-0.529025	0.0973051	-5.43677	5.42551e-08	4.96107e-06	286148	ENSG00000156162	DPY19L4
1059.57	0.377422	0.0664192	5.68243	1.32796e-08	1.55376e-06	84661	ENSG00000162961	DPY30
884.125	-0.35704	0.121811	-2.9311	0.00337764	0.0245403	1806	ENSG00000188641	DPYD
2538.29	-0.542935	0.119031	-4.56128	5.08431e-06	0.00017943	1808	ENSG00000092964	DPYSL2
100.081	-1.99719	0.322354	-6.19566	5.80414e-10	1.1483e-07	1809	ENSG00000113657	DPYSL3
122.863	-0.430153	0.127142	-3.38324	0.000716368	0.0078844	83450	ENSG00000171962	DRC3
2248.46	0.289547	0.0652786	4.43555	9.18368e-06	0.000287157	4733	ENSG00000185721	DRG1
21.1903	-1.83065	0.523283	-3.49839	0.00046807	0.00574856	1821	ENSG00000102385	DRP2
206.249	-1.80209	0.355566	-5.06823	4.01533e-07	2.45922e-05	1824	ENSG00000134755	DSC2
10.143	2.29875	0.77565	2.96365	0.00304017	0.022742	1826	ENSG00000171587	DSCAM
251.783	0.487525	0.139876	3.4854	0.000491408	0.00596759	79075	ENSG00000136982	DSCC1
331.428	-0.484951	0.126229	-3.84183	0.000122123	0.00206451	29940	ENSG00000111817	DSE
1823.05	-1.03522	0.169719	-6.0996	1.06332e-09	1.86619e-07	667	ENSG00000151914	DST
21.7738	-1.27148	0.463342	-2.74415	0.00606676	0.0371159	1837	ENSG00000134769	DTNA
363.383	-0.66149	0.15391	-4.29791	1.72418e-05	0.000455181	196403	ENSG00000178498	DTX3
1608.31	0.406633	0.105622	3.84991	0.000118163	0.00201954	1841	ENSG00000168393	DTYMK
97.9274	-1.21934	0.27061	-4.5059	6.60936e-06	0.000222429	53905	ENSG00000137857	DUOX1
5.55699	-2.61678	0.710259	-3.68426	0.000229371	0.00335616	50506	ENSG00000140279	DUOX2
12.0197	-3.35359	0.776607	-4.31826	1.57265e-05	0.000428169	90527	ENSG00000140254	DUOXA1
657.329	0.370785	0.0958659	3.86774	0.000109847	0.00190736	54920	ENSG00000167264	DUS2
1334.62	-1.07571	0.164927	-6.52235	6.92151e-11	1.93322e-08	11221	ENSG00000143507	DUSP10
507.02	0.201591	0.0697767	2.88909	0.00386364	0.0269958	11266	ENSG00000081721	DUSP12
8.77932	-1.38953	0.438125	-3.17154	0.00151632	0.0136661	128853	ENSG00000149599	DUSP15
206.368	-0.525086	0.121211	-4.332	1.4776e-05	0.00040877	150290	ENSG00000167065	DUSP18
1829.18	-0.409916	0.111034	-3.69181	0.000222667	0.00328456	1845	ENSG00000108861	DUSP3
2.16029	-4.01148	1.12065	-3.57961	0.000344101	0.0045942	574029	NA	DUSP5P1
1576.1	-0.625728	0.170818	-3.66313	0.000249147	0.00358003	1848	ENSG00000139318	DUSP6
1070.64	0.372939	0.0757623	4.92248	8.54522e-07	4.49195e-05	1854	ENSG00000128951	DUT
19.6659	-0.858604	0.303172	-2.83207	0.00462483	0.030642	107984757	NA	DUT-AS1
5.66184	-1.34975	0.3511	-3.84435	0.000120872	0.00205081	100873913	ENSG00000250473	DUTP7
4.88036	-5.35485	1.65531	-3.23494	0.00121666	0.0116642	105379479	ENSG00000282935	DUX4L34
2.98404	-1.54731	0.394971	-3.91753	8.94596e-05	0.00164804	107080108	ENSG00000283020	DUX4L37
60.3043	-1.3328	0.313542	-4.2508	2.13008e-05	0.000540702	106480350	NA	DUX4L50
1262.53	-0.346829	0.0575997	-6.02137	1.72952e-09	2.79496e-07	1781	ENSG00000077380	DYNC1I2
99.2118	-0.357796	0.0721596	-4.9584	7.10768e-07	3.88309e-05	728532	ENSG00000225137	DYNC1I2P1
1034.27	0.163125	0.0526362	3.0991	0.00194111	0.0163735	51143	ENSG00000144635	DYNC1LI1
107.208	-0.819755	0.18838	-4.35161	1.3514e-05	0.000381368	79659	ENSG00000187240	DYNC2H1
493.916	-0.396081	0.127974	-3.09501	0.00196807	0.0165315	89891	ENSG00000119333	DYNC2I2
3784.51	0.358157	0.0867153	4.13027	3.62341e-05	0.000817432	8655	ENSG00000088986	DYNLL1
313.392	-0.95074	0.186119	-5.10823	3.25197e-07	2.03367e-05	200132	ENSG00000152760	DYNLT5
413.051	1.05413	0.329468	3.19948	0.00137675	0.0127244	8291	ENSG00000135636	DYSF
329.256	-0.988864	0.196885	-5.02256	5.0988e-07	2.95781e-05	391475	ENSG00000232125	DYTN
46.702	-1.95258	0.371049	-5.26231	1.42254e-07	1.04825e-05	22873	ENSG00000134874	DZIP1
311.125	-0.943042	0.13053	-7.22473	5.02096e-13	2.97392e-10	9666	ENSG00000198919	DZIP3
1371.39	0.404868	0.0758916	5.33482	9.56418e-08	7.80533e-06	1874	ENSG00000205250	E2F4
152.692	0.344252	0.111571	3.08551	0.00203202	0.0169689	1876	ENSG00000169016	E2F6
1661.01	-0.256476	0.086089	-2.9792	0.00289005	0.0218893	55840	ENSG00000145088	EAF2
1454.65	-0.289369	0.0556082	-5.20372	1.95342e-07	1.34815e-05	55837	ENSG00000129518	EAPP
726.276	0.313253	0.100866	3.10565	0.00189861	0.0161455	124454	ENSG00000103356	EARS2
23.4265	-2.68578	0.444161	-6.04686	1.47695e-09	2.48524e-07	57593	ENSG00000088881	EBF4
2239.92	0.325511	0.0799864	4.06958	4.70971e-05	0.000997042	10969	ENSG00000117395	EBNA1BP2
9451.03	0.215459	0.0812411	2.6521	0.00799933	0.0452609	1891	ENSG00000104823	ECH1
427.758	-0.903477	0.227945	-3.96357	7.38375e-05	0.00141493	55268	ENSG00000121310	ECHDC2
3841.65	0.355419	0.0870005	4.08525	4.40297e-05	0.000948091	1892	ENSG00000127884	ECHS1
325.225	0.675734	0.0987077	6.84581	7.60461e-12	3.40062e-09	1632	ENSG00000167969	ECI1
1496.27	0.375916	0.0781907	4.80768	1.5269e-06	7.04012e-05	10455	ENSG00000198721	ECI2
7.16222	-1.60997	0.429475	-3.74869	0.000177759	0.00274363	84417	ENSG00000119147	ECRG4
10.1279	1.01946	0.363375	2.80554	0.00502324	0.0324325	641700	ENSG00000249751	ECSCR
1207.04	0.340337	0.09136	3.72523	0.000195138	0.00295595	51295	ENSG00000130159	ECSIT
46.5013	-0.457989	0.160984	-2.84493	0.00444207	0.0297694	100506374	ENSG00000267710	EDDM13
108.317	1.73619	0.565079	3.07248	0.00212286	0.0175085	1910	ENSG00000136160	EDNRB
504.97	0.345817	0.0891279	3.88001	0.000104454	0.00184412	8726	ENSG00000074266	EED
3.89379	0.67899	0.228112	2.97657	0.00291495	0.0220268	390924	NA	EEF1A1P7
423.267	0.343118	0.0813011	4.22034	2.43936e-05	0.000601893	221143	ENSG00000150456	EEF1AKMT1
380.967	-0.470141	0.129388	-3.63358	0.000279516	0.00391481	25895	ENSG00000123427	EEF1AKMT3
341.54	0.526367	0.117499	4.47977	7.47221e-06	0.000244902	110599564	ENSG00000284753	EEF1AKMT4
15.0881	1.51414	0.483475	3.13178	0.00173749	0.0150847	442325	ENSG00000213640	EEF1DP4
589.171	0.567202	0.0937142	6.05247	1.42641e-09	2.41263e-07	9521	ENSG00000124802	EEF1E1
309.168	0.412956	0.139615	2.95783	0.00309811	0.0230365	196483	ENSG00000118894	EEF2KMT
180.171	0.24916	0.0851214	2.92712	0.00342116	0.0247574	90141	ENSG00000140025	EFCAB11
489.449	0.402977	0.139454	2.88967	0.0038565	0.0269629	84288	ENSG00000203666	EFCAB2
3.04356	-2.29007	0.553111	-4.14035	3.46778e-05	0.000789416	388795	ENSG00000215529	EFCAB8
88.5702	-1.16045	0.273751	-4.23909	2.24426e-05	0.000563984	30008	ENSG00000172638	EFEMP2
602.018	-0.734957	0.110189	-6.66996	2.55879e-11	9.17904e-09	114327	ENSG00000096093	EFHC1
257.549	-0.646886	0.17204	-3.76008	0.000169857	0.00265175	80258	ENSG00000183690	EFHC2
3.68993	-2.61922	0.838546	-3.12353	0.00178695	0.0154035	1949	ENSG00000108947	EFNB3
7.82273	-2.24492	0.846877	-2.65082	0.00802958	0.0453962	10278	ENSG00000100842	EFS
11.623	2.01712	0.709256	2.84399	0.0044552	0.0298268	1956	ENSG00000146648	EGFR
3358.91	-0.908698	0.250743	-3.62402	0.000290058	0.00402436	1958	ENSG00000120738	EGR1
3.48924	-3.95258	1.03296	-3.82645	0.000130005	0.00216304	1961	ENSG00000135625	EGR4
937.671	0.280539	0.0832059	3.37162	0.000747272	0.00813674	9538	ENSG00000149547	EI24
2904.5	-0.358875	0.0539208	-6.6556	2.82143e-11	1.00112e-08	23741	ENSG00000255302	EID1
1010.54	0.219602	0.0685592	3.2031	0.00135957	0.0126138	84285	ENSG00000175376	EIF1AD
2175.7	0.221358	0.0666975	3.31883	0.000903947	0.00935885	1964	ENSG00000173674	EIF1AX
284.72	0.326022	0.0888777	3.66821	0.000244256	0.00352361	280661	NA	EIF1AXP1
2102.72	0.435944	0.100677	4.33013	1.49022e-05	0.000411562	27102	ENSG00000086232	EIF2AK1
1003.27	-0.223422	0.0644615	-3.46597	0.000528314	0.00630481	440275	ENSG00000128829	EIF2AK4
1452.28	0.536116	0.0779001	6.8821	5.8978e-12	2.674e-09	8891	ENSG00000070785	EIF2B3
3098.48	0.335379	0.0764384	4.38757	1.14622e-05	0.000338104	1965	ENSG00000134001	EIF2S1
2469.06	0.186438	0.0661569	2.81812	0.00483061	0.0316493	8894	ENSG00000125977	EIF2S2
57.607	-1.24218	0.241036	-5.15351	2.55652e-07	1.66245e-05	283014	NA	EIF2S2P3
142.868	0.290565	0.103896	2.79668	0.00516305	0.0330606	728350	NA	EIF2S2P4
4.95315	-0.878997	0.313008	-2.80823	0.00498149	0.0322596	347675	NA	EIF2S2P5
8932.47	0.215307	0.0607923	3.54168	0.000397584	0.00507974	8661	ENSG00000107581	EIF3A
7337.81	0.237703	0.0738996	3.21656	0.00129736	0.012219	8668	ENSG00000084623	EIF3I
4971.1	0.22602	0.0733288	3.08229	0.00205417	0.0170887	27335	ENSG00000178982	EIF3K
6198.34	0.228487	0.0696723	3.27945	0.00104009	0.0103514	10480	ENSG00000149100	EIF3M
696.65	-0.412845	0.101683	-4.06013	4.90462e-05	0.0010283	1973	ENSG00000161960	EIF4A1
8.09506	0.351495	0.126115	2.7871	0.00531826	0.0337827	341784	ENSG00000235472	EIF4A1P7
1038.18	0.398907	0.0851362	4.68552	2.79255e-06	0.000113808	9775	ENSG00000141543	EIF4A3
11446.8	0.162497	0.0617596	2.63112	0.00851032	0.0473192	1975	ENSG00000063046	EIF4B
172.984	0.257898	0.0738852	3.49052	0.000482074	0.00588101	645579	NA	EIF4BP6
1985.04	0.301347	0.0619088	4.86759	1.12965e-06	5.56204e-05	9470	ENSG00000135930	EIF4E2
2196.24	-0.300477	0.0882858	-3.40346	0.000665394	0.00744639	8672	ENSG00000075151	EIF4G3
6.69297	-1.54949	0.331461	-4.67473	2.94338e-06	0.000119063	123706522	NA	EIF5-DT
4976.44	0.313685	0.107361	2.92176	0.00348055	0.0250259	1984	ENSG00000132507	EIF5A
89.1528	0.688685	0.210651	3.26931	0.00107809	0.0106324	56648	ENSG00000163577	EIF5A2
251.748	0.29938	0.0916918	3.26507	0.00109436	0.0107701	55520	ENSG00000141642	ELAC1
1098.94	0.377115	0.0660921	5.7059	1.15732e-08	1.37882e-06	60528	ENSG00000006744	ELAC2
3912.09	-0.293753	0.0882992	-3.32679	0.000878521	0.00917123	1997	ENSG00000120690	ELF1
89.0636	-0.680273	0.186957	-3.63865	0.000274068	0.00385301	102723465	NA	ELF3-AS1
41.51	2.18945	0.3277	6.68126	2.36896e-11	8.59248e-09	101927125	ENSG00000236081	ELFN1-AS1
1046.28	-0.31247	0.118867	-2.62873	0.00857036	0.0476025	2004	ENSG00000111145	ELK3
689.958	0.580297	0.210052	2.76263	0.00573381	0.0356048	22936	ENSG00000118985	ELL2
4388.54	-0.400341	0.0963209	-4.15633	3.23408e-05	0.000750343	9844	ENSG00000155849	ELMO1
1000.08	-0.264821	0.0994303	-2.66338	0.00773605	0.0442269	63916	ENSG00000062598	ELMO2
359.913	-0.340036	0.103287	-3.29215	0.000994246	0.00999882	255520	ENSG00000179387	ELMOD2
1163.92	0.218913	0.0717748	3.05	0.0022884	0.0184724	6921	ENSG00000154582	ELOC
42.2315	0.378988	0.0935939	4.04928	5.13746e-05	0.00106888	283747	NA	ELOCP2
1321.06	0.502673	0.171966	2.9231	0.00346561	0.0249738	79071	ENSG00000170522	ELOVL6
1793.02	-0.693913	0.057492	-12.0697	1.52622e-33	1.24555e-29	55250	ENSG00000134759	ELP2
681.629	0.172777	0.060027	2.87833	0.0039979	0.0276874	26610	ENSG00000109911	ELP4
993.618	-0.336842	0.089682	-3.75596	0.000172675	0.00268419	284361	ENSG00000161671	EMC10
1226.23	0.229708	0.066867	3.4353	0.000591891	0.00681164	56851	ENSG00000134153	EMC7
314.254	0.254281	0.0758954	3.35042	0.000806898	0.00859954	10328	ENSG00000131148	EMC8
373.965	0.197944	0.0608056	3.25536	0.00113248	0.0110387	10436	ENSG00000126749	EMG1
552.304	-0.403233	0.10446	-3.86019	0.0001133	0.00195589	84034	ENSG00000132205	EMILIN2
228.234	-0.584928	0.165401	-3.53642	0.000405586	0.00515847	256364	ENSG00000149499	EML3
567.375	-1.13537	0.252563	-4.49539	6.94414e-06	0.00023037	2012	ENSG00000134531	EMP1
368.065	0.328013	0.0897613	3.65428	0.000257905	0.00367644	120883616	NA	EMSY-DT
15.8081	1.722	0.4475	3.84805	0.000119061	0.00203064	196047	ENSG00000229847	EMX2OS
167.986	-1.96631	0.314721	-6.24778	4.16337e-10	8.78268e-08	55740	ENSG00000154380	ENAH
1050.94	0.481353	0.140937	3.41537	0.000636951	0.00720012	2022	ENSG00000106991	ENG
457.715	-0.557391	0.166865	-3.34038	0.000836628	0.00880997	64772	ENSG00000167280	ENGASE
491.481	-0.769387	0.14559	-5.28463	1.25961e-07	9.56252e-06	2026	ENSG00000111674	ENO2
62.3428	-1.16937	0.336175	-3.47845	0.000504325	0.00609635	59084	ENSG00000112796	ENPP5
1.15656	-2.17686	0.695009	-3.13213	0.00173542	0.0150788	100421813	ENSG00000239959	ENPP7P2
5.05781	-1.1528	0.44127	-2.61247	0.00898913	0.0492681	100421816	ENSG00000241278	ENPP7P4
8.0661	-1.15879	0.267915	-4.3252	1.5239e-05	0.00041874	NA	NA	ENSG00000165121
218.49	0.311078	0.101102	3.07689	0.00209173	0.0173394	NA	NA	ENSG00000170846
154.754	0.252009	0.0906697	2.77942	0.00544561	0.0343468	NA	NA	ENSG00000180211
1.46621	3.00379	0.920965	3.26157	0.00110799	0.0108584	NA	NA	ENSG00000181123
50.2866	-0.7449	0.200508	-3.71506	0.000203153	0.00305329	NA	NA	ENSG00000183154
13.2379	-0.744567	0.280049	-2.6587	0.00784432	0.0446058	NA	NA	ENSG00000187186
14.6988	-0.977688	0.314972	-3.10405	0.00190894	0.0161985	NA	NA	ENSG00000188365
96.1381	-1.60997	0.318697	-5.05172	4.37839e-07	2.64192e-05	NA	NA	ENSG00000188897
2.24815	-1.65705	0.580628	-2.8539	0.00431867	0.02917	NA	NA	ENSG00000203396
104.679	0.40138	0.118013	3.40115	0.000671021	0.00749908	NA	NA	ENSG00000203644
4.83328	1.68132	0.631925	2.66063	0.00779939	0.0444411	NA	NA	ENSG00000205300
10.4228	-0.709483	0.240983	-2.94412	0.00323879	0.0238017	NA	NA	ENSG00000205584
1.49663	-1.61282	0.497991	-3.23865	0.00120096	0.011551	NA	NA	ENSG00000205976
33.6638	-0.481631	0.169782	-2.83676	0.00455745	0.030331	NA	NA	ENSG00000206913
3.52286	-1.04709	0.365855	-2.86203	0.00420938	0.0286363	NA	NA	ENSG00000212181
44.6955	0.432137	0.100106	4.31681	1.583e-05	0.000430269	NA	NA	ENSG00000213080
13.046	-0.832787	0.215759	-3.8598	0.00011348	0.0019564	NA	NA	ENSG00000213204
41.9731	-0.989445	0.314858	-3.14252	0.00167502	0.0146751	NA	NA	ENSG00000213279
1.38754	0.954958	0.350562	2.72408	0.00644818	0.0388008	NA	NA	ENSG00000213296
7.50549	-1.05029	0.285872	-3.67397	0.000238814	0.00346328	NA	NA	ENSG00000213303
0.813648	1.8877	0.658062	2.86858	0.00412325	0.0282593	NA	NA	ENSG00000213514
31.1173	0.395005	0.109352	3.61224	0.000303564	0.00416717	NA	NA	ENSG00000213683
2.13928	0.705395	0.264407	2.66783	0.00763419	0.0438211	NA	NA	ENSG00000213959
1.8139	-1.79542	0.675638	-2.65737	0.00787519	0.0447247	NA	NA	ENSG00000214526
68.6541	-0.431184	0.146792	-2.93738	0.00331002	0.0242106	NA	NA	ENSG00000214773
1.09455	-2.00754	0.695012	-2.8885	0.00387081	0.0270402	NA	NA	ENSG00000214917
6.06024	-0.912228	0.338602	-2.6941	0.00705792	0.0413939	NA	NA	ENSG00000217041
4.10448	-1.92228	0.626786	-3.06689	0.00216301	0.0177634	NA	NA	ENSG00000217801
68.778	-1.5505	0.338116	-4.58572	4.52415e-06	0.000163914	NA	NA	ENSG00000218565
419.252	-0.595202	0.152836	-3.89437	9.84529e-05	0.001762	NA	NA	ENSG00000218596
9.27272	-1.60848	0.357436	-4.50004	6.79399e-06	0.000227004	NA	NA	ENSG00000219487
12.235	-0.590603	0.218706	-2.70044	0.00692477	0.0408036	NA	NA	ENSG00000219682
28.9499	-0.759342	0.245491	-3.09315	0.00198044	0.0166108	NA	NA	ENSG00000220506
6.33092	1.4724	0.478164	3.07928	0.00207502	0.0172315	NA	NA	ENSG00000220660
36.6238	-0.526772	0.145435	-3.62205	0.000292276	0.00404797	NA	NA	ENSG00000221184
2.05837	-2.47183	0.656583	-3.76469	0.000166758	0.00261705	NA	NA	ENSG00000222044
13.5108	-0.849151	0.279818	-3.03465	0.00240814	0.0191802	NA	NA	ENSG00000223374
140.722	-0.574446	0.17369	-3.3073	0.000942001	0.00962848	NA	NA	ENSG00000223522
20.4532	-0.846852	0.258824	-3.27193	0.00106817	0.0105562	NA	NA	ENSG00000223528
10.8816	-1.01951	0.313518	-3.25186	0.00114654	0.0111558	NA	NA	ENSG00000223849
34.3496	0.530253	0.173287	3.05996	0.00221368	0.0180073	NA	NA	ENSG00000223886
1.2863	-1.7279	0.572628	-3.0175	0.00254869	0.0199847	NA	NA	ENSG00000224016
2.33468	-2.31204	0.654217	-3.53405	0.000409242	0.00519211	NA	NA	ENSG00000224077
6.29064	2.11876	0.589921	3.59159	0.000328663	0.0044426	NA	NA	ENSG00000224091
10.0201	-0.940297	0.222463	-4.22676	2.37076e-05	0.000587186	NA	NA	ENSG00000224207
8.96716	0.474437	0.16759	2.83094	0.00464108	0.0307122	NA	NA	ENSG00000224415
4.51305	-1.75871	0.557689	-3.15356	0.00161291	0.0142688	NA	NA	ENSG00000224945
0.856091	-2.35728	0.869936	-2.70971	0.00673416	0.0400492	NA	NA	ENSG00000225087
58.5089	-0.710185	0.263331	-2.69693	0.00699822	0.0411325	NA	NA	ENSG00000225187
3.74716	-1.1355	0.38899	-2.9191	0.00351046	0.0251581	NA	NA	ENSG00000225230
0.844695	-2.54666	0.905218	-2.81331	0.00490341	0.0319049	NA	NA	ENSG00000225299
2.53603	1.10458	0.37983	2.9081	0.0036363	0.0257995	NA	NA	ENSG00000225356
20.9035	-0.696351	0.224812	-3.09748	0.00195174	0.0164416	NA	NA	ENSG00000225411
16.0724	-1.11712	0.370812	-3.01263	0.00258998	0.020217	NA	NA	ENSG00000225632
2.92017	-1.19137	0.434018	-2.74498	0.00605151	0.037056	NA	NA	ENSG00000225798
24.8866	-0.90515	0.299828	-3.0189	0.00253692	0.0199267	NA	NA	ENSG00000225885
2.03816	-1.5769	0.596394	-2.64406	0.00819182	0.0460502	NA	NA	ENSG00000226010
73.1203	-0.402453	0.147622	-2.72624	0.00640597	0.0385895	NA	NA	ENSG00000226310
6.45512	-1.00312	0.379396	-2.644	0.00819321	0.0460502	NA	NA	ENSG00000226375
7.74717	-1.03791	0.341412	-3.04007	0.00236525	0.0189197	NA	NA	ENSG00000226394
8.64594	-1.15584	0.378094	-3.05702	0.00223548	0.0181304	NA	NA	ENSG00000226571
2.26464	-1.21882	0.450887	-2.70315	0.00686857	0.0405677	NA	NA	ENSG00000226699
16.8558	-0.679056	0.221633	-3.06387	0.00218493	0.0178438	NA	NA	ENSG00000226862
14.8616	-0.904351	0.308702	-2.92953	0.00339474	0.0246098	NA	NA	ENSG00000226957
1.38352	-2.42856	0.841852	-2.88478	0.00391684	0.027251	NA	NA	ENSG00000226984
36.3324	-1.52488	0.330045	-4.62023	3.83324e-06	0.000145672	NA	NA	ENSG00000227017
1.94134	0.713482	0.268401	2.65827	0.00785434	0.0446374	NA	NA	ENSG00000227034
10.0058	-1.20984	0.377611	-3.20394	0.00135563	0.0125948	NA	NA	ENSG00000227360
29.3123	0.736152	0.206358	3.56736	0.000360598	0.00475996	NA	NA	ENSG00000227598
1.10247	-1.77304	0.589502	-3.00769	0.00263245	0.0204701	NA	NA	ENSG00000227673
71.2914	-0.514206	0.157603	-3.26267	0.00110367	0.0108388	NA	NA	ENSG00000227782
119.025	-0.442795	0.164749	-2.6877	0.00719457	0.0419467	NA	NA	ENSG00000227885
14.0887	-1.01184	0.227797	-4.44186	8.91833e-06	0.000280633	NA	NA	ENSG00000228137
137.946	-0.452066	0.145478	-3.10746	0.001887	0.016081	NA	NA	ENSG00000228302
9.60305	-1.39817	0.404995	-3.45231	0.000555802	0.00651476	NA	NA	ENSG00000228330
53.8301	-0.892179	0.20701	-4.30983	1.63379e-05	0.000439319	NA	NA	ENSG00000228423
1.44086	-2.74553	0.82807	-3.31558	0.000914534	0.00942958	NA	NA	ENSG00000228470
5.47791	0.976814	0.349652	2.79367	0.00521133	0.0332978	NA	NA	ENSG00000228477
8.883	-1.18682	0.364931	-3.25218	0.00114525	0.0111465	NA	NA	ENSG00000228509
13.474	-1.03763	0.322858	-3.21389	0.00130952	0.0123051	NA	NA	ENSG00000228554
4.57179	-0.815092	0.272366	-2.99263	0.00276582	0.0212291	NA	NA	ENSG00000228686
10.2511	-1.007	0.363129	-2.77311	0.00555237	0.0348226	NA	NA	ENSG00000228778
14.5491	1.57535	0.528618	2.98013	0.00288129	0.0218512	NA	NA	ENSG00000228793
8.5697	-1.93163	0.660067	-2.92642	0.00342888	0.0247967	NA	NA	ENSG00000229308
5.85641	-1.06634	0.252489	-4.22334	2.40709e-05	0.000595266	NA	NA	ENSG00000229313
3.87852	-1.17134	0.390495	-2.99963	0.00270308	0.02089	NA	NA	ENSG00000229399
3.91981	-1.71774	0.425937	-4.03284	5.51061e-05	0.00112353	NA	NA	ENSG00000229601
0.822839	2.55468	0.83015	3.07738	0.00208832	0.0173243	NA	NA	ENSG00000229618
31.3068	-0.564263	0.176427	-3.19828	0.00138251	0.0127632	NA	NA	ENSG00000229728
10.4003	-1.45646	0.319066	-4.56477	5.00042e-06	0.000177815	NA	NA	ENSG00000229886
20.0823	-0.898434	0.293767	-3.05833	0.00222578	0.0180695	NA	NA	ENSG00000230303
28.2886	-0.571258	0.210798	-2.70998	0.00672863	0.0400381	NA	NA	ENSG00000230322
6.33324	-0.785529	0.24024	-3.26977	0.00107634	0.0106183	NA	NA	ENSG00000230325
10.8821	-1.7131	0.432723	-3.95888	7.53005e-05	0.00143581	NA	NA	ENSG00000230333
0.770852	-2.29718	0.877863	-2.61679	0.00887618	0.0487719	NA	NA	ENSG00000230435
38.7492	-0.860924	0.240126	-3.5853	0.000336693	0.00452118	NA	NA	ENSG00000230454
16.475	-1.01908	0.278198	-3.66313	0.000249152	0.00358003	NA	NA	ENSG00000230470
15.7633	-0.655006	0.203655	-3.21624	0.0012988	0.012227	NA	NA	ENSG00000230637
3.37588	-2.44608	0.652962	-3.74613	0.000179585	0.00276658	NA	NA	ENSG00000230650
7.96485	-0.874886	0.313953	-2.78667	0.00532522	0.0338137	NA	NA	ENSG00000230730
80.5868	-0.788442	0.204637	-3.85287	0.000116741	0.00200468	NA	NA	ENSG00000230751
1.81944	-2.95993	1.10745	-2.67274	0.00752355	0.0432849	NA	NA	ENSG00000230882
35.5388	-2.31898	0.49749	-4.66136	3.14121e-06	0.000124595	NA	NA	ENSG00000231132
4.82501	-1.1725	0.404268	-2.90029	0.00372813	0.026291	NA	NA	ENSG00000231533
18.6591	-0.864467	0.276573	-3.12564	0.00177417	0.01532	NA	NA	ENSG00000231563
49.7182	-0.679078	0.210496	-3.22609	0.00125494	0.0119485	NA	NA	ENSG00000231616
1.6838	-3.07894	0.868831	-3.54377	0.000394445	0.00505944	NA	NA	ENSG00000231762
4.39278	-1.44805	0.527389	-2.74571	0.00603808	0.0369876	NA	NA	ENSG00000231985
2.7774	1.73628	0.610331	2.84481	0.00444378	0.0297729	NA	NA	ENSG00000231992
49.2142	0.381126	0.1157	3.2941	0.000987369	0.00994498	NA	NA	ENSG00000232389
11.0012	-3.24608	0.594571	-5.45953	4.77391e-08	4.50403e-06	NA	NA	ENSG00000232555
2.93477	-2.45722	0.563157	-4.36329	1.28119e-05	0.00036816	NA	NA	ENSG00000232682
6.24032	-1.02877	0.359141	-2.86455	0.00417608	0.0285077	NA	NA	ENSG00000232855
20.8125	-0.984052	0.222781	-4.41712	1.00024e-05	0.000304872	NA	NA	ENSG00000232934
15.9216	-0.581443	0.212821	-2.73208	0.00629364	0.0381027	NA	NA	ENSG00000232978
4.93276	-1.1275	0.418344	-2.69516	0.00703557	0.0412881	NA	NA	ENSG00000233268
5.30017	-3.07258	0.783726	-3.92048	8.83713e-05	0.00163167	NA	NA	ENSG00000233451
15.4142	0.58854	0.119612	4.92041	8.63645e-07	4.53261e-05	NA	NA	ENSG00000233514
3.04395	-3.7546	1.0746	-3.49395	0.000475924	0.00582312	NA	NA	ENSG00000233633
24.7953	-0.651304	0.248015	-2.62607	0.00863765	0.0478641	NA	NA	ENSG00000233668
26.4098	-0.72559	0.23909	-3.0348	0.00240698	0.0191799	NA	NA	ENSG00000233967
850.87	-0.653895	0.234635	-2.78686	0.00532218	0.033801	NA	NA	ENSG00000233968
3.90998	1.25047	0.451009	2.7726	0.00556098	0.0348505	NA	NA	ENSG00000234022
38.9957	0.621532	0.222234	2.79675	0.00516196	0.03306	NA	NA	ENSG00000234160
29.5119	-0.931958	0.28017	-3.3264	0.000879766	0.00917835	NA	NA	ENSG00000234271
3.22261	-1.89029	0.669079	-2.82521	0.00472489	0.0311275	NA	NA	ENSG00000234292
33.0083	3.49054	0.714442	4.88568	1.03071e-06	5.19237e-05	NA	NA	ENSG00000234338
47.2255	-0.61489	0.181746	-3.38325	0.00071634	0.0078844	NA	NA	ENSG00000234428
1.84129	2.90846	0.955294	3.04457	0.00233015	0.0187123	NA	NA	ENSG00000234460
24.2981	-1.23779	0.312864	-3.95633	7.61101e-05	0.00144593	NA	NA	ENSG00000234750
1.09331	-2.15027	0.764036	-2.81436	0.00488743	0.0318502	NA	NA	ENSG00000234841
19.0353	-1.95486	0.505143	-3.86991	0.000108877	0.0018961	NA	NA	ENSG00000235020
1.72315	-1.3943	0.491665	-2.83587	0.00457015	0.0303736	NA	NA	ENSG00000235077
31.2109	0.889387	0.179376	4.95824	7.11337e-07	3.88309e-05	NA	NA	ENSG00000235105
296.968	-0.552648	0.197712	-2.79521	0.00518653	0.0331653	NA	NA	ENSG00000235111
101.2	-0.67512	0.213902	-3.15621	0.00159831	0.0141781	NA	NA	ENSG00000235128
19.2836	-0.706231	0.213443	-3.30876	0.000937085	0.00960145	NA	NA	ENSG00000235236
2.78878	-2.51446	0.624695	-4.0251	5.695e-05	0.00114758	NA	NA	ENSG00000235271
3.16742	-2.65989	0.592764	-4.48726	7.21452e-06	0.00023813	NA	NA	ENSG00000235279
7.0381	-1.6174	0.557074	-2.90338	0.00369158	0.0261204	NA	NA	ENSG00000235578
137.952	-0.629803	0.212722	-2.96069	0.00306953	0.0228928	NA	NA	ENSG00000235609
48.1755	0.273267	0.0695083	3.93144	8.44402e-05	0.00157153	NA	NA	ENSG00000235912
54.722	-0.656292	0.172053	-3.81447	0.000136478	0.00224329	NA	NA	ENSG00000235945
1.11151	-2.00937	0.723512	-2.77725	0.00548213	0.0344948	NA	NA	ENSG00000236004
23.2974	-0.669022	0.227816	-2.93667	0.00331755	0.0242528	NA	NA	ENSG00000236095
9.82298	-1.17922	0.304388	-3.87407	0.000107035	0.00187047	NA	NA	ENSG00000236274
1.06896	-2.86503	0.860181	-3.33073	0.000866189	0.00907151	NA	NA	ENSG00000236317
14.8537	-0.834184	0.266341	-3.13201	0.00173611	0.0150794	NA	NA	ENSG00000236327
1.13365	2.53996	0.835248	3.04096	0.00235823	0.0188867	NA	NA	ENSG00000236393
17.3761	-1.37271	0.360909	-3.80349	0.000142674	0.00232292	NA	NA	ENSG00000236710
1.93767	-1.64772	0.499986	-3.29554	0.000982317	0.00990938	NA	NA	ENSG00000237161
36.988	0.358038	0.112948	3.16993	0.00152477	0.0137233	NA	NA	ENSG00000237214
16.7473	-0.783195	0.26096	-3.00121	0.00268907	0.0208071	NA	NA	ENSG00000237481
178.883	-0.625682	0.159452	-3.92396	8.71049e-05	0.00161193	NA	NA	ENSG00000237719
6.44849	-1.35526	0.383631	-3.53273	0.000411289	0.00521201	NA	NA	ENSG00000237851
13.3468	-1.43551	0.352464	-4.07279	4.64535e-05	0.000987258	NA	NA	ENSG00000238039
7.98101	0.576156	0.173503	3.32073	0.000897825	0.00931911	NA	NA	ENSG00000238084
27.2559	-1.1277	0.233968	-4.81988	1.43648e-06	6.72775e-05	NA	NA	ENSG00000239300
143.731	-0.69072	0.191119	-3.61408	0.000301415	0.00414115	NA	NA	ENSG00000239415
29.6419	-1.29252	0.388296	-3.32871	0.000872496	0.00912678	NA	NA	ENSG00000239593
39.7263	-0.628826	0.228221	-2.75534	0.00586305	0.0362076	NA	NA	ENSG00000239686
4.76551	0.759237	0.201418	3.76946	0.000163602	0.00257932	NA	NA	ENSG00000239719
44.8343	-0.58395	0.155117	-3.76457	0.000166833	0.00261705	NA	NA	ENSG00000240401
32.8854	-0.696838	0.189695	-3.67346	0.000239289	0.00346863	NA	NA	ENSG00000240591
17.4965	-0.737321	0.28143	-2.61991	0.00879537	0.0484942	NA	NA	ENSG00000241219
38.2823	-1.37735	0.251965	-5.46643	4.59188e-08	4.39582e-06	NA	NA	ENSG00000241489
111.668	-0.858702	0.162259	-5.29216	1.20882e-07	9.31179e-06	NA	NA	ENSG00000241525
3.88279	1.29932	0.458677	2.83276	0.00461482	0.0305834	NA	NA	ENSG00000241679
1.23945	-2.63782	0.799206	-3.30054	0.000964977	0.00978831	NA	NA	ENSG00000241720
23.6295	0.462851	0.111231	4.16116	3.16639e-05	0.00074004	NA	NA	ENSG00000242477
3092.82	-0.683755	0.128805	-5.30844	1.10566e-07	8.6554e-06	NA	NA	ENSG00000242588
12.3475	-0.654255	0.23643	-2.76722	0.00565363	0.0352477	NA	NA	ENSG00000242659
98.736	-0.520159	0.130056	-3.9995	6.34763e-05	0.00125204	NA	NA	ENSG00000242861
2.56401	-2.1277	0.598382	-3.55576	0.000376887	0.00491009	NA	NA	ENSG00000243230
32.7973	-0.739221	0.223069	-3.31387	0.000920141	0.00947841	NA	NA	ENSG00000243303
4.23382	-1.04655	0.329772	-3.17356	0.00150581	0.0135864	NA	NA	ENSG00000243445
25.6931	-0.55312	0.208741	-2.64978	0.00805432	0.0454652	NA	NA	ENSG00000243659
31.0196	-0.650139	0.205347	-3.16605	0.00154525	0.013858	NA	NA	ENSG00000243696
2.56987	-1.07437	0.390455	-2.75158	0.00593093	0.0365163	NA	NA	ENSG00000244535
23.444	-1.60583	0.453179	-3.54348	0.000394877	0.00506087	NA	NA	ENSG00000245008
48.9211	-0.509393	0.166127	-3.06628	0.00216738	0.0177813	NA	NA	ENSG00000246203
78.8407	-0.58823	0.165879	-3.54615	0.00039091	0.00503412	NA	NA	ENSG00000246225
36.4978	-0.631294	0.219975	-2.86984	0.00410679	0.0281821	NA	NA	ENSG00000246250
43.8982	-0.611494	0.211869	-2.88619	0.0038994	0.0271759	NA	NA	ENSG00000246477
22.787	-0.795856	0.27563	-2.88741	0.00388428	0.0271053	NA	NA	ENSG00000246575
27.8216	-0.655374	0.242748	-2.69982	0.0069378	0.0408435	NA	NA	ENSG00000246596
6.55208	-2.46807	0.717771	-3.43852	0.00058491	0.00675169	NA	NA	ENSG00000247311
5.56422	-1.81696	0.485412	-3.74312	0.000181746	0.00279591	NA	NA	ENSG00000247345
96.3571	-0.631864	0.203257	-3.1087	0.00187914	0.0160331	NA	NA	ENSG00000247903
34.0732	-0.650003	0.222159	-2.92585	0.00343517	0.0248096	NA	NA	ENSG00000247934
5.75698	-2.89034	0.732848	-3.94399	8.01381e-05	0.00150403	NA	NA	ENSG00000248015
43.9362	-0.77295	0.278201	-2.77839	0.00546293	0.0344094	NA	NA	ENSG00000248100
48.9662	0.650743	0.17803	3.65525	0.000256935	0.00366902	NA	NA	ENSG00000248161
2.27845	-3.25425	0.817306	-3.98168	6.84312e-05	0.00132574	NA	NA	ENSG00000248206
11.5388	2.23221	0.647963	3.44497	0.000571118	0.00663473	NA	NA	ENSG00000248516
2.20319	-4.02452	1.53623	-2.61974	0.00879962	0.0484965	NA	NA	ENSG00000248608
11.944	-0.959181	0.335374	-2.86004	0.00423593	0.0287606	NA	NA	ENSG00000248787
2.24781	-2.13491	0.617523	-3.45722	0.000545778	0.00643656	NA	NA	ENSG00000248878
38.1807	-0.629072	0.203531	-3.09079	0.00199628	0.0167093	NA	NA	ENSG00000249207
5.53457	-0.896554	0.343662	-2.60882	0.00908538	0.0496207	NA	NA	ENSG00000249604
2.85363	-2.64733	0.992825	-2.66646	0.00766547	0.0439538	NA	NA	ENSG00000249621
6.31838	1.08712	0.392805	2.76758	0.00564733	0.0352354	NA	NA	ENSG00000249684
15.6395	-0.697238	0.244727	-2.84905	0.004385	0.0294778	NA	NA	ENSG00000249870
8.00929	0.815955	0.270432	3.01722	0.00255104	0.0199847	NA	NA	ENSG00000250057
35.647	-1.13056	0.364723	-3.09979	0.00193657	0.0163463	NA	NA	ENSG00000250069
87.3331	-0.512608	0.126718	-4.04527	5.2262e-05	0.0010832	NA	NA	ENSG00000250132
174.009	-1.42606	0.216873	-6.57555	4.84735e-11	1.52931e-08	NA	NA	ENSG00000250280
43.0528	-0.805026	0.286898	-2.80596	0.00501664	0.0324219	NA	NA	ENSG00000250397
7.23185	-2.34583	0.670928	-3.49639	0.000471604	0.00578109	NA	NA	ENSG00000250596
20.1703	-0.912699	0.266772	-3.42127	0.000623283	0.00707949	NA	NA	ENSG00000250643
23.8785	-1.05974	0.362661	-2.92212	0.00347663	0.0250133	NA	NA	ENSG00000250659
2.14258	-2.04321	0.544041	-3.75561	0.000172917	0.00268668	NA	NA	ENSG00000250892
4.88539	-2.84554	0.757509	-3.75644	0.000172346	0.00268164	NA	NA	ENSG00000251009
2.58366	-2.27053	0.738018	-3.07652	0.00209434	0.0173522	NA	NA	ENSG00000251176
24.4121	-0.735195	0.23147	-3.17621	0.00149215	0.013493	NA	NA	ENSG00000251194
0.967655	-2.4766	0.915076	-2.70644	0.00680091	0.0403066	NA	NA	ENSG00000251199
45.8475	-0.564863	0.183161	-3.08396	0.00204262	0.0170187	NA	NA	ENSG00000251229
25.0481	-0.737084	0.261859	-2.81481	0.00488056	0.0318451	NA	NA	ENSG00000251288
1.95013	-1.59257	0.574409	-2.77253	0.00556217	0.0348505	NA	NA	ENSG00000251520
133.064	-0.490982	0.157435	-3.11863	0.00181692	0.0156083	NA	NA	ENSG00000251615
16.705	-0.823466	0.31167	-2.64211	0.00823908	0.0462442	NA	NA	ENSG00000251682
7.50687	-0.716415	0.248082	-2.88782	0.00387924	0.0270875	NA	NA	ENSG00000252122
5.08889	-1.16638	0.368113	-3.16853	0.00153214	0.0137707	NA	NA	ENSG00000252438
44.171	1.72756	0.35143	4.91579	8.84237e-07	4.61841e-05	NA	NA	ENSG00000253154
3.14878	-1.73255	0.554925	-3.12214	0.00179543	0.0154522	NA	NA	ENSG00000253445
3.34944	1.81357	0.547414	3.31298	0.000923074	0.00950262	NA	NA	ENSG00000253483
3.58599	-2.78563	0.825657	-3.37384	0.00074128	0.00808768	NA	NA	ENSG00000253553
51.8555	-0.731847	0.249756	-2.93024	0.00338696	0.0245807	NA	NA	ENSG00000253736
83.0026	0.359484	0.119774	3.00134	0.00268792	0.0208071	NA	NA	ENSG00000253785
14.3699	-1.32119	0.376021	-3.51361	0.000442062	0.00550159	NA	NA	ENSG00000253796
6.54442	1.36951	0.43811	3.12596	0.00177227	0.0153174	NA	NA	ENSG00000253926
8.80907	0.593227	0.218255	2.71804	0.00656699	0.0393056	NA	NA	ENSG00000253961
10.4322	1.16556	0.414515	2.81187	0.00492542	0.0320162	NA	NA	ENSG00000253966
2.67673	2.55121	0.560662	4.55035	5.3557e-06	0.000187008	NA	NA	ENSG00000253986
89.7301	-1.1923	0.371694	-3.20776	0.00133775	0.0124806	NA	NA	ENSG00000254006
5.17554	-1.60122	0.593621	-2.69737	0.00698897	0.0410929	NA	NA	ENSG00000254028
8.87682	-1.98125	0.556217	-3.56201	0.000368032	0.00483268	NA	NA	ENSG00000254041
12.7206	-1.363	0.330508	-4.12397	3.724e-05	0.000835699	NA	NA	ENSG00000254162
9.07297	0.825925	0.31094	2.65622	0.00790232	0.0448242	NA	NA	ENSG00000254317
5.04363	-1.16098	0.391436	-2.96595	0.00301745	0.0226337	NA	NA	ENSG00000254330
1.04527	2.29036	0.867713	2.63954	0.00830185	0.0464528	NA	NA	ENSG00000254367
13.7265	0.408344	0.117653	3.47074	0.000519023	0.0062085	NA	NA	ENSG00000254373
46.0387	-0.586585	0.195621	-2.99857	0.00271247	0.0209378	NA	NA	ENSG00000254428
31.7458	-0.651895	0.205225	-3.17649	0.00149069	0.0134835	NA	NA	ENSG00000254484
1.42718	-1.50164	0.576357	-2.6054	0.0091766	0.0499768	NA	NA	ENSG00000254499
18.2567	-0.874803	0.288249	-3.03489	0.00240623	0.0191799	NA	NA	ENSG00000254503
1.4254	-2.8515	0.755277	-3.77544	0.000159727	0.00254042	NA	NA	ENSG00000254557
59.7631	-0.7888	0.162562	-4.85231	1.22035e-06	5.89305e-05	NA	NA	ENSG00000254577
7.69489	-1.62144	0.443954	-3.65227	0.00025993	0.00369885	NA	NA	ENSG00000254877
5.07252	-1.2176	0.363588	-3.34886	0.000811448	0.00863393	NA	NA	ENSG00000254898
3.16457	-1.69176	0.504476	-3.35351	0.00079795	0.00852365	NA	NA	ENSG00000254900
21.4496	-0.577039	0.16723	-3.45058	0.000559391	0.00654742	NA	NA	ENSG00000254929
8.04794	-1.86532	0.581221	-3.20931	0.00133052	0.0124573	NA	NA	ENSG00000255026
27.0134	-0.967972	0.25133	-3.8514	0.000117445	0.00201403	NA	NA	ENSG00000255031
49.5838	-0.737984	0.230525	-3.20132	0.001368	0.012665	NA	NA	ENSG00000255092
14.6007	-1.08225	0.30437	-3.55571	0.000376961	0.00491009	NA	NA	ENSG00000255097
1.07232	-2.87551	1.08783	-2.64335	0.00820897	0.0461069	NA	NA	ENSG00000255107
13.9684	-0.755106	0.263369	-2.86711	0.00414244	0.0283552	NA	NA	ENSG00000255139
45.611	-0.80222	0.28846	-2.78104	0.00541845	0.0342591	NA	NA	ENSG00000255310
27.9274	-0.832042	0.182973	-4.54734	5.43281e-06	0.000189071	NA	NA	ENSG00000255320
8.93336	1.47692	0.399569	3.6963	0.000218766	0.00323746	NA	NA	ENSG00000255325
8.76511	1.38779	0.412786	3.36201	0.000773771	0.0083363	NA	NA	ENSG00000255326
2.95475	-0.95667	0.322415	-2.9672	0.00300525	0.0225629	NA	NA	ENSG00000255339
3.28464	-4.62892	1.2233	-3.78395	0.000154357	0.00247365	NA	NA	ENSG00000255366
109.973	-0.694783	0.174317	-3.98576	6.72654e-05	0.00131093	NA	NA	ENSG00000255389
6.871	-0.726379	0.247845	-2.93077	0.00338119	0.0245552	NA	NA	ENSG00000255421
2.12368	-2.05109	0.696472	-2.94496	0.00322992	0.0237472	NA	NA	ENSG00000255478
61.1602	-0.500031	0.145692	-3.4321	0.000598917	0.00687449	NA	NA	ENSG00000255882
0.790412	-1.84505	0.670323	-2.75248	0.00591465	0.0364518	NA	NA	ENSG00000255886
49.5471	-0.547601	0.156818	-3.49197	0.000479481	0.00585347	NA	NA	ENSG00000255968
34.2504	-1.37333	0.376971	-3.64306	0.00026942	0.00379911	NA	NA	ENSG00000256209
46.1847	-0.420191	0.154023	-2.7281	0.00637	0.0384224	NA	NA	ENSG00000256591
54.2139	-1.59065	0.42666	-3.72815	0.000192891	0.00293008	NA	NA	ENSG00000256988
106.072	-0.416006	0.15588	-2.66876	0.00761313	0.0437156	NA	NA	ENSG00000257027
5.19331	-1.15256	0.433424	-2.65919	0.00783285	0.0445618	NA	NA	ENSG00000257058
2.54032	-1.57023	0.551431	-2.84756	0.00440555	0.0295976	NA	NA	ENSG00000257083
14.6479	-0.853277	0.25433	-3.35499	0.000793669	0.00849775	NA	NA	ENSG00000257226
19.301	1.58615	0.546094	2.90455	0.00367786	0.0260434	NA	NA	ENSG00000257252
18.1789	-0.77456	0.250665	-3.09002	0.00200143	0.0167482	NA	NA	ENSG00000257284
9.19738	-0.743269	0.264531	-2.80976	0.00495786	0.0321694	NA	NA	ENSG00000257475
8.64815	-1.34254	0.432248	-3.10595	0.00189668	0.0161364	NA	NA	ENSG00000257878
29.6979	-0.812301	0.198857	-4.08486	4.41037e-05	0.000949059	NA	NA	ENSG00000258034
36.7134	1.49782	0.359973	4.16094	3.16945e-05	0.00074004	NA	NA	ENSG00000258072
56.1365	-0.840889	0.258868	-3.24833	0.00116084	0.011258	NA	NA	ENSG00000258082
17.4943	-1.46764	0.401509	-3.6553	0.000256883	0.00366902	NA	NA	ENSG00000258101
13.582	2.25207	0.422793	5.32665	1.00043e-07	8.02412e-06	NA	NA	ENSG00000258114
6.74483	-1.50006	0.293388	-5.11288	3.17276e-07	1.99176e-05	NA	NA	ENSG00000258210
26.1693	-0.544639	0.204647	-2.66136	0.00778249	0.0443759	NA	NA	ENSG00000258230
39.6503	-0.889523	0.2829	-3.14431	0.00166482	0.0146053	NA	NA	ENSG00000258302
73.3313	-0.639478	0.179615	-3.56027	0.000370467	0.00485489	NA	NA	ENSG00000258311
12.1773	-0.897426	0.312327	-2.87335	0.00406141	0.028012	NA	NA	ENSG00000258317
3.74794	-3.31851	1.1189	-2.96585	0.00301846	0.022636	NA	NA	ENSG00000258517
16.3986	-0.911455	0.290958	-3.1326	0.00173263	0.0150626	NA	NA	ENSG00000258559
8.28645	-1.07649	0.360925	-2.98258	0.00285829	0.0217244	NA	NA	ENSG00000258646
83.9294	-0.37476	0.136656	-2.74237	0.0060998	0.0372469	NA	NA	ENSG00000258682
18.972	-1.22927	0.375466	-3.27398	0.00106046	0.0104933	NA	NA	ENSG00000258728
61.4794	-0.545932	0.196753	-2.7747	0.00552526	0.0346926	NA	NA	ENSG00000258752
26.6809	-1.09037	0.323571	-3.3698	0.000752228	0.00816726	NA	NA	ENSG00000258820
11.6673	-0.704802	0.226698	-3.109	0.00187724	0.0160252	NA	NA	ENSG00000258824
11.9474	-2.03381	0.760861	-2.67304	0.00751682	0.0432814	NA	NA	ENSG00000258881
0.875498	1.43411	0.425015	3.37426	0.000740145	0.0080807	NA	NA	ENSG00000258895
32.0495	-1.0513	0.298161	-3.52595	0.000421962	0.00532041	NA	NA	ENSG00000258926
8.27399	-0.780681	0.282776	-2.76078	0.0057664	0.0357585	NA	NA	ENSG00000258930
19.3328	-0.765087	0.27311	-2.80139	0.00508831	0.0327299	NA	NA	ENSG00000259079
27.2413	-0.841445	0.250239	-3.36256	0.000772233	0.00832247	NA	NA	ENSG00000259103
9.16215	-1.28597	0.391074	-3.28829	0.00100797	0.0101119	NA	NA	ENSG00000259182
128.817	-1.43548	0.264964	-5.41766	6.03826e-08	5.43011e-06	NA	NA	ENSG00000259188
19.0704	-0.859505	0.229977	-3.73736	0.000185966	0.00284341	NA	NA	ENSG00000259201
4.36097	-0.939353	0.281073	-3.34202	0.000831717	0.00876956	NA	NA	ENSG00000259244
32.6564	-0.783224	0.234251	-3.34352	0.000827221	0.00875326	NA	NA	ENSG00000259294
22.0452	-0.741466	0.259815	-2.85383	0.00431961	0.0291703	NA	NA	ENSG00000259326
183.635	-0.489195	0.125167	-3.90835	9.29273e-05	0.00169868	NA	NA	ENSG00000259363
5.14167	0.650406	0.195549	3.32606	0.000880845	0.00918668	NA	NA	ENSG00000259397
25.8129	-0.541159	0.200139	-2.70391	0.00685279	0.0405111	NA	NA	ENSG00000259398
48.2237	-0.574103	0.167029	-3.43714	0.000587884	0.00677884	NA	NA	ENSG00000259556
0.947604	-2.57047	0.909821	-2.82525	0.00472445	0.0311275	NA	NA	ENSG00000259575
4.34988	-1.99616	0.745633	-2.67713	0.00742562	0.0429182	NA	NA	ENSG00000259591
7.73708	-0.751606	0.260927	-2.88053	0.00397013	0.0275304	NA	NA	ENSG00000259682
21.9355	-3.01328	0.649273	-4.64101	3.46711e-06	0.00013506	NA	NA	ENSG00000259683
145.155	-0.421813	0.130006	-3.24457	0.00117628	0.0113681	NA	NA	ENSG00000259704
2.24928	-1.85424	0.517317	-3.58434	0.000337937	0.00453416	NA	NA	ENSG00000259755
1.49761	-2.78674	0.844347	-3.30047	0.000965217	0.00978831	NA	NA	ENSG00000259840
554.597	-0.476116	0.120051	-3.96596	7.31024e-05	0.00140374	NA	NA	ENSG00000259865
78.1801	-0.622696	0.203127	-3.06555	0.00217269	0.0178058	NA	NA	ENSG00000259891
7.70472	-1.21346	0.420717	-2.88426	0.0039233	0.0272843	NA	NA	ENSG00000259921
763.633	-0.679321	0.158572	-4.28399	1.83569e-05	0.00047901	NA	NA	ENSG00000259924
6.23496	-1.00315	0.372366	-2.69398	0.00706034	0.0414007	NA	NA	ENSG00000259950
4.57519	-2.48004	0.636744	-3.89488	9.82486e-05	0.00176125	NA	NA	ENSG00000259969
254.319	-0.577083	0.142116	-4.06064	4.89378e-05	0.00102669	NA	NA	ENSG00000259972
69.9894	-0.55245	0.174638	-3.16341	0.00155934	0.0139499	NA	NA	ENSG00000260000
60.1533	-0.489155	0.163289	-2.99564	0.00273867	0.0210752	NA	NA	ENSG00000260007
232.939	0.817341	0.206548	3.95715	7.58481e-05	0.00144288	NA	NA	ENSG00000260077
21.3781	-0.656558	0.214194	-3.06526	0.00217484	0.0178058	NA	NA	ENSG00000260160
207.964	-1.01642	0.158771	-6.40178	1.5358e-10	3.85651e-08	NA	NA	ENSG00000260188
4.06728	-2.82566	0.723681	-3.90456	9.43974e-05	0.00171215	NA	NA	ENSG00000260246
246.424	-0.426023	0.155054	-2.74758	0.00600378	0.0368328	NA	NA	ENSG00000260279
1.9881	1.11959	0.331555	3.37678	0.000733392	0.00801502	NA	NA	ENSG00000260342
7.2922	-0.922115	0.353272	-2.61021	0.00904855	0.049519	NA	NA	ENSG00000260464
2.60432	-1.46798	0.528951	-2.77527	0.00551554	0.0346515	NA	NA	ENSG00000260473
1.81272	2.04626	0.78074	2.62093	0.00876912	0.0484119	NA	NA	ENSG00000260488
15.1047	-0.79186	0.259064	-3.05661	0.00223852	0.0181461	NA	NA	ENSG00000260583
93.6784	4.30933	0.506435	8.50915	1.75218e-17	3.17768e-14	NA	NA	ENSG00000260592
13.883	-1.63756	0.39817	-4.11271	3.91033e-05	0.000865416	NA	NA	ENSG00000260613
5.92928	-1.51032	0.471072	-3.20614	0.00134529	0.0125295	NA	NA	ENSG00000260671
1.69761	-3.22612	1.22503	-2.63351	0.00845078	0.0470603	NA	NA	ENSG00000260701
17.984	-1.45051	0.289326	-5.0134	5.34753e-07	3.07874e-05	NA	NA	ENSG00000260719
1.04973	-1.38105	0.465202	-2.96871	0.00299052	0.022473	NA	NA	ENSG00000260735
13.7851	-1.4016	0.228698	-6.12858	8.86649e-10	1.62605e-07	NA	NA	ENSG00000260773
118.619	-0.637846	0.14305	-4.45889	8.23852e-06	0.000265225	NA	NA	ENSG00000260793
10.5412	-0.905465	0.313907	-2.8845	0.00392032	0.0272693	NA	NA	ENSG00000260830
38.3553	-0.827762	0.224618	-3.68519	0.000228531	0.00334945	NA	NA	ENSG00000260855
2.12318	2.48569	0.500604	4.96539	6.85641e-07	3.75538e-05	NA	NA	ENSG00000260861
48.7573	-0.555472	0.200224	-2.77425	0.00553288	0.034727	NA	NA	ENSG00000260920
13.518	-1.03323	0.354981	-2.91068	0.00360648	0.0256772	NA	NA	ENSG00000261000
2.05826	-1.8819	0.702932	-2.67721	0.00742374	0.0429163	NA	NA	ENSG00000261120
4.81257	-1.30657	0.321194	-4.06785	4.74482e-05	0.00100188	NA	NA	ENSG00000261135
4.04253	-1.10666	0.384701	-2.87666	0.00401904	0.027802	NA	NA	ENSG00000261141
4.6054	-1.65466	0.487874	-3.39157	0.000694937	0.00771354	NA	NA	ENSG00000261168
30.6689	-0.767181	0.205261	-3.73758	0.000185799	0.00284218	NA	NA	ENSG00000261216
177.076	0.719761	0.174114	4.13386	3.56728e-05	0.000807059	NA	NA	ENSG00000261218
14.2617	-0.792927	0.238727	-3.32148	0.000895414	0.00930296	NA	NA	ENSG00000261267
6.66386	-1.21287	0.423052	-2.86696	0.00414435	0.0283623	NA	NA	ENSG00000261346
335.176	-0.555202	0.153897	-3.60761	0.000309027	0.00422795	NA	NA	ENSG00000261474
3.91232	-1.78813	0.563402	-3.17382	0.00150449	0.013582	NA	NA	ENSG00000261476
113.453	-0.565311	0.213281	-2.65054	0.00803622	0.0454102	NA	NA	ENSG00000261535
1.01052	-1.86097	0.657787	-2.82914	0.00466739	0.0308546	NA	NA	ENSG00000261611
30.5633	-0.63229	0.223208	-2.83274	0.00461505	0.0305834	NA	NA	ENSG00000261630
3.60158	-1.87458	0.533447	-3.51409	0.000441264	0.00549375	NA	NA	ENSG00000261646
19.3844	-0.622427	0.20831	-2.98798	0.00280826	0.0214688	NA	NA	ENSG00000261669
6.90118	-1.9753	0.475935	-4.15036	3.3195e-05	0.000765078	NA	NA	ENSG00000261671
20.8332	-1.22497	0.409735	-2.98966	0.00279292	0.0213919	NA	NA	ENSG00000261754
27.4869	-0.710246	0.178848	-3.97124	7.15006e-05	0.00137622	NA	NA	ENSG00000261840
150.622	-0.529124	0.165902	-3.18938	0.00142579	0.0130851	NA	NA	ENSG00000261884
50.19	-0.691557	0.232857	-2.96988	0.00297915	0.022403	NA	NA	ENSG00000262312
147.446	-1.6836	0.198821	-8.46791	2.49846e-17	4.29262e-14	NA	NA	ENSG00000262370
49.631	-1.64902	0.347123	-4.75055	2.02868e-06	8.76165e-05	NA	NA	ENSG00000262400
5.00482	-1.37235	0.46848	-2.92937	0.00339647	0.0246169	NA	NA	ENSG00000262492
7.53782	-1.31325	0.376722	-3.48598	0.000490342	0.0059571	NA	NA	ENSG00000262652
13.6349	-0.851695	0.243215	-3.50183	0.000462078	0.00570071	NA	NA	ENSG00000262692
192.419	-0.866568	0.212622	-4.07563	4.58892e-05	0.000979089	NA	NA	ENSG00000262823
89.1744	-1.36673	0.24379	-5.60617	2.06858e-08	2.23599e-06	NA	NA	ENSG00000262873
6.91815	-1.51158	0.464007	-3.25766	0.00112335	0.0109728	NA	NA	ENSG00000262999
62.5624	-0.824307	0.247638	-3.32868	0.000872585	0.00912678	NA	NA	ENSG00000263603
2.24311	-1.80035	0.684863	-2.62878	0.00856923	0.0476025	NA	NA	ENSG00000263709
40.9185	-0.624281	0.195065	-3.20037	0.0013725	0.0126959	NA	NA	ENSG00000263990
428.883	-0.977228	0.15935	-6.1326	8.64526e-10	1.59444e-07	NA	NA	ENSG00000264112
3.6837	-0.82179	0.23026	-3.56897	0.000358388	0.00474421	NA	NA	ENSG00000264207
2.10926	-1.20883	0.394895	-3.06113	0.00220501	0.0179547	NA	NA	ENSG00000264324
5.94572	-1.08619	0.320902	-3.3848	0.000712298	0.00785018	NA	NA	ENSG00000264434
15.2229	-0.861195	0.270186	-3.18742	0.00143549	0.0131265	NA	NA	ENSG00000264520
34.4902	-0.84371	0.247517	-3.4087	0.000652728	0.00733971	NA	NA	ENSG00000264546
230.801	-0.379459	0.108389	-3.50092	0.000463657	0.00571156	NA	NA	ENSG00000264577
3.90288	-1.2095	0.419944	-2.88014	0.00397495	0.0275437	NA	NA	ENSG00000264812
1.73696	-2.42346	0.790949	-3.06399	0.00218403	0.0178438	NA	NA	ENSG00000264843
6.41635	-1.61792	0.486317	-3.32688	0.000878257	0.00917123	NA	NA	ENSG00000264968
5.4108	-0.966781	0.291513	-3.31642	0.000911788	0.00941316	NA	NA	ENSG00000265204
24.431	-0.777447	0.220375	-3.52784	0.000418963	0.00528872	NA	NA	ENSG00000265205
1.11217	1.51907	0.569893	2.66553	0.00768668	0.0440141	NA	NA	ENSG00000265289
17.6778	-0.857694	0.304361	-2.81802	0.00483213	0.0316493	NA	NA	ENSG00000265443
3.26805	-1.34687	0.425012	-3.16902	0.00152955	0.0137572	NA	NA	ENSG00000265678
18.6798	-0.814239	0.209817	-3.88071	0.00010415	0.00183976	NA	NA	ENSG00000265739
60.246	-0.766139	0.141341	-5.4205	5.94321e-08	5.37425e-06	NA	NA	ENSG00000265749
135.933	-0.60444	0.186561	-3.2399	0.00119572	0.0115142	NA	NA	ENSG00000265791
4.19586	-1.14297	0.371778	-3.07433	0.00210977	0.017427	NA	NA	ENSG00000266120
9.38594	-0.605329	0.22768	-2.65868	0.00784469	0.0446058	NA	NA	ENSG00000266541
5.26795	-1.41691	0.426565	-3.32166	0.000894827	0.00929982	NA	NA	ENSG00000266708
6.89511	-1.1143	0.388435	-2.86868	0.00412193	0.0282563	NA	NA	ENSG00000266844
30.0562	-0.524224	0.198286	-2.64378	0.00819848	0.0460639	NA	NA	ENSG00000266910
11.5114	-0.84372	0.304304	-2.77262	0.00556068	0.0348505	NA	NA	ENSG00000266941
648.969	0.357446	0.0877443	4.07373	4.62669e-05	0.000985032	NA	NA	ENSG00000267002
3.51334	-1.13794	0.341931	-3.32798	0.000874784	0.00914391	NA	NA	ENSG00000267006
86.4205	-0.652399	0.200082	-3.26066	0.00111155	0.0108832	NA	NA	ENSG00000267058
1.89267	-1.27155	0.455366	-2.79236	0.00523246	0.0333823	NA	NA	ENSG00000267088
123.847	-2.27372	0.372928	-6.09695	1.08111e-09	1.88726e-07	NA	NA	ENSG00000267218
26.2761	-0.933987	0.236832	-3.94367	8.02448e-05	0.00150413	NA	NA	ENSG00000267248
22.0869	-1.28246	0.262084	-4.89331	9.91557e-07	5.0482e-05	NA	NA	ENSG00000267262
26.6164	-1.04009	0.231178	-4.49909	6.82458e-06	0.00022756	NA	NA	ENSG00000267277
13.1274	-1.11976	0.316086	-3.54258	0.000396234	0.00507043	NA	NA	ENSG00000267282
3.13281	-1.26001	0.385739	-3.26649	0.00108889	0.0107227	NA	NA	ENSG00000267406
14.0797	-0.843363	0.302281	-2.79	0.00527082	0.0335606	NA	NA	ENSG00000267474
6.13129	-1.96356	0.449419	-4.36911	1.24751e-05	0.000361026	NA	NA	ENSG00000267491
39.1012	-1.35916	0.372162	-3.65208	0.000260128	0.00370005	NA	NA	ENSG00000267506
3.44245	-1.31838	0.413675	-3.18699	0.00143761	0.0131344	NA	NA	ENSG00000267546
24.5	-0.731975	0.164466	-4.45062	8.56209e-06	0.000273217	NA	NA	ENSG00000267571
5.79933	-1.48546	0.472109	-3.14643	0.00165276	0.0145379	NA	NA	ENSG00000267589
11.3896	-1.06785	0.317409	-3.36427	0.000767477	0.00828216	NA	NA	ENSG00000267723
10.9831	-1.11493	0.281333	-3.96303	7.40059e-05	0.00141547	NA	NA	ENSG00000267800
13.6891	-1.21118	0.371933	-3.25646	0.00112811	0.0110125	NA	NA	ENSG00000267898
35.2169	-1.48362	0.306161	-4.84587	1.26055e-06	6.03875e-05	NA	NA	ENSG00000267934
36.9893	0.625702	0.141444	4.42367	9.70374e-06	0.000297995	NA	NA	ENSG00000267939
15.6824	-0.634883	0.217299	-2.9217	0.00348128	0.0250259	NA	NA	ENSG00000268015
10.9597	-1.0148	0.24436	-4.15288	3.28316e-05	0.000758495	NA	NA	ENSG00000268027
467.949	0.354856	0.116354	3.04978	0.00229006	0.0184813	NA	NA	ENSG00000268119
3.89474	-0.938568	0.314465	-2.98465	0.00283899	0.0216229	NA	NA	ENSG00000268163
578.794	-0.297573	0.0875748	-3.39793	0.000678966	0.00756527	NA	NA	ENSG00000268205
30.7341	-0.671111	0.228747	-2.93385	0.00334782	0.0244215	NA	NA	ENSG00000268230
3.5284	-1.26949	0.46013	-2.75899	0.00579805	0.0359013	NA	NA	ENSG00000268266
780.051	-0.616757	0.144893	-4.25663	2.07529e-05	0.000530924	NA	NA	ENSG00000268362
136.997	-0.521222	0.149997	-3.47487	0.000511093	0.00615423	NA	NA	ENSG00000268575
78.9447	-0.363829	0.133805	-2.71909	0.00654609	0.0392308	NA	NA	ENSG00000268584
1.7698	-2.00321	0.658311	-3.04296	0.00234261	0.0187846	NA	NA	ENSG00000268601
55.6019	0.515543	0.187477	2.7499	0.00596129	0.0366548	NA	NA	ENSG00000268858
25.7982	-0.865986	0.292065	-2.96504	0.00302639	0.0226799	NA	NA	ENSG00000268947
633.569	-0.366989	0.128679	-2.85196	0.00434503	0.0292875	NA	NA	ENSG00000269044
24.4357	-0.814819	0.258734	-3.14925	0.0016369	0.0144224	NA	NA	ENSG00000269066
2.47865	-2.52217	0.703998	-3.58263	0.000340147	0.00455633	NA	NA	ENSG00000269151
34.1591	-1.12558	0.319525	-3.52266	0.000427237	0.00537032	NA	NA	ENSG00000269243
2.78256	-0.962552	0.333109	-2.8896	0.00385728	0.0269629	NA	NA	ENSG00000269374
16.9282	-0.617702	0.22808	-2.70827	0.00676353	0.040163	NA	NA	ENSG00000269387
2.40077	-2.43393	0.499637	-4.87141	1.10805e-06	5.4888e-05	NA	NA	ENSG00000269392
35.6627	-0.640207	0.168829	-3.79203	0.000149418	0.00241107	NA	NA	ENSG00000269427
8.44379	-1.03534	0.307384	-3.36822	0.000756542	0.00819394	NA	NA	ENSG00000269444
22.8433	-1.09858	0.278266	-3.94796	7.88186e-05	0.00148383	NA	NA	ENSG00000269559
7.59484	-0.8423	0.278111	-3.02864	0.00245654	0.0194592	NA	NA	ENSG00000269560
16.5277	-0.562552	0.198532	-2.83356	0.0046033	0.0305306	NA	NA	ENSG00000269836
4.81693	1.15127	0.370862	3.10432	0.00190719	0.0161878	NA	NA	ENSG00000269889
35.683	-0.645729	0.243616	-2.6506	0.00803491	0.0454102	NA	NA	ENSG00000269902
22.0273	-0.741402	0.19994	-3.70813	0.000208794	0.00312798	NA	NA	ENSG00000269906
3.78021	-0.917621	0.335341	-2.73638	0.00621186	0.0377476	NA	NA	ENSG00000269938
63.9939	0.443952	0.139572	3.18082	0.00146859	0.0133465	NA	NA	ENSG00000269947
65.6881	-0.690651	0.185868	-3.71581	0.000202551	0.00304867	NA	NA	ENSG00000269951
2.84722	-1.73237	0.437077	-3.96352	7.38524e-05	0.00141493	NA	NA	ENSG00000269971
4.5887	-1.27797	0.363423	-3.51646	0.000437335	0.00545942	NA	NA	ENSG00000269980
4.85875	-1.4827	0.484756	-3.05865	0.0022234	0.0180594	NA	NA	ENSG00000269997
7.9118	-1.22732	0.455035	-2.69721	0.00699239	0.0411056	NA	NA	ENSG00000270020
2.03527	-2.17159	0.460663	-4.71406	2.42831e-06	0.000101575	NA	NA	ENSG00000270048
36.874	-0.570836	0.178577	-3.19657	0.00139071	0.0128207	NA	NA	ENSG00000270060
28.9152	-0.671933	0.17323	-3.87885	0.000104951	0.00184801	NA	NA	ENSG00000270062
2.86929	-1.23229	0.389396	-3.16461	0.00155292	0.0139111	NA	NA	ENSG00000270074
4.75884	-1.04589	0.397913	-2.62844	0.00857776	0.047613	NA	NA	ENSG00000270154
4.28927	-1.68356	0.60865	-2.76605	0.00567403	0.0353411	NA	NA	ENSG00000270182
12.1654	-0.824266	0.256204	-3.21723	0.00129435	0.0121977	NA	NA	ENSG00000270236
9.50449	-1.05027	0.342267	-3.06858	0.0021508	0.0177032	NA	NA	ENSG00000270277
3.35162	-1.47831	0.520265	-2.84146	0.00449072	0.0299969	NA	NA	ENSG00000270497
49.2444	-0.77961	0.186253	-4.18575	2.84221e-05	0.000679715	NA	NA	ENSG00000270589
204.677	-0.523069	0.174817	-2.99209	0.00277076	0.021247	NA	NA	ENSG00000270605
3.65442	-1.31259	0.411783	-3.18759	0.00143466	0.0131265	NA	NA	ENSG00000270682
8.50131	-1.18636	0.331417	-3.57966	0.000344048	0.0045942	NA	NA	ENSG00000270720
21.3578	-0.812702	0.301466	-2.69584	0.00702118	0.0412303	NA	NA	ENSG00000270802
12.8474	-0.692149	0.263438	-2.62737	0.00860483	0.0477227	NA	NA	ENSG00000270890
3.82132	-2.3892	0.639747	-3.7346	0.000188016	0.00286937	NA	NA	ENSG00000271049
1.42065	3.11678	0.72614	4.29226	1.76865e-05	0.000465236	NA	NA	ENSG00000271182
196.85	-0.707794	0.251271	-2.81686	0.00484964	0.0317437	NA	NA	ENSG00000271204
1.40947	-1.75319	0.582216	-3.01123	0.0026019	0.0202857	NA	NA	ENSG00000271218
3.20889	-1.28025	0.462822	-2.76618	0.00567175	0.0353337	NA	NA	ENSG00000271283
93.7136	-0.723293	0.178043	-4.06246	4.85577e-05	0.00102002	NA	NA	ENSG00000271533
61.6121	-0.728737	0.2324	-3.1357	0.00171443	0.0149481	NA	NA	ENSG00000271553
4.4278	-1.54484	0.529241	-2.91897	0.00351184	0.0251619	NA	NA	ENSG00000271664
64.9278	-0.617141	0.197833	-3.1195	0.0018116	0.0155708	NA	NA	ENSG00000271851
4.2874	-2.00017	0.543134	-3.68265	0.000230819	0.00336979	NA	NA	ENSG00000271871
6.10942	-0.932659	0.294971	-3.16187	0.0015676	0.0140008	NA	NA	ENSG00000271882
41.3357	0.695226	0.212724	3.26821	0.00108231	0.0106708	NA	NA	ENSG00000271936
8.54894	-1.19211	0.356212	-3.34662	0.000818033	0.00868701	NA	NA	ENSG00000271983
4.99855	1.80452	0.296782	6.08029	1.19969e-09	2.0504e-07	NA	NA	ENSG00000272006
15.6924	-0.671849	0.227038	-2.95919	0.00308447	0.0229727	NA	NA	ENSG00000272008
11.4906	-1.786	0.617747	-2.89116	0.00383828	0.0268589	NA	NA	ENSG00000272070
32.5901	0.839993	0.279784	3.00229	0.00267957	0.0207696	NA	NA	ENSG00000272079
23.8858	-1.13832	0.226645	-5.02247	5.10124e-07	2.95781e-05	NA	NA	ENSG00000272137
28.3973	-0.585574	0.217464	-2.69274	0.00708678	0.0415067	NA	NA	ENSG00000272140
118.241	-0.478438	0.151288	-3.16243	0.00156457	0.0139852	NA	NA	ENSG00000272144
1.19251	-2.08524	0.711106	-2.93239	0.00336361	0.0244984	NA	NA	ENSG00000272183
22.6736	-0.598732	0.217891	-2.74785	0.00599873	0.0368226	NA	NA	ENSG00000272195
1.54766	-1.99041	0.705319	-2.822	0.00477248	0.0313529	NA	NA	ENSG00000272209
246.064	-0.825599	0.23723	-3.48017	0.000501102	0.006069	NA	NA	ENSG00000272219
20.3794	-0.829993	0.229039	-3.6238	0.000290304	0.00402578	NA	NA	ENSG00000272223
13.0103	-1.18387	0.32467	-3.64639	0.000265951	0.00375831	NA	NA	ENSG00000272240
3.63931	-1.69566	0.512885	-3.30612	0.000945981	0.00965321	NA	NA	ENSG00000272334
18.2392	-0.849547	0.221942	-3.82779	0.000129299	0.00215349	NA	NA	ENSG00000272402
8.48916	-0.595597	0.215752	-2.76056	0.00577029	0.0357585	NA	NA	ENSG00000272447
20.9535	-0.976292	0.369674	-2.64095	0.00826739	0.0463132	NA	NA	ENSG00000272463
25.2123	-0.599116	0.229553	-2.60993	0.00905607	0.0495282	NA	NA	ENSG00000272588
50.5855	-1.28431	0.348285	-3.68752	0.000226453	0.00332817	NA	NA	ENSG00000272668
2.33688	-2.90714	0.892401	-3.25766	0.00112336	0.0109728	NA	NA	ENSG00000272692
3.5661	-1.14709	0.370325	-3.09752	0.00195147	0.0164416	NA	NA	ENSG00000272699
50.968	-0.751727	0.243581	-3.08615	0.00202768	0.0169461	NA	NA	ENSG00000272720
1.15687	-2.6218	0.860142	-3.0481	0.00230292	0.0185529	NA	NA	ENSG00000272769
11.3921	1.0784	0.250909	4.29799	1.72354e-05	0.000455181	NA	NA	ENSG00000272861
0.870591	-2.26174	0.8034	-2.81521	0.00487447	0.0318436	NA	NA	ENSG00000272862
52.4544	-0.724871	0.278152	-2.60603	0.00915987	0.0499023	NA	NA	ENSG00000272970
15.0573	-1.00846	0.258356	-3.9034	9.48524e-05	0.00171734	NA	NA	ENSG00000272979
13.5048	-0.871931	0.225239	-3.87114	0.000108329	0.00188803	NA	NA	ENSG00000273064
213.581	-0.487384	0.153543	-3.17424	0.00150228	0.0135658	NA	NA	ENSG00000273156
2.81101	-0.806538	0.297201	-2.71378	0.00665206	0.0396548	NA	NA	ENSG00000273192
61.6803	-0.755585	0.258387	-2.92424	0.00345302	0.0249106	NA	NA	ENSG00000273218
20.7134	-1.38096	0.375618	-3.6765	0.000236458	0.00343675	NA	NA	ENSG00000273230
258.61	-0.922706	0.268599	-3.43526	0.000591981	0.00681164	NA	NA	ENSG00000273319
3.52445	-1.55545	0.541396	-2.87303	0.00406556	0.0280288	NA	NA	ENSG00000273343
9.99511	-0.811689	0.23409	-3.46742	0.000525485	0.00627656	NA	NA	ENSG00000273369
2.52584	-1.90813	0.538521	-3.54328	0.000395177	0.00506087	NA	NA	ENSG00000273403
83.9889	-0.726742	0.182609	-3.97976	6.89839e-05	0.00133407	NA	NA	ENSG00000273456
10.769	-0.630587	0.230942	-2.7305	0.0063238	0.0382144	NA	NA	ENSG00000273568
0.929034	1.00971	0.385769	2.61738	0.00886067	0.0487357	NA	NA	ENSG00000273590
8.59223	-1.03048	0.381211	-2.70317	0.00686825	0.0405677	NA	NA	ENSG00000273724
21.8735	-1.09887	0.259669	-4.23182	2.3181e-05	0.000576769	NA	NA	ENSG00000273828
37.3185	-0.569975	0.214814	-2.65334	0.00796987	0.0451289	NA	NA	ENSG00000273891
11.1823	-0.687886	0.226331	-3.03929	0.00237135	0.0189499	NA	NA	ENSG00000273951
3.37102	-1.04188	0.366206	-2.84507	0.00444016	0.0297694	NA	NA	ENSG00000274023
3.75822	-1.32071	0.399256	-3.30792	0.000939908	0.00961528	NA	NA	ENSG00000274051
5.80271	2.24718	0.849247	2.64608	0.00814306	0.045863	NA	NA	ENSG00000274139
11.2315	-0.581525	0.194723	-2.98643	0.0028226	0.0215282	NA	NA	ENSG00000274227
5.65983	-1.27071	0.298222	-4.26096	2.03554e-05	0.000521572	NA	NA	ENSG00000274383
7.67205	-2.0469	0.64599	-3.16863	0.00153161	0.0137697	NA	NA	ENSG00000274414
55.0154	-0.638687	0.226578	-2.81884	0.00481968	0.0315931	NA	NA	ENSG00000274460
164.52	-0.394281	0.10395	-3.79299	0.000148843	0.00240418	NA	NA	ENSG00000274561
9.69048	-0.773893	0.255567	-3.02814	0.00246065	0.0194823	NA	NA	ENSG00000274591
62.8386	-0.744402	0.145187	-5.12721	2.94065e-07	1.87124e-05	NA	NA	ENSG00000274667
18.554	-0.628879	0.211395	-2.9749	0.00293084	0.0221263	NA	NA	ENSG00000274987
13.2375	-0.569873	0.187795	-3.03454	0.00240904	0.0191807	NA	NA	ENSG00000275055
165.957	-0.556413	0.134788	-4.12805	3.65848e-05	0.000824776	NA	NA	ENSG00000275056
3.38504	-1.35252	0.44951	-3.00888	0.00262213	0.0204197	NA	NA	ENSG00000275162
16.0325	-0.600034	0.200159	-2.99779	0.00271944	0.0209717	NA	NA	ENSG00000275557
25.6038	0.411836	0.153938	2.67534	0.00746542	0.0430826	NA	NA	ENSG00000275632
7.05179	-0.859199	0.305768	-2.80997	0.00495464	0.0321613	NA	NA	ENSG00000275709
2.41053	1.92341	0.559678	3.43664	0.000588982	0.0067891	NA	NA	ENSG00000275719
13.9487	-1.0714	0.380672	-2.8145	0.00488528	0.0318451	NA	NA	ENSG00000275888
3.40661	-2.98819	0.798684	-3.7414	0.000182998	0.00281383	NA	NA	ENSG00000275898
21.5041	-0.568335	0.200345	-2.83678	0.00455716	0.030331	NA	NA	ENSG00000275981
18.3764	-0.962376	0.326049	-2.95163	0.00316098	0.0233729	NA	NA	ENSG00000276248
193.557	-0.40203	0.135034	-2.97724	0.00290853	0.0219935	NA	NA	ENSG00000276334
91.4869	-0.520635	0.170638	-3.0511	0.00228004	0.0184186	NA	NA	ENSG00000276449
1.46786	-2.21677	0.737904	-3.00415	0.00266325	0.0206555	NA	NA	ENSG00000276471
263.51	-0.402019	0.107486	-3.74021	0.000183868	0.00282456	NA	NA	ENSG00000276517
4.72336	1.88857	0.52102	3.62475	0.000289239	0.00401783	NA	NA	ENSG00000276527
13.5472	-1.21418	0.392294	-3.09507	0.00196767	0.0165315	NA	NA	ENSG00000276649
36.7462	-0.568807	0.200047	-2.84337	0.00446399	0.029853	NA	NA	ENSG00000276698
4.01989	-1.11268	0.41762	-2.66433	0.00771429	0.0441334	NA	NA	ENSG00000276845
2.59778	-1.68772	0.587863	-2.87093	0.00409264	0.0281441	NA	NA	ENSG00000276846
5.21381	-1.70522	0.352265	-4.84072	1.2937e-06	6.17418e-05	NA	NA	ENSG00000276916
19.168	2.18295	0.265514	8.22161	2.00791e-16	2.73109e-13	NA	NA	ENSG00000276968
2.21391	-3.05468	0.930748	-3.28197	0.00103086	0.0102815	NA	NA	ENSG00000277152
12.7378	-2.01721	0.567384	-3.55529	0.00037756	0.0049143	NA	NA	ENSG00000277270
1.01072	-1.21783	0.460164	-2.64652	0.00813252	0.0458195	NA	NA	ENSG00000277437
33.4337	0.571701	0.206574	2.76754	0.00564814	0.0352354	NA	NA	ENSG00000277534
14.2338	-0.736721	0.274794	-2.68099	0.00734038	0.0425687	NA	NA	ENSG00000277806
17.395	-0.603651	0.204968	-2.94509	0.00322858	0.0237427	NA	NA	ENSG00000277959
5.21373	1.15007	0.357029	3.22123	0.0012764	0.0121089	NA	NA	ENSG00000278514
160.869	-0.666887	0.160026	-4.16735	3.08155e-05	0.000724742	NA	NA	ENSG00000278600
2.1037	1.33572	0.473005	2.8239	0.00474434	0.031214	NA	NA	ENSG00000278703
97.5877	-0.475106	0.150521	-3.15641	0.00159725	0.0141764	NA	NA	ENSG00000278867
79.1054	-1.16672	0.232121	-5.02635	4.99895e-07	2.91924e-05	NA	NA	ENSG00000278897
12.0649	-0.907276	0.298041	-3.04413	0.00233354	0.0187349	NA	NA	ENSG00000278948
56.808	-0.520748	0.157361	-3.30926	0.00093542	0.00958939	NA	NA	ENSG00000278985
6.60406	-0.907412	0.299992	-3.02479	0.00248809	0.0196377	NA	NA	ENSG00000279057
530.568	-0.380119	0.0868172	-4.37839	1.1956e-05	0.000349725	NA	NA	ENSG00000279088
169.893	-0.366088	0.11799	-3.10271	0.00191757	0.0162506	NA	NA	ENSG00000279089
7.96715	-1.05201	0.361382	-2.91107	0.00360188	0.02565	NA	NA	ENSG00000279108
2.21871	-1.62406	0.582216	-2.78945	0.0052797	0.0335704	NA	NA	ENSG00000279130
13.4161	-1.32043	0.380529	-3.47	0.000520457	0.00622337	NA	NA	ENSG00000279147
23.7665	-0.771556	0.264394	-2.9182	0.00352058	0.0252085	NA	NA	ENSG00000279176
43.2749	-0.960783	0.276516	-3.4746	0.000511608	0.00615816	NA	NA	ENSG00000279198
24.4001	-1.10166	0.29868	-3.68843	0.000225642	0.00331945	NA	NA	ENSG00000279233
218.96	-0.88723	0.189906	-4.67194	2.98369e-06	0.000120395	NA	NA	ENSG00000279253
7.70789	-1.74919	0.577957	-3.0265	0.00247405	0.0195646	NA	NA	ENSG00000279254
1.76763	-2.22055	0.84077	-2.64109	0.00826399	0.0463132	NA	NA	ENSG00000279255
5.6126	-1.03558	0.361839	-2.862	0.00420983	0.0286363	NA	NA	ENSG00000279329
56.5407	-1.15913	0.28041	-4.13368	3.57001e-05	0.000807059	NA	NA	ENSG00000279330
19.6426	-1.3843	0.341373	-4.0551	5.01128e-05	0.00104624	NA	NA	ENSG00000279339
20.3652	0.397485	0.104875	3.79008	0.000150601	0.00242777	NA	NA	ENSG00000279392
49.4892	-0.537037	0.160681	-3.34225	0.000831027	0.00876512	NA	NA	ENSG00000279413
1.9109	-2.17901	0.577978	-3.77006	0.000163207	0.00257826	NA	NA	ENSG00000279422
111.538	-0.818656	0.200169	-4.08983	4.31697e-05	0.000933883	NA	NA	ENSG00000279425
19.4999	-1.0063	0.275361	-3.65448	0.000257699	0.00367511	NA	NA	ENSG00000279430
27.5609	-0.537937	0.192827	-2.78974	0.00527507	0.0335606	NA	NA	ENSG00000279434
49.0489	-1.05218	0.281335	-3.73997	0.000184045	0.00282595	NA	NA	ENSG00000279439
147.095	-0.543915	0.189262	-2.87388	0.00405469	0.0279775	NA	NA	ENSG00000279520
75.6467	-0.481122	0.184299	-2.61055	0.00903973	0.0494873	NA	NA	ENSG00000279530
30.302	-0.5958	0.212475	-2.8041	0.00504578	0.0325458	NA	NA	ENSG00000279544
6.92249	-0.839676	0.293549	-2.86043	0.00423061	0.0287477	NA	NA	ENSG00000279557
70.3069	-0.551469	0.185524	-2.9725	0.00295383	0.0222536	NA	NA	ENSG00000279573
23.0289	-0.772805	0.262856	-2.94004	0.00328174	0.0240343	NA	NA	ENSG00000279631
6.12678	-2.20727	0.444342	-4.96749	6.78235e-07	3.73361e-05	NA	NA	ENSG00000279659
3.23304	-2.76313	1.0591	-2.60893	0.00908254	0.0496207	NA	NA	ENSG00000279684
55.4033	-1.82833	0.414286	-4.4132	1.01852e-05	0.000309001	NA	NA	ENSG00000279717
66.1329	-0.759005	0.272219	-2.78821	0.00529994	0.033686	NA	NA	ENSG00000279759
3.84669	-1.02054	0.340325	-2.99871	0.00271125	0.0209333	NA	NA	ENSG00000279803
149.247	-0.588032	0.194255	-3.02711	0.00246908	0.0195348	NA	NA	ENSG00000279814
8.78386	-1.8528	0.695391	-2.6644	0.00771267	0.0441319	NA	NA	ENSG00000279839
3.05345	-2.23923	0.846625	-2.64489	0.00817183	0.0459695	NA	NA	ENSG00000279852
33.2134	-0.715204	0.229759	-3.11284	0.00185298	0.0158555	NA	NA	ENSG00000279880
1.209	-2.13104	0.598111	-3.56296	0.000366698	0.00482098	NA	NA	ENSG00000279912
11.0673	-1.06783	0.403629	-2.64557	0.00815526	0.0459238	NA	NA	ENSG00000279926
31.7516	-0.630409	0.196901	-3.20166	0.00136638	0.0126559	NA	NA	ENSG00000279933
9.66807	-0.978818	0.361394	-2.70845	0.00675984	0.0401589	NA	NA	ENSG00000279989
16.7888	-1.30956	0.429142	-3.05157	0.00227647	0.0183989	NA	NA	ENSG00000280003
127.712	-0.419384	0.148371	-2.82659	0.00470462	0.0310446	NA	NA	ENSG00000280067
135.831	0.483743	0.168467	2.87145	0.00408595	0.0281337	NA	NA	ENSG00000280079
115.56	-0.335963	0.126909	-2.64726	0.00811465	0.0457504	NA	NA	ENSG00000280088
1.26071	-2.41703	0.729857	-3.31165	0.000927491	0.00953306	NA	NA	ENSG00000280091
419.004	-0.408523	0.156135	-2.61648	0.00888419	0.0487995	NA	NA	ENSG00000280120
23.5634	-1.25284	0.446122	-2.8083	0.00498042	0.0322596	NA	NA	ENSG00000280135
5.3708	-0.632437	0.229374	-2.75723	0.00582939	0.036068	NA	NA	ENSG00000280143
7.74467	-0.88127	0.308564	-2.85603	0.00428971	0.0290113	NA	NA	ENSG00000280149
5.31264	-1.14335	0.370871	-3.08289	0.00205003	0.017063	NA	NA	ENSG00000280177
11.9635	1.07395	0.391793	2.7411	0.00612329	0.0373554	NA	NA	ENSG00000280184
97.3777	-0.993323	0.250703	-3.96215	7.42764e-05	0.0014196	NA	NA	ENSG00000280194
18.2811	-0.829408	0.189542	-4.37586	1.20954e-05	0.000352537	NA	NA	ENSG00000280198
53.3855	-0.775906	0.270263	-2.87093	0.00409262	0.0281441	NA	NA	ENSG00000280214
2.11388	-1.57252	0.533758	-2.94613	0.00321772	0.0237055	NA	NA	ENSG00000280284
3.85789	-1.80148	0.593121	-3.03729	0.00238717	0.0190576	NA	NA	ENSG00000280285
21.792	-1.20048	0.343984	-3.48994	0.000483137	0.00588929	NA	NA	ENSG00000280351
5.66274	-1.94839	0.499495	-3.90071	9.59107e-05	0.00173265	NA	NA	ENSG00000280367
14.1916	-0.768003	0.275455	-2.78812	0.00530146	0.0336891	NA	NA	ENSG00000280392
6.79435	-1.27272	0.398429	-3.19434	0.0014015	0.0129093	NA	NA	ENSG00000280474
119.203	-0.543006	0.194573	-2.79075	0.00525859	0.033521	NA	NA	ENSG00000281195
6.93397	-1.89781	0.601148	-3.15697	0.00159418	0.0141705	NA	NA	ENSG00000282865
2.52558	2.27971	0.73656	3.09508	0.00196757	0.0165315	NA	NA	ENSG00000283095
4.28001	-1.91781	0.58041	-3.30422	0.0009524	0.00970121	NA	NA	ENSG00000283097
107.942	-0.29241	0.093167	-3.13856	0.00169783	0.0148391	NA	NA	ENSG00000283103
7.39479	-0.86266	0.243458	-3.54336	0.000395058	0.00506087	NA	NA	ENSG00000283156
135.283	-0.478883	0.148901	-3.21611	0.0012994	0.0122276	NA	NA	ENSG00000283208
1.7406	-2.07268	0.733983	-2.82388	0.00474464	0.031214	NA	NA	ENSG00000283273
1.22943	-1.07001	0.39316	-2.72158	0.00649712	0.0390377	NA	NA	ENSG00000283352
3.3402	-2.0355	0.696977	-2.92047	0.003495	0.0251037	NA	NA	ENSG00000283355
15.8464	-1.7154	0.481669	-3.56137	0.00036892	0.00483813	NA	NA	ENSG00000283647
60.3597	-0.618067	0.158232	-3.90608	9.38064e-05	0.00170883	NA	NA	ENSG00000284052
47.0303	-0.616679	0.224579	-2.74594	0.00603382	0.0369763	NA	NA	ENSG00000284095
132.854	-0.448153	0.138062	-3.24603	0.00117025	0.0113223	NA	NA	ENSG00000284428
41.3717	-0.849232	0.228573	-3.71537	0.000202908	0.003051	NA	NA	ENSG00000284602
124.672	-0.506809	0.182216	-2.78136	0.00541312	0.0342453	NA	NA	ENSG00000284634
27.5308	-0.582696	0.20666	-2.81959	0.00480846	0.0315386	NA	NA	ENSG00000284685
3.47231	2.03307	0.693876	2.93003	0.00338934	0.0245816	NA	NA	ENSG00000284823
105.236	2.88878	0.493122	5.85814	4.68069e-09	6.42002e-07	NA	NA	ENSG00000284931
6.58658	-0.696597	0.2169	-3.2116	0.00131996	0.012389	NA	NA	ENSG00000284934
11.7457	-0.952414	0.320586	-2.97085	0.00296979	0.0223429	NA	NA	ENSG00000285091
2.39559	1.31628	0.441337	2.98247	0.00285928	0.0217268	NA	NA	ENSG00000285177
11.7101	-0.875483	0.3069	-2.85267	0.00433538	0.0292466	NA	NA	ENSG00000285184
13.8588	-0.810211	0.269351	-3.00801	0.00262961	0.020453	NA	NA	ENSG00000285280
1.54362	-2.51258	0.736758	-3.41032	0.000648874	0.00730409	NA	NA	ENSG00000285287
1.57201	-1.76403	0.534425	-3.30081	0.000964065	0.00978787	NA	NA	ENSG00000285329
1289.03	-1.08086	0.196641	-5.49659	3.87204e-08	3.83027e-06	NA	NA	ENSG00000285417
3.71988	2.56477	0.666744	3.84671	0.000119714	0.00203751	NA	NA	ENSG00000285486
10.7815	1.8916	0.67551	2.80025	0.00510624	0.0328191	NA	NA	ENSG00000285498
3.18462	2.75094	0.743513	3.69992	0.000215665	0.00320298	NA	NA	ENSG00000285525
43.3101	-0.763056	0.240917	-3.16729	0.00153866	0.0138179	NA	NA	ENSG00000285545
28.9667	1.08537	0.354379	3.06274	0.0021932	0.0178898	NA	NA	ENSG00000285557
95.3584	-0.48925	0.151697	-3.22517	0.00125899	0.0119681	NA	NA	ENSG00000285589
81.9719	-0.588655	0.213865	-2.75246	0.00591488	0.0364518	NA	NA	ENSG00000285595
8.4183	-1.22795	0.40534	-3.02942	0.00245023	0.0194186	NA	NA	ENSG00000285642
97.6328	-0.637326	0.227587	-2.80035	0.00510465	0.0328153	NA	NA	ENSG00000285693
13.449	-0.87296	0.305925	-2.85351	0.00432394	0.0291935	NA	NA	ENSG00000285701
2.99055	-2.23404	0.762307	-2.93064	0.0033827	0.0245607	NA	NA	ENSG00000285706
70.5504	-0.833065	0.193289	-4.30995	1.63294e-05	0.000439319	NA	NA	ENSG00000285796
6.63693	-1.55962	0.54123	-2.88162	0.00395634	0.0274555	NA	NA	ENSG00000285797
19.9923	-1.35567	0.263845	-5.13815	2.77463e-07	1.78649e-05	NA	NA	ENSG00000285801
127.659	-1.02738	0.22675	-4.53091	5.87304e-06	0.000202023	NA	NA	ENSG00000285847
117.633	-0.653127	0.187283	-3.48739	0.000487758	0.00593179	NA	NA	ENSG00000285850
57.393	-0.49382	0.188342	-2.62194	0.00874311	0.0483091	NA	NA	ENSG00000285851
2.86567	1.93585	0.618577	3.12951	0.00175096	0.0151694	NA	NA	ENSG00000285873
3.15447	-2.04808	0.727787	-2.81412	0.00489113	0.0318504	NA	NA	ENSG00000285885
18.6112	-0.761685	0.288338	-2.64164	0.00825065	0.0462853	NA	NA	ENSG00000285886
22.4427	-0.657389	0.213593	-3.07777	0.00208558	0.0173147	NA	NA	ENSG00000285897
114.496	-0.614364	0.188115	-3.26589	0.00109121	0.0107423	NA	NA	ENSG00000286018
1.33907	1.88277	0.721237	2.61047	0.00904168	0.0494897	NA	NA	ENSG00000286044
4.04489	-0.881934	0.279119	-3.15971	0.00157929	0.0140782	NA	NA	ENSG00000286104
26.054	-0.631922	0.212283	-2.97679	0.00291282	0.0220208	NA	NA	ENSG00000286145
158.604	-0.543421	0.178225	-3.04906	0.00229557	0.018512	NA	NA	ENSG00000286177
27.3288	-0.837872	0.321327	-2.60754	0.00911954	0.0497324	NA	NA	ENSG00000286196
3.92919	-1.21964	0.411254	-2.96565	0.00302044	0.0226457	NA	NA	ENSG00000286215
2.69522	-1.25953	0.459194	-2.74292	0.00608958	0.0372123	NA	NA	ENSG00000286268
3.75935	-4.60912	0.85846	-5.36906	7.91494e-08	6.71215e-06	NA	NA	ENSG00000286282
24.6633	-0.901823	0.261144	-3.45335	0.000553665	0.00650372	NA	NA	ENSG00000286288
24.1225	-0.912871	0.322379	-2.83167	0.00463059	0.0306625	NA	NA	ENSG00000286313
81.2097	-0.714659	0.1957	-3.65181	0.000260402	0.00370079	NA	NA	ENSG00000286320
180.68	1.33646	0.330327	4.04587	5.21295e-05	0.00108187	NA	NA	ENSG00000286342
2.17301	-2.49075	0.577396	-4.31377	1.60497e-05	0.000432997	NA	NA	ENSG00000286349
31.486	1.76468	0.50983	3.46132	0.000537535	0.00637156	NA	NA	ENSG00000286380
2.16347	-3.00396	0.775269	-3.87473	0.000106743	0.00186691	NA	NA	ENSG00000286389
2.33772	-2.10255	0.728521	-2.88605	0.00390114	0.0271786	NA	NA	ENSG00000286410
9.99568	-1.30946	0.40512	-3.23227	0.00122812	0.0117534	NA	NA	ENSG00000286411
4.10334	-1.46023	0.507513	-2.87722	0.00401199	0.0277699	NA	NA	ENSG00000286413
18.6934	-1.05794	0.335708	-3.15138	0.00162503	0.0143449	NA	NA	ENSG00000286416
8.73425	-1.83555	0.630193	-2.91268	0.00358344	0.0255466	NA	NA	ENSG00000286462
6.32021	-1.41363	0.534352	-2.64551	0.00815669	0.0459239	NA	NA	ENSG00000286508
2.67905	-2.36249	0.857086	-2.75642	0.00584383	0.0361368	NA	NA	ENSG00000286518
9.31822	-1.89622	0.449798	-4.21573	2.48975e-05	0.000612013	NA	NA	ENSG00000286523
1.55653	-3.22711	0.847748	-3.80668	0.000140843	0.00229999	NA	NA	ENSG00000286529
9.21588	-1.80025	0.458081	-3.92998	8.49531e-05	0.00157928	NA	NA	ENSG00000286550
3.46764	-4.07687	0.722669	-5.6414	1.68671e-08	1.89213e-06	NA	NA	ENSG00000286557
123.363	-0.420007	0.152761	-2.74945	0.00596962	0.0366784	NA	NA	ENSG00000286588
5.20713	1.42462	0.378754	3.76133	0.000169011	0.00264234	NA	NA	ENSG00000286602
24.3049	-0.706896	0.216749	-3.26137	0.00110877	0.0108627	NA	NA	ENSG00000286616
50.8736	-0.420878	0.143521	-2.93253	0.0033621	0.0244983	NA	NA	ENSG00000286634
6.5356	-1.06733	0.317622	-3.36039	0.000778324	0.00836878	NA	NA	ENSG00000286688
58.3431	-0.646887	0.238403	-2.71342	0.00665923	0.0396903	NA	NA	ENSG00000286707
204.944	-0.737584	0.23689	-3.11361	0.00184813	0.0158181	NA	NA	ENSG00000286721
11.8878	-0.805795	0.236846	-3.40219	0.00066848	0.00747324	NA	NA	ENSG00000286722
349.121	-0.430046	0.141439	-3.0405	0.00236185	0.0189064	NA	NA	ENSG00000286742
20.1533	-0.996032	0.282899	-3.5208	0.000430245	0.00540189	NA	NA	ENSG00000286753
38.4065	-0.909432	0.214632	-4.23716	2.26366e-05	0.00056755	NA	NA	ENSG00000286760
13.7954	-1.30308	0.4933	-2.64156	0.0082526	0.0462883	NA	NA	ENSG00000286788
186.118	-0.64116	0.135819	-4.72069	2.35046e-06	9.91323e-05	NA	NA	ENSG00000286808
40.2269	-1.85379	0.520355	-3.56255	0.000367271	0.00482656	NA	NA	ENSG00000286816
3.15475	-0.971166	0.355939	-2.72846	0.0063631	0.0383879	NA	NA	ENSG00000286817
3.2829	-3.77974	0.776701	-4.8664	1.13648e-06	5.57882e-05	NA	NA	ENSG00000286819
2.47871	-2.85111	1.05862	-2.69324	0.0070761	0.0414708	NA	NA	ENSG00000286833
7.16609	-1.03186	0.393875	-2.61976	0.00879927	0.0484965	NA	NA	ENSG00000286847
[truncated: 3,998 more rows]
