# Supplementary material for: Identification of UBA7 expression downregulation in myelodysplastic neoplasm with SF3B1 mutations
Source: Sci Rep. 2025 Mar 29;15:10856. doi: 10.1038/s41598-025-95738-9 (PMC11954878; doi:10.1038/s41598-025-95738-9)
Supplement: Supplementary file 1 — Supplementary Information 1. [file 41598_2025_95738_MOESM1_ESM.zip › Supplementary/Supp_1_Samples_all_clinical.xlsx]

## Sheet: Supp_1_Samples_all_clinical
Sample_ID	MDS_status	MDS_subtype	SF3B1_status	Cells_source	Study
SRR1660308	MDS	RARS	Mutated	CD34+	GSE63569
SRR1660309	MDS	RARS	Mutated	CD34+	GSE63569
SRR1660310	MDS	RCMD-RS	Mutated	CD34+	GSE63569
SRR1660311	MDS	RCMD-RS	Mutated	CD34+	GSE63569
SRR1660312	MDS	RARS	Mutated	CD34+	GSE63569
SRR1660313	MDS	RCMD-RS	Mutated	CD34+	GSE63569
SRR1660314	MDS	RCMD-RS	Mutated	CD34+	GSE63569
SRR1660315	MDS	RARS	Mutated	CD34+	GSE63569
SRR1660316	MDS	RCMD	WT	CD34+	GSE63569
SRR1660317	MDS	RCMD	WT	CD34+	GSE63569
SRR1660318	MDS	RCMD	WT	CD34+	GSE63569
SRR1660319	MDS	RCMD	WT	CD34+	GSE63569
SRR1660320	Healthy			CD34+	GSE63569
SRR1660321	Healthy			CD34+	GSE63569
SRR1660322	Healthy			CD34+	GSE63569
SRR1660323	Healthy			CD34+	GSE63569
SRR1660324	Healthy			CD34+	GSE63569
SAMN09284748	MDS		WT	CD34+	GSE114922
SAMN09284749	MDS		Mutated	CD34+	GSE114922
SAMN09284750	MDS		Mutated	CD34+	GSE114922
SAMN09284751	MDS		WT	CD34+	GSE114922
SAMN09284752	MDS		Mutated	CD34+	GSE114922
SAMN09284753	MDS		WT	CD34+	GSE114922
SAMN09284754	MDS		Mutated	CD34+	GSE114922
SAMN09284755	MDS		WT	CD34+	GSE114922
SAMN09284756	MDS		WT	CD34+	GSE114922
SAMN09284757	MDS		WT	CD34+	GSE114922
SAMN09284759	MDS		WT	CD34+	GSE114922
SAMN09284760	MDS		Mutated	CD34+	GSE114922
SAMN09284761	MDS		WT	CD34+	GSE114922
SAMN09284762	MDS		Mutated	CD34+	GSE114922
SAMN09284763	Healthy			CD34+	GSE114922
SAMN09284765	MDS		WT	CD34+	GSE114922
SAMN09284766	MDS		Mutated	CD34+	GSE114922
SAMN09284767	MDS		WT	CD34+	GSE114922
SAMN09284768	MDS		WT	CD34+	GSE114922
SAMN09284769	MDS		Mutated	CD34+	GSE114922
SAMN09284770	MDS		WT	CD34+	GSE114922
SAMN09284772	MDS		WT	CD34+	GSE114922
SAMN09284773	MDS		WT	CD34+	GSE114922
SAMN09284774	MDS		Mutated	CD34+	GSE114922
SAMN09284775	MDS		WT	CD34+	GSE114922
SAMN09284776	MDS		Mutated	CD34+	GSE114922
SAMN09284777	MDS		Mutated	CD34+	GSE114922
SAMN09284778	MDS		WT	CD34+	GSE114922
SAMN09284779	MDS		WT	CD34+	GSE114922
SAMN09284780	MDS		WT	CD34+	GSE114922
SAMN09284781	MDS		WT	CD34+	GSE114922
SAMN09284782	MDS		WT	CD34+	GSE114922
SAMN09284783	MDS		Mutated	CD34+	GSE114922
SAMN09284784	MDS		WT	CD34+	GSE114922
SAMN09284785	MDS		WT	CD34+	GSE114922
SAMN09284786	MDS		WT	CD34+	GSE114922
SAMN09284787	MDS		WT	CD34+	GSE114922
SAMN09284789	MDS		Mutated	CD34+	GSE114922
SAMN09284790	MDS		WT	CD34+	GSE114922
SAMN09284791	MDS		Mutated	CD34+	GSE114922
SAMN09284792	MDS		WT	CD34+	GSE114922
SAMN09284793	MDS		WT	CD34+	GSE114922
SAMN09284794	MDS		Mutated	CD34+	GSE114922
SAMN09284795	MDS		WT	CD34+	GSE114922
SAMN09284796	MDS		WT	CD34+	GSE114922
SAMN09284797	MDS		Mutated	CD34+	GSE114922
SAMN09284799	MDS		WT	CD34+	GSE114922
SAMN09284801	MDS		WT	CD34+	GSE114922
SAMN09284802	MDS		Mutated	CD34+	GSE114922
SAMN09284803	MDS		WT	CD34+	GSE114922
SAMN09284804	MDS		Mutated	CD34+	GSE114922
SAMN09284805	Healthy			CD34+	GSE114922
SAMN09284806	MDS		WT	CD34+	GSE114922
SAMN09284807	MDS		Mutated	CD34+	GSE114922
SAMN09284808	MDS		Mutated	CD34+	GSE114922
SAMN09284809	MDS		WT	CD34+	GSE114922
SAMN09284810	MDS		WT	CD34+	GSE114922
SAMN09284811	MDS		WT	CD34+	GSE114922
SAMN09284812	Healthy			CD34+	GSE114922
SAMN09284813	MDS		WT	CD34+	GSE114922
SAMN09284815	Healthy			CD34+	GSE114922
SAMN09284816	MDS		Mutated	CD34+	GSE114922
SAMN09284817	MDS		WT	CD34+	GSE114922
SAMN09284818	MDS		WT	CD34+	GSE114922
SAMN09284819	MDS		Mutated	CD34+	GSE114922
SAMN09284820	MDS		Mutated	CD34+	GSE114922
SAMN09284821	MDS		Mutated	CD34+	GSE114922
SAMN09284822	MDS		Mutated	CD34+	GSE114922
SAMN09284823	MDS		Mutated	CD34+	GSE114922
SAMN09284824	MDS		WT	CD34+	GSE114922
SAMN09284825	MDS		Mutated	CD34+	GSE114922
SAMN09284826	Healthy			CD34+	GSE114922
SAMN09284827	MDS		WT	CD34+	GSE114922
SAMN09284828	MDS		WT	CD34+	GSE114922
SAMN09284829	MDS		WT	CD34+	GSE114922
SAMN09284830	MDS		WT	CD34+	GSE114922
SAMN09284831	MDS		Mutated	CD34+	GSE114922
SAMN09284832	MDS		WT	CD34+	GSE114922
SAMN09284833	MDS		WT	CD34+	GSE114922
SAMN09284834	MDS		WT	CD34+	GSE114922
SAMN09284835	MDS		WT	CD34+	GSE114922
SAMN09284836	Healthy			CD34+	GSE114922
SAMN09284837	MDS		WT	CD34+	GSE114922
SAMN09284838	Healthy			CD34+	GSE114922
SAMN09284839	MDS		WT	CD34+	GSE114922
SAMN09284840	Healthy			CD34+	GSE114922
SAMN09284841	MDS		WT	CD34+	GSE114922
SAMN09284842	MDS		WT	CD34+	GSE114922
SAMN09284843	MDS		WT	CD34+	GSE114922
SAMN09284844	MDS		WT	CD34+	GSE114922
