# Supplementary material for: Identification of UBA7 expression downregulation in myelodysplastic neoplasm with SF3B1 mutations
Source: Sci Rep. 2025 Mar 29;15:10856. doi: 10.1038/s41598-025-95738-9 (PMC11954878; doi:10.1038/s41598-025-95738-9)
Supplement: Supplementary file 1 — Supplementary Information 1. [file 41598_2025_95738_MOESM1_ESM.zip › Supplementary/Supp_2_filtered_res_edgeR_batchnorm.xlsx]

## Sheet: Supp_2_filtered_res_edgeR_batch
EventName	EventType	EventRegion	flags	AvgPSI_Mutated	AvgPSI_WT	deltaPSI	abs_deltaPSI	logFC	logCPM	F	PValue	FDR	Inc.logFC	Inc.logCPM	Inc.F	Inc.PValue	Inc.FDR	Exc.logFC	Exc.logCPM	Exc.F	Exc.PValue	Exc.FDR
A3SS:SEPTIN6-207-exon3;SEPTIN6-204-exon10	A3SS	chrX:119625380-119629317/-		0.5598	0.0344	0.5254	0.5254	4.91249	3.02377	578.288	3.48802e-60	4.81563e-55	3.65153	0.818133	544.645	5.24139e-42	1.44727e-36	-1.30219	2.60953	130.32	9.35968e-20	1.18011e-16
A3SS:DPH5-novelTr024-exon2;DPH5-201-exon7	A3SS	chr1:100992741-100995109/-	Inc-novel	0.4523	0.0001	0.4522	0.4522	6.38723	0.530376	403.289	2.58385e-49	1.78366e-44	4.45068	-2.44653	159.018	2.63716e-22	6.50164e-19	-1.86501	0.271733	246.687	1.27895e-28	1.96193e-24
A3SS:RTF1-novelTr009-exon2;RTF1-201-exon8	A3SS	chr15:41470393-41471171/+	Inc-novel	0.0854	0.0001	0.0854	0.0854	5.95284	0.00318241	359.956	3.97642e-46	1.82998e-41	4.6128	-3.86226	255.931	3.44972e-29	6.07626e-25	-1.3497	-0.17023	92.7369	7.09059e-16	4.08744e-13
A3SS:RPS27A-novelTr018-exon2;RPS27A-201-exon6	A3SS	chr2:55234963-55235427/+	Inc-novel	0.0097	0.0004	0.0092	0.0092	3.89352	7.52276	348.252	3.18644e-45	1.09982e-40	4.02266	-0.303062	377.849	1.49823e-35	6.89494e-31	0.0657817	7.47724	0.570844	0.45172	0.637307
A3SS:DYNLL1-202-exon2;DYNLL1-201-exon2	A3SS	chr12:120496217-120496415/+		0.588	0.1062	0.4819	0.4819	3.45692	4.1117	344.967	5.76125e-45	1.59082e-40	2.59069	2.39561	409.34	6.28919e-37	5.78865e-32	-0.851363	3.5619	88.9876	1.90318e-15	9.97178e-13
A3SS:TMEM14C-205-exon2;TMEM14C-201-exon2	A3SS	chr6:10723242-10724569/+		0.6579	0.0399	0.6181	0.6181	5.02157	4.58731	322.46	3.6823e-43	8.47309e-39	3.93997	2.90121	273.354	3.19626e-30	6.30402e-26	-1.06608	4.05214	86.1589	4.06271e-15	2.06977e-12
A3SS:RPS27A-novelTr019-exon2;RPS27A-201-exon6	A3SS	chr2:55234963-55235427/+	Inc-novel	0.0076	0.0006	0.0069	0.0069	3.20388	7.52166	303.829	1.32326e-41	2.60988e-37	3.33775	-0.595404	365.701	5.38588e-35	2.12453e-30	0.0657817	7.47724	0.570844	0.45172	0.637307
A3SS:ENOSF1-204-exon2;ENOSF1-202-exon10	A3SS	chr18:683381-685920/-		0.4855	0.0075	0.4781	0.4781	5.16637	1.61253	294.692	8.05292e-41	1.38975e-36	3.9857	-0.532971	255.785	3.52089e-29	6.07626e-25	-1.17961	1.1609	101.146	8.30478e-17	5.49916e-14
A3SS:TPP2-novelTr023-exon2;TPP2-202-exon20	A3SS	chr13:102645010-102646293/+	Inc-novel	0.0793	0.0001	0.0793	0.0793	6.25152	-0.273629	288.59	2.74125e-40	4.20514e-36	4.14844	-3.90672	140.192	1.14636e-20	1.89543e-17	-1.78352	-0.483088	168.374	4.48188e-23	1.49103e-19
A3SS:EXOSC7-novelTr013-exon2;EXOSC7-201-exon6	A3SS	chr3:45001609-45005290/+	Inc-novel	0.0593	0.0001	0.0592	0.0592	5.17184	2.29295	283.233	8.14024e-40	1.12386e-35	5.48221	-2.38364	248.63	9.68235e-29	1.57266e-24	0.261957	2.18757	10.5654	0.0015756	0.0119228
A3SS:TTC3-novelTr045-exon2;TTC3-201-exon44	A3SS	chr21:37198026-37200231/+	Inc-novel	0.032	0.0001	0.0319	0.0319	4.95837	1.0359	280.423	1.44801e-39	1.81742e-35	4.41668	-3.70061	196.712	2.9912e-25	1.72071e-21	-0.482481	0.898113	26.2083	1.51152e-06	5.64697e-05
A3SS:HSH2D-novelTr023-exon2;HSH2D-208-exon7	A3SS	chr19:16153209-16154398/+	Inc-novel	0.0281	0.0001	0.028	0.028	5.61509	3.49314	279.043	1.92366e-39	2.21321e-35	4.60671	-2.76608	147.53	2.54542e-21	4.88092e-18	-0.989453	3.4108	61.9624	4.54272e-12	1.35459e-09
A3SS:RPL27A-novelTr010-exon2;RPL27A-201-exon3	A3SS	chr11:8683266-8684005/+	Inc-novel	0.0137	0.0002	0.0136	0.0136	4.51936	6.49325	275.988	3.6184e-39	3.8428e-35	4.67519	-0.8676	274.737	2.65932e-30	5.64848e-26	0.0460564	6.41662	0.297795	0.586497	0.751867
A3SS:MICAL1-novelTr033-exon2;MICAL1-201-exon19	A3SS	chr6:109445863-109446135/-	Inc-novel	0.5556	0.0009	0.5546	0.5546	5.83839	0.74335	272.801	7.02549e-39	6.92824e-35	3.92546	-2.02463	146.085	3.41112e-21	6.36414e-18	-1.978	0.470758	79.2978	2.68875e-14	1.20134e-11
A3SS:MZB1-novelTr006-exon2;MZB1-204-exon3	A3SS	chr5:139388586-139389326/-	Exc-NMD;Inc-novel	0.9973	0.0136	0.9836	0.9836	8.15801	0.626597	270.723	1.08539e-38	9.99007e-35	5.77669	0.259405	417.484	2.86035e-37	3.94906e-32	-2.39294	-1.16626	36.7986	2.4124e-08	2.06357e-06
A3SS:SNHG29-250-exon6;SNHG29-205-exon5	A3SS	chr17:16441131-16441367/+		0.0461	0.0023	0.0438	0.0438	3.94157	6.76618	269.209	1.4923e-38	1.22363e-34	4.05565	1.19962	383.281	8.54357e-36	4.71817e-31	0.147264	6.68641	2.5829	0.111212	0.252198
A3SS:TPT1-novelTr018-exon2;TPT1-203-exon5	A3SS	chr13:45337389-45338659/-	Inc-novel	0.0085	0.0002	0.0083	0.0083	4.29117	7.27793	269.163	1.5067e-38	1.22363e-34	4.40385	-0.679003	278.58	1.6005e-30	3.6828e-26	0.025863	7.20524	0.0644127	0.80018	0.903617
A3SS:NHP2-novelTr006-exon2;NHP2-201-exon4	A3SS	chr5:178149839-178150887/-	Inc-novel	0.0316	0.0004	0.0312	0.0312	4.33584	5.00328	267.598	2.09588e-38	1.60756e-34	4.52703	-1.07286	302.299	7.7845e-32	2.14949e-27	0.121035	4.93546	3.69836	0.0573427	0.159839
A3SS:SSRP1-201-exon5;SSRP1-novelTr020-exon2	A3SS	chr11:57333072-57333434/-	Exc-novel	0.9773	0.9999	-0.0227	0.0227	-5.40866	1.01826	264.314	4.20527e-38	3.05572e-34	-0.00127394	0.887667	0.000203541	0.988646	1	5.31836	-3.36061	310.735	2.77286e-32	8.50726e-28
SE:UBA1-novelTr064-exon2;UBA1-201-int5	SE	chrX:47199615-47200893/+	Inc-novel	0.0987	0.0001	0.0986	0.0986	5.83255	1.36371	263.794	4.69767e-38	3.24285e-34	5.10084	-2.52094	221.43	5.53831e-27	5.46164e-23	-0.454392	1.14741	13.1429	0.000458235	0.0046797
A3SS:SNW1-novelTr020-exon2;SNW1-201-exon6	A3SS	chr14:77737076-77738777/-	Inc-novel	0.0659	0.0003	0.0657	0.0657	4.53879	2.37691	263.533	4.9665e-38	3.26517e-34	3.88887	-2.56274	130.427	9.14617e-20	1.1692e-16	-0.568008	2.26994	118.59	1.28273e-18	1.20473e-15
A3SS:GSTK1-novelTr006-exon2;GSTK1-201-exon4	A3SS	chr7:143264677-143264991/+	Inc-novel	0.0192	0.0001	0.0191	0.0191	4.36342	4.41883	262.568	6.101e-38	3.82871e-34	4.40082	-2.2871	185.196	2.15511e-24	9.29807e-21	-0.00826998	4.3577	0.0119671	0.913111	0.973186
A3SS:NONO-230-exon8;NONO-201-exon8	A3SS	chrX:71297048-71297376/+		0.0233	0.0001	0.0231	0.0231	4.84144	4.45683	262.178	6.63214e-38	3.98107e-34	4.24366	-2.2687	163.028	1.22424e-22	3.2504e-19	-0.464531	4.35074	43.1302	2.39913e-09	3.193e-07
A3SS:SAP30BP-novelTr009-exon2;SAP30BP-217-exon5	A3SS	chr17:75693483-75699782/+	Inc-novel	0.0314	0.0001	0.0313	0.0313	4.82262	2.06645	261.109	8.33757e-38	4.79626e-34	4.75973	-3.34018	189.643	9.95922e-25	4.66098e-21	-0.00214487	1.96118	0.00112547	0.973305	1
A3SS:TBC1D15-novelTr021-exon2;TBC1D15-203-exon16	A3SS	chr12:71921455-71922982/+	Inc-novel	0.0253	0.0001	0.0253	0.0253	5.11793	1.07445	260.65	9.1986e-38	5.07991e-34	4.95614	-3.73773	225.624	2.90274e-27	3.20607e-23	-0.194492	0.949981	4.79734	0.030854	0.103426
A3SS:ERGIC3-210-exon3;ERGIC3-202-exon11	A3SS	chr20:35556272-35556972/+		0.2815	0.0036	0.2779	0.2779	5.07623	4.57408	253.753	4.08528e-37	2.16932e-33	4.59916	1.35111	245.703	1.47353e-28	2.14146e-24	-0.517803	4.37482	50.9163	1.62497e-10	3.18531e-08
A3SS:ZCCHC17-novelTr017-exon2;ZCCHC17-201-exon6	A3SS	chr1:31339049-31346639/+	Inc-novel	0.0075	0.0001	0.0074	0.0074	4.92137	1.94046	250.952	7.53488e-37	3.85289e-33	4.94111	-3.81255	220.31	6.5906e-27	6.27525e-23	0.0406177	1.86101	0.310985	0.578337	0.745068
A3SS:ATP5MC2-novelTr042-exon2;ATP5MC2-208-exon6	A3SS	chr12:53665429-53669147/-	Inc-novel	0.001	0.0001	0.001	0.001	4.46707	6.84068	248.136	1.39963e-36	6.9013e-33	4.59638	-3.34252	172.086	2.25703e-23	8.046e-20	0.11988	6.80262	2.91343	0.0909829	0.219662
SE:ENSG00000246203-novelTr021-exon2;ENST00000668003-int2	SE	chr1:155627728-155634769/-	Inc-novel	0.7044	0.0165	0.6878	0.6878	4.71086	-0.0121601	246.648	1.94475e-36	9.25851e-33	3.40486	-1.72872	203.436	9.78497e-26	6.43301e-22	-1.25452	-0.559845	42.5477	2.95292e-09	3.79365e-07
A3SS:ARL10-novelTr004-exon2;HIGD2A-201-exon2	A3SS	chr5:176388974-176389330/+	Inc-novel	0.0221	0.0001	0.022	0.022	4.89973	4.33052	240.237	8.1247e-36	3.73904e-32	4.98772	-1.84917	189.252	1.0654e-24	4.90305e-21	0.0957819	4.27874	1.51987	0.220562	0.399213
A3SS:PA2G4-201-exon11;PA2G4-novelTr011-exon2	A3SS	chr12:56111059-56111211/+	Exc-novel	0.9929	0.9999	-0.007	0.007	-4.59356	4.08038	240.023	8.52396e-36	3.79624e-32	0.271743	4.13565	14.2014	0.0002794	0.00323626	4.88834	-3.17037	198.197	2.3322e-25	1.39995e-21
A3SS:RPL9-novelTr025-exon2;RPL9-201-exon8	A3SS	chr4:39454226-39454532/-	Inc-novel	0.0018	0.0001	0.0017	0.0017	4.89617	6.25572	238.549	1.18797e-35	5.12541e-32	5.03938	-3.0373	191.476	7.26993e-25	3.46956e-21	0.0784901	6.20412	0.497872	0.482095	0.664531
A3SS:REXO2-novelTr007-exon2;REXO2-201-exon6	A3SS	chr11:114446088-114447825/+	Inc-novel	0.0484	0.0002	0.0482	0.0482	4.49493	2.71293	230.977	6.65477e-35	2.71044e-31	5.12145	-2.29033	288.571	4.3784e-31	1.09907e-26	0.57671	2.61388	23.5089	4.62543e-06	0.000136176
A3SS:RIOK1-novelTr020-exon2;RIOK1-202-exon11	A3SS	chr6:7404556-7404917/+	Inc-novel	0.0228	0.0001	0.0228	0.0228	4.96531	1.68046	230.963	6.6749e-35	2.71044e-31	4.45321	-3.61747	167.859	4.93269e-23	1.51009e-19	-0.347866	1.56867	19.8953	2.16605e-05	0.000450546
A3SS:HACL1-novelTr029-exon2;HACL1-201-exon11	A3SS	chr3:15573243-15574976/-	Inc-novel	0.0236	0.0001	0.0235	0.0235	5.32884	0.42533	228.08	1.29704e-34	5.11635e-31	4.41467	-4.16492	228.083	1.99547e-27	2.50453e-23	-0.808733	0.2868	53.6133	6.61836e-11	1.45269e-08
A3SS:STIM1-novelTr009-exon2;STIM1-201-exon10	A3SS	chr11:4082983-4083262/+	Inc-novel	0.1817	0.0001	0.1816	0.1816	5.03274	-0.0606197	227.358	1.53264e-34	5.87776e-31	4.44747	-3.06786	167.411	5.36307e-23	1.59234e-19	-0.504107	-0.360559	16.3407	0.000104825	0.00151853
A3SS:PSMA7-novelTr019-exon2;PSMA7-203-exon7	A3SS	chr20:62136950-62137363/-	Inc-novel	0.0102	0.0001	0.0102	0.0102	4.33458	3.67557	225.957	2.12151e-34	7.9162e-31	4.57486	-3.26557	191.789	6.8911e-25	3.45963e-21	0.153462	3.61671	1.64297	0.202916	0.37725
A3SS:ATF6B-novelTr023-exon2;ATF6B-210-exon2	A3SS	chr6:32127751-32128116/-	Inc-novel	0.024	0.0001	0.0239	0.0239	4.90551	0.957793	225.718	2.24278e-34	8.14849e-31	4.17222	-3.95599	161.321	1.69472e-22	4.3734e-19	-0.728965	0.817264	40.3422	6.53712e-09	7.32572e-07
A3SS:CHURC1-novelTr002-exon2;CHURC1-203-exon3	A3SS	chr14:64924127-64926009/+	Inc-novel	0.0517	0.0002	0.0515	0.0515	4.28718	2.84262	224.716	2.83167e-34	1.00243e-30	4.57141	-2.04777	193.144	5.46962e-25	3.02059e-21	0.160719	2.75689	3.39535	0.0683764	0.181048
A3SS:DDX27-novelTr008-exon2;DDX27-205-exon7	A3SS	chr20:49225200-49226429/+	Inc-novel	0.0054	0	0.0054	0.0054	5.21952	1.65443	218.226	1.30021e-33	4.48775e-30	4.89429	-4.0833	321.822	7.37364e-33	2.54505e-28	-0.360567	1.54864	12.3715	0.000660077	0.00618827
A3SS:TMEM179B-novelTr004-exon2;TMEM179B-201-exon2	A3SS	chr11:62787528-62789022/+	Inc-novel	0.1491	0.0003	0.1489	0.1489	4.98493	2.69071	216.74	1.84958e-33	6.22821e-30	4.65092	-1.38832	191.871	6.79532e-25	3.45963e-21	-0.265372	2.56603	5.71964	0.0186671	0.0722122
SE:UBA1-novelTr065-exon2;UBA1-201-int5	SE	chrX:47199615-47200893/+	Inc-novel	0.0553	0.0001	0.0553	0.0553	5.26613	1.32343	215.829	2.29756e-33	7.55252e-30	4.4792	-3.21482	175.796	1.1479e-23	4.34197e-20	-0.454392	1.14741	13.1429	0.000458235	0.0046797
A3SS:RPL4-novelTr024-exon2;RPL4-201-exon9	A3SS	chr15:66500177-66500292/-	Inc-novel	0.0016	0	0.0015	0.0015	4.46395	7.2017	215.182	2.68062e-33	8.6068e-30	4.61977	-2.80625	144.065	5.15069e-21	9.35676e-18	0.12469	7.1386	3.35223	0.0701255	0.183413
A3SS:NASP-217-exon5;NASP-201-exon4	A3SS	chr1:45602366-45604935/+	Inc-NMD	0.0337	0.0001	0.0336	0.0336	4.41835	3.4139	211.248	6.88142e-33	2.15923e-29	3.84176	-2.5998	109.586	1.05624e-17	8.62877e-15	-0.542146	3.3034	67.9468	7.2675e-13	2.49593e-10
A3SS:ACAA2-novelTr015-exon2;ACAA2-201-exon9	A3SS	chr18:49785352-49787290/-	Inc-novel	0.0522	0.0001	0.0521	0.0521	4.53652	2.80088	208.646	1.29032e-32	3.95875e-29	4.67483	-2.36444	167.331	5.44316e-23	1.59892e-19	0.112969	2.70732	1.63769	0.203637	0.378134
A3SS:DNAJC3-novelTr012-exon2;DNAJC3-202-exon5	A3SS	chr13:95725253-95757643/+	Inc-novel	0.1645	0.0002	0.1642	0.1642	4.87061	-0.106216	208.052	1.49049e-32	4.47348e-29	3.54369	-3.44079	104.573	3.55768e-17	2.53186e-14	-1.25361	-0.325418	75.8462	7.15759e-14	2.91502e-11
SE:EIF2S3-novelTr049-exon2;EIF2S3-201-int11	SE	chrX:24073264-24076721/+	Inc-novel	0.0432	0.0002	0.043	0.043	4.23256	2.71444	207.621	1.65475e-32	4.86081e-29	3.99998	-2.66389	151.737	1.09637e-21	2.20974e-18	-0.159526	2.56547	2.26875	0.135194	0.288127
A3SS:MMS19-202-exon27;MMS19-novelTr034-exon2	A3SS	chr10:97459476-97459658/-	Exc-novel	0.8602	0.9991	-0.1389	0.1389	-3.76774	1.35638	206.177	2.35198e-32	6.76499e-29	-0.196036	1.29479	7.87738	0.0060298	0.0320409	3.62176	-2.33	149.08	1.86314e-21	3.62294e-18
A3SS:HSH2D-novelTr022-exon2;HSH2D-208-exon7	A3SS	chr19:16153209-16154398/+	Inc-novel	0.1344	0.0001	0.1342	0.1342	5.41804	3.52589	205.362	2.86959e-32	8.08535e-29	4.37559	-1.23337	136.463	2.50744e-20	3.68279e-17	-0.989453	3.4108	61.9624	4.54272e-12	1.35459e-09
A3SS:PRPF38A-novelTr010-exon2;PRPF38A-201-exon8	A3SS	chr1:52414648-52414761/+	Inc-novel	0.2299	0.0059	0.2239	0.2239	3.92133	2.96514	205.036	3.10779e-32	8.58136e-29	3.44742	-0.387205	207.521	5.02303e-26	4.20297e-22	-0.444003	2.76161	43.4778	2.12043e-09	2.88136e-07
A3SS:TXN-novelTr017-exon2;TXN-201-exon2	A3SS	chr9:110251463-110256411/-	Inc-novel	0.0062	0.0001	0.0061	0.0061	4.07851	5.61985	204.528	3.5198e-32	9.52845e-29	4.44295	-2.35521	179.979	5.41536e-24	2.19899e-20	0.275364	5.57486	14.3066	0.000266084	0.00311722
SE:BRD9-217-exon5;BRD9-202-int14	SE	chr5:865582-870472/-	Inc-NMD	0.4545	0.0063	0.4482	0.4482	4.33964	-0.292239	202.844	5.32076e-32	1.41268e-28	2.67523	-2.69195	97.8615	1.89781e-16	1.18025e-13	-1.40639	-0.675104	73.6869	1.33412e-13	5.13785e-11
A3SS:BSG-201-exon6;BSG-novelTr015-exon2	A3SS	chr19:580783-581362/+	Exc-novel	0.9973	0.9999	-0.0027	0.0027	-5.07403	4.70318	202.622	5.62015e-32	1.46402e-28	0.428662	4.79281	11.2737	0.00111708	0.00917274	5.5869	-3.03365	221.695	5.31535e-27	5.43591e-23
A3SS:COPS2-novelTr016-exon2;COPS2-201-exon12	A3SS	chr15:49128761-49129476/-	Inc-novel	0.0935	0.0001	0.0934	0.0934	4.72277	1.45368	200.721	8.98281e-32	2.29664e-28	4.44308	-2.6221	138.793	1.53526e-20	2.47908e-17	-0.330492	1.28923	13.1117	0.000465033	0.00472814
A3SS:TPR-novelTr047-exon2;TPR-201-exon16	A3SS	chr1:186355769-186356285/-	Inc-novel	0.1078	0.0001	0.1077	0.1077	4.97551	1.00603	200.162	1.03166e-31	2.58969e-28	4.00217	-3.12153	106.006	2.5066e-17	1.8757e-14	-0.862869	0.849958	54.1796	5.49229e-11	1.22798e-08
A3SS:TNPO3-novelTr043-exon2;TNPO3-201-exon5	A3SS	chr7:129005160-129014978/-	Inc-novel	0.1632	0.0001	0.1631	0.1631	5.06775	-0.0474264	199.5	1.21548e-31	2.99664e-28	3.903	-3.71946	142.3	7.40519e-21	1.27797e-17	-1.18309	-0.264082	62.5123	3.82745e-12	1.16908e-09
A3SS:OXA1L-novelTr011-exon2;OXA1L-201-exon4	A3SS	chr14:22768172-22769790/+	Inc-novel	0.2137	0.0061	0.2077	0.2077	3.6951	2.51725	197.537	1.98065e-31	4.79741e-28	3.13538	-0.916807	157.382	3.61954e-22	8.54224e-19	-0.58018	2.31584	54.7355	4.57671e-11	1.06107e-08
SE:EIF2S3-novelTr050-exon2;EIF2S3-201-int11	SE	chrX:24073264-24076721/+	Inc-novel	0.0341	0.0002	0.0338	0.0338	3.93574	2.70682	195.818	3.04318e-31	7.24393e-28	3.70371	-2.97665	142.884	6.56562e-21	1.14742e-17	-0.159526	2.56547	2.26875	0.135194	0.288127
A3SS:TOR1AIP2-novelTr018-exon2;TOR1AIP2-203-exon3	A3SS	chr1:179865855-179877238/-	Inc-novel	0.2456	0.0002	0.2455	0.2455	4.52164	-0.246809	193.786	5.06924e-31	1.18622e-27	4.14334	-2.89094	129.349	1.15652e-19	1.44499e-16	-0.338877	-0.540333	6.86626	0.0101688	0.0468749
A3SS:ERGIC3-202-exon11;ERGIC3-novelTr026-exon2	A3SS	chr20:35556272-35556990/+	Exc-novel	0.9465	0.9992	-0.0527	0.0527	-4.02927	4.31707	193.566	5.35774e-31	1.22014e-27	-0.517803	4.37482	50.9163	1.62497e-10	3.18531e-08	3.49845	-1.17134	153.448	7.8142e-22	1.63461e-18
A3SS:RPS13-202-exon4;RPS13-novelTr027-exon2	A3SS	chr11:17075588-17077167/-	Exc-novel	0.9998	1	-0.0002	0.0002	-3.8502	6.90417	193.499	5.44992e-31	1.22014e-27	0.140973	7.00073	2.92279	0.0904728	0.218915	4.1116	-4.31107	187.055	1.55845e-24	6.83058e-21
A3SS:ENSG00000266086-novelTr023-exon2;SRSF1-201-exon4	A3SS	chr17:58005601-58005800/-	Inc-novel	0.0346	0.0001	0.0345	0.0345	4.77696	2.63582	193.477	5.47931e-31	1.22014e-27	4.84505	-2.69129	206.825	5.62422e-26	4.50761e-22	0.166278	2.46753	2.59616	0.110311	0.250761
A3SS:ENSG00000255339-novelTr018-exon2;NDUFB8-201-exon3	A3SS	chr10:100527075-100529379/-	Inc-novel	0.0134	0.0001	0.0133	0.0133	4.3146	5.12809	193.276	5.76447e-31	1.26326e-27	4.08078	-2.13165	123.707	4.02475e-19	4.41004e-16	-0.152649	5.07282	4.58869	0.0346392	0.112287
SE:SNRPN-207-exon3;SNRPN-202-int2	SE	chr15:24962210-24967931/+		0.2415	0.0178	0.2237	0.2237	3.58071	3.41266	188.502	1.93537e-30	4.17501e-27	2.96752	0.0888195	178.25	7.37775e-24	2.91025e-20	-0.598286	3.21395	34.0441	6.83065e-08	4.76892e-06
A3SS:ENSG00000256861-novelTr015-exon2;VPS33A-201-exon12	A3SS	chr12:122232969-122235785/-	Inc-novel	0.0244	0.0001	0.0244	0.0244	4.50168	0.165072	187.67	2.39375e-30	5.02937e-27	4.62801	-3.83523	192.967	5.63686e-25	3.05191e-21	0.105393	0.000690812	1.54693	0.216529	0.393897
A3SS:YY1AP1-novelTr032-exon2;YY1AP1-203-exon10	A3SS	chr1:155660914-155661306/-	Inc-novel	0.059	0.0001	0.0588	0.0588	3.95765	1.09116	187.653	2.40427e-30	5.02937e-27	3.67488	-3.35515	119.943	9.41523e-19	9.18647e-16	-0.220219	0.93701	8.55082	0.00428225	0.0248197
A3SS:NDRG3-novelTr007-exon2;NDRG3-201-exon16	A3SS	chr20:36653702-36656359/-	Inc-novel	0.2585	0.0001	0.2584	0.2584	4.99782	-0.140901	186.124	3.55775e-30	7.3312e-27	4.40705	-2.66848	124.837	3.12695e-19	3.56788e-16	-0.698633	-0.482262	23.4914	4.65941e-06	0.000136848
A3SS:PILRB-201-exon10;STAG3L5P-PVRIG2P-PILRB-novelTr033-exon2	A3SS	chr7:100356884-100358226/+	Exc-novel	0.508	0.9993	-0.4913	0.4913	-5.15711	0.449724	185.951	3.71935e-30	7.5071e-27	-1.43373	0.172425	43.2115	2.33077e-09	3.12266e-07	3.79985	-1.89844	119.833	9.6555e-19	9.38773e-16
A3SS:SLC35C2-201-exon6;SLC35C2-novelTr033-exon2	A3SS	chr20:46355170-46355801/-	Exc-novel	0.9973	1	-0.0027	0.0027	-4.79024	1.55238	185.918	3.75186e-30	7.5071e-27	-0.477316	1.59169	24.9286	2.55946e-06	8.58618e-05	4.28938	-4.18543	155.347	5.38106e-22	1.18867e-18
A3SS:KANSL3-novelTr035-exon2;KANSL3-201-exon4	A3SS	chr2:96619763-96631311/-	Inc-novel	0.4319	0.0001	0.4318	0.4318	4.90596	-0.864115	185.417	4.26707e-30	8.416e-27	3.87634	-3.21082	114.059	3.66388e-18	3.1814e-15	-0.902748	-1.2479	33.5065	8.39226e-08	5.65334e-06
A3SS:GPS1-novelTr007-exon2;GPS1-201-exon8	A3SS	chr17:82055826-82056000/+	Inc-novel	0.027	0.0001	0.0269	0.0269	4.5514	2.28652	181.814	1.08367e-29	2.10513e-26	4.57404	-3.00338	144.616	4.60197e-21	8.41533e-18	0.0118061	2.18088	0.0160384	0.89948	0.965597
A3SS:PPP6R3-novelTr048-exon2;PPP6R3-201-exon19	A3SS	chr11:68596219-68600340/+	Inc-novel	0.0425	0.0001	0.0424	0.0424	4.95846	-0.0418867	181.764	1.09783e-29	2.10513e-26	3.78977	-3.93257	121.546	6.54516e-19	6.84574e-16	-1.02766	-0.253522	64.8077	1.88425e-12	6.073e-10
A3SS:SCLT1-novelTr047-exon2;SCLT1-201-exon11	A3SS	chr4:128965319-128970377/-	Inc-novel	0.1786	0.0001	0.1786	0.1786	4.96504	-0.446416	181.498	1.17641e-29	2.22489e-26	4.27547	-3.36215	126.19	2.31562e-19	2.72085e-16	-0.716246	-0.709766	21.9244	9.04009e-06	0.000229936
A3SS:HELLS-novelTr002-exon2;HELLS-201-exon2	A3SS	chr10:94545953-94546376/+	Inc-novel	0.0878	0.0002	0.0876	0.0876	4.56353	1.51076	180.682	1.45474e-29	2.68638e-26	4.57456	-2.38796	146.83	2.93291e-21	5.54689e-18	-0.16171	1.37315	1.29331	0.258187	0.442907
A3SS:GLIDR-201-exon2;GLIDR-202-exon2	A3SS	chr9:39809616-39809730/-		0.382	0.0004	0.3816	0.3816	4.53306	-0.298281	180.67	1.45933e-29	2.68638e-26	4.03538	-2.73632	131.132	7.84862e-20	1.02756e-16	-0.447338	-0.61146	7.29952	0.00811749	0.0398116
A3SS:C1D-novelTr021-exon2;C1D-204-exon2	A3SS	chr2:68047320-68062957/-	Inc-novel	0.1287	0.0001	0.1285	0.1285	4.43608	1.17803	179.666	1.8967e-29	3.44556e-26	4.55907	-2.5056	153.965	7.05844e-22	1.49923e-18	0.130011	1.02337	1.38841	0.241501	0.424381
A3SS:TMEM63A-novelTr038-exon2;TMEM63A-201-exon23	A3SS	chr1:225848555-225848896/-	Inc-novel	0.0344	0.0001	0.0343	0.0343	4.64653	0.154891	176.9	3.91894e-29	7.02671e-26	4.09093	-3.72888	124.028	3.7458e-19	4.17058e-16	-0.461878	-0.0232367	12.422	0.000644419	0.00607667
A3SS:NONO-novelTr020-exon2;NONO-201-exon3	A3SS	chrX:71284454-71290628/+	Inc-novel	0.003	0.0001	0.003	0.003	4.48795	3.05171	176.426	4.43961e-29	7.85822e-26	4.16793	-4.12745	156.028	4.71106e-22	1.06626e-18	-0.390635	2.92963	39.4193	9.15287e-09	9.67953e-07
A3SS:ZNF410-221-exon3;ZNF410-201-exon3	A3SS	chr14:73892209-73893796/+		0.188	0.0002	0.1878	0.1878	4.35077	0.720084	175.529	5.62634e-29	9.83271e-26	3.83996	-2.83268	118.642	1.26734e-18	1.19443e-15	-0.409847	0.521566	11.7488	0.000888688	0.00774388
A3SS:GALK2-novelTr019-exon2;GALK2-201-exon6	A3SS	chr15:49239368-49281986/+	Inc-novel	0.0611	0.0001	0.061	0.061	4.63801	0.476445	175.446	5.75072e-29	9.92446e-26	4.53458	-3.33622	159.82	2.25987e-22	5.67276e-19	-0.0867135	0.305174	0.567318	0.453116	0.63857
A3SS:MRPS18C-novelTr001-exon2;MRPS18C-201-exon3	A3SS	chr4:83456959-83458345/+	Inc-novel	0.0616	0.0003	0.0613	0.0613	3.82622	3.13806	174.208	7.98271e-29	1.36063e-25	4.00546	-1.90501	156.04	4.70031e-22	1.06626e-18	0.186195	3.05974	4.5853	0.0347046	0.112457
A3SS:NOP58-novelTr035-exon2;NOP58-201-exon11	A3SS	chr2:202295838-202297378/+	Inc-novel	0.0126	0.0001	0.0125	0.0125	4.42111	3.35635	173.904	8.65281e-29	1.45686e-25	4.31165	-3.14867	118.642	1.26743e-18	1.19443e-15	-0.0182399	3.28035	0.0547088	0.815547	0.913703
A3SS:MRPS9-novelTr019-exon2;MRPS9-201-exon11	A3SS	chr2:105097325-105099669/+	Inc-novel	0.0548	0.0001	0.0547	0.0547	4.03517	2.42657	173.587	9.4146e-29	1.56602e-25	4.48998	-2.42087	166.671	6.15927e-23	1.77159e-19	0.387115	2.32169	18.8524	3.41856e-05	0.000638405
A3SS:SERBP1-201-exon4;SERBP1-202-exon4	A3SS	chr1:67424960-67425082/-		0.8233	0.5258	0.2975	0.2975	2.06342	3.70383	173.23	1.03503e-28	1.70117e-25	0.766582	3.07376	105.836	2.61256e-17	1.91883e-14	-1.25435	2.08456	204.685	7.97179e-26	5.64411e-22
A3SS:UBAP2L-202-exon25;UBAP2L-novelTr042-exon2	A3SS	chr1:154261698-154263207/+	Exc-novel	0.9949	0.9999	-0.0051	0.0051	-4.58237	1.83387	172.398	1.29169e-28	2.09804e-25	0.124313	1.85868	2.09716	0.150736	0.309778	4.74965	-3.68513	153.699	7.43792e-22	1.56778e-18
A3SS:CKAP2-novelTr001-exon2;CKAP2-201-exon2	A3SS	chr13:52455627-52456522/+	Inc-novel	0.0558	0.0002	0.0557	0.0557	4.31065	2.76996	171.775	1.52559e-28	2.44915e-25	4.26698	-2.14272	136.874	2.29901e-20	3.41296e-17	-0.00127715	2.67018	0.000259427	0.987182	1
A3SS:ANKHD1-novelTr006-exon2;ANKHD1-203-exon18	A3SS	chr5:140505234-140505723/+	Inc-novel	0.0095	0.0001	0.0095	0.0095	4.43712	1.2417	170.457	2.17055e-28	3.43936e-25	4.0181	-4.15268	141.203	9.29208e-21	1.55501e-17	-0.401236	1.14001	13.3578	0.000414227	0.00434765
A3SS:SPAG7-novelTr016-exon2;SPAG7-201-exon7	A3SS	chr17:4959644-4959759/-	Inc-novel	0.0096	0.0001	0.0095	0.0095	4.08424	3.46092	170.42	2.19223e-28	3.43936e-25	4.32535	-2.98587	126.704	2.06712e-19	2.4497e-16	0.0697045	3.40095	0.936996	0.335413	0.528011
A3SS:SYVN1-novelTr017-exon2;SYVN1-201-exon3	A3SS	chr11:65133253-65133469/-	Inc-novel	0.0926	0.0001	0.0925	0.0925	4.47469	-0.137668	169.783	2.6007e-28	4.03436e-25	4.12009	-3.64236	153.048	8.45674e-22	1.74262e-18	-0.205344	-0.344478	1.86001	0.17572	0.344361
SE:DYNC2LI1-novelTr022-exon2;DYNC2LI1-201-int1	SE	chr2:43774147-43776781/+	Inc-novel	0.054	0.0001	0.0539	0.0539	4.32588	-0.261724	169.65	2.69487e-28	4.13399e-25	4.36131	-3.64441	177.212	8.88943e-24	3.45716e-20	-0.0584867	-0.463037	0.249655	0.618428	0.775289
A3SS:METTL5-208-exon4;METTL5-201-exon6	A3SS	chr2:169812507-169815476/-		0.1633	0.0102	0.1531	0.1531	2.88243	1.5733	169.388	2.89176e-28	4.38727e-25	3.16505	-1.76237	231.443	1.20101e-27	1.65814e-23	0.177838	1.37535	3.97368	0.0489713	0.142597
A3SS:ENSG00000285645-novelTr006-exon2;HINT2-201-exon5	A3SS	chr9:35813146-35813265/-	Inc-novel	0.3729	0.003	0.3699	0.3699	3.89726	0.489577	169.117	3.11074e-28	4.6682e-25	3.77031	-1.67728	153.976	7.0422e-22	1.49923e-18	-0.165648	0.0747792	1.5535	0.215564	0.392607
A3SS:VPS51-novelTr005-exon2;VPS51-201-exon8	A3SS	chr11:65109924-65110481/+	Inc-novel	0.0902	0.0001	0.0901	0.0901	4.22765	2.26334	168.185	3.99814e-28	5.93539e-25	4.03473	-2.18016	112.679	5.06745e-18	4.33203e-15	-0.150038	2.14936	1.18266	0.27946	0.46667
A3SS:NUP98-novelTr034-exon2;NUP98-201-exon33	A3SS	chr11:3676377-3676508/-	Inc-novel	0.0642	0.0001	0.0641	0.0641	4.15503	1.33128	165.594	8.06312e-28	1.18427e-24	3.96339	-3.12017	114.842	3.05101e-18	2.67447e-15	-0.145412	1.1913	2.19436	0.141696	0.296717
A3SS:FTSJ1-202-exon2;FTSJ1-208-exon2	A3SS	chrX:48476397-48478009/+		0.9934	0.9999	-0.0065	0.0065	-4.63941	1.43268	165.528	8.20894e-28	1.19299e-24	-0.174268	1.45367	3.6592	0.0586535	0.162153	4.45069	-3.86948	151.188	1.22265e-21	2.44641e-18
SE:ANXA7-novelTr058-exon2;ANXA7-201-int10	SE	chr10:73380202-73383174/-	Inc-novel	0.0016	0.0001	0.0016	0.0016	4.36063	3.41748	165.343	8.63315e-28	1.24157e-24	3.97934	-4.229	140.557	1.06251e-20	1.76738e-17	-0.220939	3.34607	10.4193	0.00169224	0.0125263
A3SS:RPL12-novelTr034-exon2;RPL12-201-exon4	A3SS	chr9:127449363-127449609/-	Inc-novel	0.0002	0.0001	0.0002	0.0002	3.62955	7.58901	164.379	1.12236e-27	1.59748e-24	3.95325	-3.99774	124.268	3.55022e-19	4.03416e-16	0.178729	7.54928	4.11448	0.0452065	0.134396
A3SS:UBXN4-207-exon4;UBXN4-201-exon12	A3SS	chr2:135779080-135780182/+		0.0061	0.0001	0.006	0.006	4.37398	0.83294	163.715	1.34532e-27	1.89528e-24	3.94367	-4.23297	165.427	7.77891e-23	2.14794e-19	-0.389717	0.665515	20.5134	1.65662e-05	0.000365283
A3SS:ABCB7-209-exon3;ABCB7-201-exon9	A3SS	chrX:75071684-75073688/-	Inc-NMD	0.016	0.0001	0.0159	0.0159	4.80681	0.21313	163.071	1.6043e-27	2.2373e-24	2.95776	-4.35508	78.5826	3.28816e-14	1.43661e-11	-1.59019	0.0740773	152.636	9.17379e-22	1.86258e-18
A3SS:IARS1-novelTr049-exon2;IARS1-202-exon27	A3SS	chr9:92245072-92247376/-	Inc-novel	0.03	0.0002	0.0298	0.0298	3.91657	2.7162	161.237	2.65316e-27	3.66301e-24	3.7144	-2.849	121.293	6.92957e-19	7.0606e-16	-0.257999	2.59782	9.24522	0.00302225	0.0192827
A3SS:CBY1-novelTr013-exon2;CBY1-201-exon3	A3SS	chr22:38668133-38670883/+	Inc-novel	0.2255	0.0002	0.2254	0.2254	4.3796	0.156784	159.855	3.88376e-27	5.3089e-24	4.25482	-2.83571	143.682	5.57256e-21	1.00136e-17	-0.263422	-0.0805434	2.74881	0.100496	0.234635
A3SS:COMT-202-exon3;COMT-novelTr016-exon2	A3SS	chr22:19961290-19962658/+	Exc-novel	0.9061	0.9998	-0.0937	0.0937	-4.30488	2.96916	159.627	4.1361e-27	5.59841e-24	-0.166098	2.96631	3.95282	0.0495572	0.14386	4.15683	-1.44192	134.683	3.65962e-20	5.12949e-17
A3SS:DHRS4L2-novelTr014-exon2;DHRS4L2-201-exon3	A3SS	chr14:23990360-23995031/+	Inc-novel	0.0599	0.0001	0.0598	0.0598	5.52991	0.632949	159.308	4.51803e-27	6.056e-24	5.05092	-3.28185	192.227	6.39439e-25	3.39547e-21	-0.514168	0.493257	5.0002	0.0275919	0.0952717
A3SS:TCEA2-215-exon4;TCEA2-202-exon9	A3SS	chr20:64070636-64071869/+		0.242	0.0003	0.2417	0.2417	4.49474	0.328855	157.931	6.6165e-27	8.78353e-24	3.56199	-2.79128	89.4889	1.6659e-15	8.88019e-13	-0.945536	0.106878	25.3457	2.1543e-06	7.49657e-05
A3SS:NUCB2-novelTr034-exon2;NUCB2-203-exon4	A3SS	chr11:17295468-17296103/+	Inc-novel	0.0336	0.0015	0.0321	0.0321	3.56506	5.034	157.291	7.905e-27	1.03941e-23	2.83542	-1.09443	116.446	2.10195e-18	1.90295e-15	-0.709523	4.95952	70.0462	3.88284e-13	1.38699e-10
A3SS:CCT2-novelTr022-exon2;CCT2-201-exon15	A3SS	chr12:69598422-69599862/+	Inc-novel	0.0071	0.0001	0.0071	0.0071	3.84413	4.23175	157.129	8.27001e-27	1.07715e-23	4.11963	-3.14442	125.496	2.70102e-19	3.16024e-16	0.317847	4.1688	25.7164	1.84934e-06	6.63524e-05
A3SS:GSTZ1-novelTr010-exon2;GSTZ1-201-exon4	A3SS	chr14:77326906-77327471/+	Inc-novel	0.006	0.0001	0.006	0.006	4.64308	0.758948	156.909	8.79151e-27	1.13437e-23	4.72555	-4.01606	165.354	7.887e-23	2.15623e-19	0.0513613	0.653671	0.216379	0.642835	0.793515
A3SS:UROD-201-exon3;UROD-novelTr008-exon2	A3SS	chr1:45013020-45013161/+	Exc-novel	0.9911	0.9999	-0.0088	0.0088	-3.69052	4.68318	156.47	9.93658e-27	1.27024e-23	0.547699	4.75568	37.0192	2.22164e-08	1.95865e-06	4.19708	-2.51165	158.082	3.15988e-22	7.58711e-19
A3SS:ARMH4-novelTr063-exon2;PSMA3-AS1-204-exon2	A3SS	chr14:58291708-58297954/-	Inc-novel	0.0086	0.0001	0.0085	0.0085	4.46245	0.528637	156.432	1.00416e-26	1.27189e-23	4.11403	-4.00323	110.759	7.98302e-18	6.63947e-15	-0.452675	0.404915	16.7873	8.56898e-05	0.00130772
A3SS:YIF1A-novelTr008-exon2;YIF1A-203-exon6	A3SS	chr11:66285537-66285700/-	Inc-novel	0.0137	0.0001	0.0136	0.0136	4.32403	2.08039	156.152	1.08586e-26	1.36287e-23	3.72058	-3.56927	90.4444	1.29372e-15	7.01823e-13	-0.422409	1.99561	16.5703	9.44947e-05	0.00140618
A3SS:ATP5F1C-novelTr009-exon2;ATP5F1C-201-exon5	A3SS	chr10:7799195-7799771/+	Inc-novel	0.0097	0.0001	0.0095	0.0095	3.6039	4.60037	156.009	1.13016e-26	1.40569e-23	3.79985	-2.69193	123.054	4.65937e-19	5.06521e-16	0.197867	4.53972	9.90394	0.00217985	0.0151582
SE:TAF2-novelTr064-exon2;TAF2-201-int9	SE	chr8:119793452-119795531/-	Inc-novel	0.08	0.0001	0.0799	0.0799	4.81496	-0.948764	155.206	1.41441e-26	1.74354e-23	4.11976	-4.04326	175.96	1.11449e-23	4.27413e-20	-0.600947	-1.20256	13.1871	0.000448814	0.00460867
A3SS:UPF3B-novelTr010-exon2;UPF3B-201-exon10	A3SS	chrX:119838052-119838366/-	Inc-novel	0.0333	0.0001	0.0332	0.0332	4.4214	0.287824	154.874	1.55221e-26	1.89307e-23	3.88089	-3.64375	90.8706	1.15623e-15	6.32204e-13	-0.58304	0.127599	19.804	2.25386e-05	0.000464333
A3SS:SERBP1-novelTr025-exon2;SERBP1-201-exon2	A3SS	chr1:67426286-67429987/-	Inc-novel	0.0026	0	0.0025	0.0025	4.42523	3.46609	154.849	1.56314e-26	1.89307e-23	4.51613	-3.87895	160.226	2.09039e-22	5.29548e-19	0.0783466	3.37366	0.743483	0.390634	0.581718
A3SS:TMBIM4-202-exon2;ENSG00000228144-novelTr030-exon2	A3SS	chr12:66153427-66169854/-	Exc-novel	0.9995	1	-0.0005	0.0005	-3.88983	3.29413	153.954	2.00938e-26	2.41233e-23	-0.0743752	3.37975	1.05755	0.306284	0.49666	3.70874	-4.46495	153.23	8.15783e-22	1.69366e-18
A3SS:ATP5MC2-novelTr059-exon2;ATP5MC2-208-exon4	A3SS	chr12:53669949-53672575/-	Inc-novel	0.0034	0.0001	0.0034	0.0034	3.69728	5.8592	153.586	2.22847e-26	2.6523e-23	3.88854	-2.85485	104.834	3.33707e-17	2.38716e-14	0.0948804	5.80365	2.10635	0.149854	0.308543
A3SS:TMEM179B-novelTr003-exon2;TMEM179B-201-exon2	A3SS	chr11:62787528-62789022/+	Inc-novel	0.0015	0	0.0014	0.0014	5.3611	2.62411	153.578	3.73409e-24	3.32604e-21	5.06153	-4.10619	125.199	3.65891e-14	1.57615e-11	-0.265372	2.56603	5.71964	0.0186671	0.0722122
A3SS:HADHA-209-exon8;HADHA-201-exon9	A3SS	chr2:26214562-26215052/-		0.0393	0.0009	0.0385	0.0385	3.27042	3.03124	153.285	2.42532e-26	2.86191e-23	3.11693	-2.48801	117.679	1.58114e-18	1.47497e-15	-0.119887	2.90845	1.8967	0.171558	0.33848
A3SS:FASTKD1-novelTr027-exon2;FASTKD1-204-exon13	A3SS	chr2:169531491-169537226/-	Inc-novel	0.1703	0.0002	0.1701	0.1701	4.3139	-0.149884	151.634	3.86429e-26	4.51655e-23	3.3701	-3.30187	82.5184	1.09733e-14	5.21515e-12	-0.933452	-0.400382	37.796	1.66428e-08	1.56255e-06
A3SS:TPR-novelTr036-exon2;TPR-201-exon39	A3SS	chr1:186331582-186332194/-	Inc-novel	0.0227	0.0001	0.0226	0.0226	4.4733	0.271251	151.608	3.89296e-26	4.51655e-23	3.43146	-3.94132	79.8074	2.33069e-14	1.05675e-11	-0.955008	0.0904442	74.5311	1.04486e-13	4.12748e-11
SE:ABCC5-203-exon6;ABCC5-204-int5	SE	chr3:183984895-183987769/-		0.9992	0.8436	0.1556	0.1556	4.69551	0.153882	150.661	5.08966e-26	5.85574e-23	1.93116	-0.0653262	131.21	7.71699e-20	1.02756e-16	-2.74209	-2.36321	51.0911	1.53229e-10	3.05049e-08
A3SS:SYF2-novelTr007-exon2;SYF2-201-exon4	A3SS	chr1:25228236-25228997/-	Inc-novel	0.0086	0.0001	0.0086	0.0086	4.13511	2.52799	150.347	5.56357e-26	6.34808e-23	3.91597	-3.53256	92.1908	8.17728e-16	4.66517e-13	-0.425475	2.44324	19.7594	2.29805e-05	0.000471711
A3SS:ZDHHC16-215-exon3;ZDHHC16-201-exon7	A3SS	chr10:97454800-97455659/+		0.393	0.0005	0.3925	0.3925	4.10799	-0.787938	150.123	5.9301e-26	6.71083e-23	3.65059	-2.88282	112.803	4.92168e-18	4.22048e-15	-0.365577	-1.2296	5.24193	0.0241744	0.0874721
A3SS:MYO15B-novelTr059-exon2;MYO15B-205-exon6	A3SS	chr17:75624640-75624770/+	Inc-novel	0.0225	0.0001	0.0224	0.0224	4.39649	1.10057	149.593	6.89346e-26	7.7376e-23	3.82995	-3.38929	94.5681	4.40928e-16	2.6353e-13	-0.608791	0.93957	16.2806	0.000107716	0.0015496
A3SS:STX10-201-exon2;STX10-novelTr020-exon2	A3SS	chr19:13149834-13150138/-	Exc-novel	0.9935	0.9999	-0.0064	0.0064	-4.30062	1.29089	149.335	7.42008e-26	8.26154e-23	0.101596	1.33475	0.768126	0.382921	0.574197	4.32038	-3.89676	134.892	3.50003e-20	4.9447e-17
A3SS:GPX1-205-exon2;GPX1-202-exon2	A3SS	chr3:49357748-49358026/-		0.0239	0.0002	0.0237	0.0237	4.37005	5.67364	149.271	7.5569e-26	8.34657e-23	4.31261	-0.890419	156.382	4.39676e-22	1.02886e-18	0.0391952	5.61503	0.0753556	0.784266	0.893005
A3SS:SUPV3L1-novelTr013-exon2;SUPV3L1-201-exon8	A3SS	chr10:69195266-69196991/+	Inc-novel	0.0319	0.0001	0.0318	0.0318	4.76683	0.0627079	149.151	7.81806e-26	8.56649e-23	4.45813	-3.88837	165.532	7.62681e-23	2.12722e-19	-0.260027	-0.119096	3.76009	0.05534	0.155732
A3SS:SLTM-novelTr024-exon2;SLTM-202-exon3	A3SS	chr15:58917000-58932355/-	Inc-novel	0.213	0.0058	0.2073	0.2073	3.41827	1.78398	148.913	8.36786e-26	9.09672e-23	3.11434	-1.42319	130.328	9.34411e-20	1.18011e-16	-0.318084	1.56285	13.2419	0.000437397	0.00453891
A3SS:FANCD2-novelTr027-exon2;FANCD2-201-exon16	A3SS	chr3:10046724-10047916/+	Inc-novel	0.0246	0.0001	0.0245	0.0245	4.52593	-0.341948	148.367	9.77821e-26	1.05173e-22	4.09187	-4.21803	195.589	3.61417e-25	2.03665e-21	-0.238608	-0.522088	3.18949	0.077178	0.196161
A3SS:COX4I1-202-exon2;COX4I1-201-exon2	A3SS	chr16:85799753-85801204/+		0.0172	0.0045	0.0127	0.0127	1.81046	5.63416	148.349	9.82702e-26	1.05173e-22	1.98871	-0.953431	187.428	1.46064e-24	6.50513e-21	0.172518	5.5852	5.06619	0.0266111	0.0928324
A3SS:CNTRL-201-exon16;CNTRL-novelTr075-exon2	A3SS	chr9:121171549-121173356/+	Exc-novel	0.5078	0.9868	-0.4791	0.4791	-3.58783	0.0096858	146.58	1.63112e-25	1.73227e-22	-1.31039	-0.305939	60.9991	6.142e-12	1.79276e-09	2.33411	-2.32447	74.1356	1.17143e-13	4.61315e-11
A3SS:ZNF207-novelTr010-exon2;ZNF207-204-exon9	A3SS	chr17:32365488-32367771/+	Inc-novel	0.0067	0.0001	0.0066	0.0066	4.53004	2.46111	145.317	2.34549e-25	2.47193e-22	4.69481	-3.48424	131.005	8.06712e-20	1.04579e-16	0.196448	2.36906	5.0279	0.0271755	0.0942359
SE:TMEM59-novelTr037-exon2;TMEM59-201-int6	SE	chr1:54036719-54040755/-	Inc-novel	0.002	0.0001	0.0019	0.0019	3.67174	3.90611	145.248	2.39253e-25	2.5024e-22	3.59399	-4.13517	105.991	2.51516e-17	1.87702e-14	-0.0529954	3.84887	0.76868	0.382751	0.574016
A3SS:EEF1A1-novelTr075-exon2;EEF1A1-201-exon2	A3SS	chr6:73520057-73520999/-	Inc-novel	0.0002	0	0.0002	0.0002	3.19496	6.04717	144.923	3.40341e-18	1.62589e-15	3.37355	-4.53183	156.901	2.76886e-20	4.04523e-17	0.0416096	5.94605	0.459678	0.499358	0.679249
A3SS:RPSA-204-exon2;RPSA-201-exon2	A3SS	chr3:39406765-39407620/+		0.0259	0.0039	0.022	0.022	2.32411	4.89177	144.645	2.84675e-25	2.9551e-22	2.37255	-0.970851	199.101	2.00528e-25	1.23046e-21	0.229661	4.77684	11.2289	0.00114149	0.00931336
A3SS:NET1-novelTr009-exon2;NET1-201-exon11	A3SS	chr10:5455119-5456086/+	Inc-novel	0.2249	0.0001	0.2248	0.2248	4.54	0.690873	144.486	2.98076e-25	3.07112e-22	4.69069	-2.51652	168.77	4.16388e-23	1.40213e-19	0.174033	0.432743	1.20466	0.275058	0.461916
A3SS:BRK1-novelTr003-exon2;BRK1-201-exon2	A3SS	chr3:10115820-10125625/+	Inc-novel	0.0011	0.0001	0.001	0.001	3.79272	3.9496	144.436	3.0244e-25	3.093e-22	3.75452	-4.18893	109.549	1.06568e-17	8.68024e-15	0.104238	3.89401	2.9267	0.0902608	0.218552
A3SS:TCERG1-novelTr020-exon2;TCERG1-201-exon18	A3SS	chr5:146503540-146503823/+	Inc-novel	0.0169	0.0001	0.0168	0.0168	3.91477	0.644317	144.071	3.36066e-25	3.41162e-22	3.92028	-3.95801	128.795	1.30541e-19	1.59493e-16	-0.047973	0.490439	0.211534	0.646578	0.796351
A3SS:ZNF124-novelTr017-exon2;ZNF124-201-exon2	A3SS	chr1:247159814-247171847/-	Inc-novel	0.0592	0.0001	0.0591	0.0591	4.42368	-0.569914	143.994	3.43597e-25	3.46261e-22	3.99692	-3.61226	93.3764	6.00345e-16	3.51953e-13	-0.366272	-0.800495	9.3386	0.00288482	0.0186084
A3SS:ICAM2-novelTr023-exon2;ICAM2-203-exon2	A3SS	chr17:64005374-64006630/-	Inc-novel	0.0074	0.0001	0.0073	0.0073	3.67226	3.46818	143.586	3.8672e-25	3.86894e-22	3.73567	-3.17281	110.029	9.50067e-18	7.8262e-15	-0.0726885	3.40314	0.585527	0.445976	0.632589
A3SS:METTL22-novelTr021-exon2;METTL22-201-exon6	A3SS	chr16:8639163-8641130/+	Inc-novel	0.0082	0.0001	0.0082	0.0082	4.43256	0.497972	143.517	3.94506e-25	3.91843e-22	4.26257	-3.98508	129.129	1.21342e-19	1.50926e-16	-0.0935169	0.373674	0.644128	0.424144	0.612124
MXE:TAF2-novelTr062-exon2;TAF2-201-exon10	MXE	chr8:119791460-119795531/-	Inc-novel	0.054	0.0001	0.0539	0.0539	4.4544	-0.811366	143.228	4.29005e-25	4.23066e-22	3.88106	-4.18212	164.961	8.49287e-23	2.2991e-19	-0.485938	-1.03748	11.1029	0.00121328	0.00976681
A3SS:UBAP2L-202-exon25;UBAP2L-novelTr043-exon2	A3SS	chr1:154261698-154263218/+	Exc-novel	0.9984	0.9999	-0.0016	0.0016	-4.36677	1.82496	143.126	4.4187e-25	4.32663e-22	0.124313	1.85868	2.09716	0.150736	0.309778	4.41267	-4.15838	149.154	1.83578e-21	3.59506e-18
A3SS:LPIN1-novelTr009-exon2;LPIN1-201-exon4	A3SS	chr2:11767859-11771371/+	Inc-novel	0.0276	0.0001	0.0276	0.0276	4.91238	-0.35903	141.456	7.18117e-25	6.98202e-22	3.77318	-4.24925	128.928	1.26802e-19	1.57009e-16	-1.09633	-0.54132	40.5803	5.99579e-09	6.8131e-07
A3SS:WASHC5-novelTr026-exon2;WASHC5-201-exon25	A3SS	chr8:125038960-125039794/-	Inc-novel	0.0397	0.0002	0.0395	0.0395	4.19308	-0.320938	140.419	9.72187e-25	9.37942e-22	2.60487	-3.87074	43.4255	2.1601e-09	2.9238e-07	-1.45098	-0.525576	116.307	2.17041e-18	1.94895e-15
A3SS:BPTF-novelTr024-exon2;BPTF-201-exon6	A3SS	chr17:67892035-67893369/+	Inc-novel	0.0074	0.0001	0.0074	0.0074	4.3501	0.934547	140.397	9.78283e-25	9.37942e-22	3.997	-4.18931	116.526	2.0635e-18	1.87428e-15	-0.33462	0.839734	6.18537	0.0145551	0.0605401
A3SS:RPS15A-207-exon3;RPS15A-201-exon3	A3SS	chr16:18788143-18788980/-	Inc-NMD	0.0045	0.0003	0.0041	0.0041	2.85053	7.17289	139.909	1.12856e-24	1.07456e-21	3.08929	-1.49469	146.367	3.22155e-21	6.05135e-18	0.109179	7.12221	1.5971	0.209286	0.384857
A3SS:TPT1-novelTr020-exon2;TPT1-201-exon5	A3SS	chr13:45338777-45339496/-	Inc-novel	0.0019	0.0001	0.0018	0.0018	3.50415	7.26597	138.887	1.52322e-24	1.4404e-21	3.62004	-2.24119	102.382	6.10636e-17	4.20477e-14	0.00911505	7.20555	0.00840284	0.927148	0.98164
A3SS:NHP2-novelTr009-exon2;NHP2-201-exon3	A3SS	chr5:178150994-178153490/-	Inc-novel	0.0022	0.0001	0.0021	0.0021	3.67196	4.81291	138.822	1.55255e-24	1.45815e-21	3.88181	-3.67046	106.653	2.14147e-17	1.63346e-14	0.142368	4.76095	4.56133	0.035171	0.113524
ALE:SNHG29-250-exon6;SNHG29-252-exon5	ALE	chr17:16441131-16460892/+		0.9987	0.9483	0.0504	0.0504	4.94506	1.19873	137.882	2.04719e-24	1.90973e-21	4.05565	1.19962	383.281	8.54357e-36	4.71817e-31	-0.597868	-3.12423	2.03951	0.15641	0.31768
A3SS:EEF1D-novelTr077-exon2;EEF1D-202-exon7	A3SS	chr8:143580207-143580505/-	Inc-novel	0.0004	0.0001	0.0004	0.0004	3.99518	6.66414	137.846	2.06909e-24	1.9172e-21	3.99382	-3.77596	93.5806	5.69351e-16	3.35206e-13	-0.121276	6.63286	1.29946	0.257065	0.441612
A3SS:UQCRC1-201-exon9;UQCRC1-novelTr018-exon2	A3SS	chr3:48600781-48600974/-	Exc-novel	0.9959	0.9999	-0.0041	0.0041	-4.23406	4.74927	137.764	2.11966e-24	1.95096e-21	0.308112	4.8322	12.7877	0.000541842	0.00533094	4.50309	-2.80678	116.266	2.19132e-18	1.95817e-15
A3SS:ITGA4-novelTr050-exon2;ITGA4-203-exon25	A3SS	chr2:181530650-181531656/+	Inc-novel	0.021	0.0001	0.021	0.021	4.11803	1.33919	137.665	2.18256e-24	1.99555e-21	3.85999	-3.70421	117.238	1.75029e-18	1.61099e-15	-0.284323	1.14858	7.11047	0.00895374	0.042763
A3SS:COQ4-novelTr005-exon2;COQ4-201-exon4	A3SS	chr9:128325240-128325778/+	Inc-novel	0.0113	0.0001	0.0112	0.0112	4.52349	1.21571	137.548	2.2587e-24	2.05158e-21	4.24245	-3.76317	123.969	3.79523e-19	4.19182e-16	-0.24432	1.11118	2.61009	0.109372	0.249347
A3SS:PSMD7-novelTr006-exon2;PSMD7-201-exon6	A3SS	chr16:74302293-74304302/+	Inc-novel	0.002	0.0001	0.002	0.002	3.87674	3.74673	137.227	2.48323e-24	2.24078e-21	3.96781	-3.90522	113.332	4.34585e-18	3.74998e-15	0.23545	3.68466	18.9449	3.28234e-05	0.000618699
A3SS:RXYLT1-novelTr010-exon2;RXYLT1-201-exon6	A3SS	chr12:63805405-63808674/+	Inc-novel	0.0277	0.0001	0.0276	0.0276	3.86183	0.201587	137.049	2.61773e-24	2.34681e-21	4.01167	-3.82609	124.003	3.76708e-19	4.17744e-16	0.149632	0.0417981	1.9424	0.166533	0.332091
A3SS:BTK-novelTr030-exon2;BTK-201-exon2	A3SS	chrX:101375315-101386061/-	Inc-novel	0.0301	0.0001	0.03	0.03	3.85857	1.57715	135.489	4.15453e-24	3.67681e-21	3.86055	-3.32591	104.699	3.449e-17	2.46086e-14	0.0136638	1.44441	0.0216503	0.883321	0.955516
A3SS:RNF20-novelTr002-exon2;RNF20-202-exon2	A3SS	chr9:101533915-101535397/+	Inc-novel	0.0063	0.0001	0.0062	0.0062	4.33355	0.250044	134.986	4.82496e-24	4.24295e-21	3.70749	-4.08366	83.7502	7.8224e-15	3.84333e-12	-0.5537	0.108779	30.0854	3.18039e-07	1.647e-05
A3SS:HNRNPA2B1-novelTr108-exon2;HNRNPA2B1-201-exon9	A3SS	chr7:26193695-26195846/-	Inc-novel	0.0015	0.0001	0.0014	0.0014	3.87813	5.5913	134.838	5.04198e-24	4.40574e-21	3.67511	-3.52375	89.2212	1.78859e-15	9.46114e-13	0.0455696	5.5018	0.369597	0.544618	0.717215
A3SS:DOCK8-novelTr030-exon2;DOCK8-201-exon8	A3SS	chr9:317129-325670/+	Inc-novel	0.008	0.0001	0.008	0.008	4.69213	0.277889	134.772	5.14098e-24	4.43665e-21	3.97012	-4.27786	145.592	3.77137e-21	6.98903e-18	-0.705792	0.134716	21.1377	1.26583e-05	0.000297139
A3SS:RBM18-201-exon2;RBM18-novelTr014-exon2	A3SS	chr9:122261499-122264714/-	Exc-novel	0.6186	0.984	-0.3654	0.3654	-3.16923	0.546012	134.772	5.14163e-24	4.43665e-21	-0.49459	0.247542	25.6733	1.88243e-06	6.7312e-05	2.69533	-1.70722	121.221	7.04455e-19	7.12517e-16
A3SS:PCNP-novelTr005-exon2;PCNP-201-exon2	A3SS	chr3:101574280-101579789/+	Inc-novel	0.0047	0.0001	0.0047	0.0047	4.08139	1.40294	133.799	6.86984e-24	5.89108e-21	3.99831	-4.22152	155.584	5.13793e-22	1.14412e-18	-0.0410377	1.28318	0.187784	0.665711	0.811029
A3SS:SRP72-204-exon2;SRP72-novelTr001-exon2	A3SS	chr4:56467745-56469660/+	Exc-novel	0.9973	0.9999	-0.0027	0.0027	-3.76756	2.96985	133.724	7.02681e-24	5.98849e-21	-0.113943	3.01473	2.81695	0.0964314	0.228342	3.60968	-4.03297	103.808	4.29333e-17	3.01652e-14
A3SS:ENO1-201-exon9;ENO1-novelTr066-exon2	A3SS	chr1:8864078-8865284/-	Exc-novel	0.9945	0.9999	-0.0055	0.0055	-4.41708	6.90849	133.117	8.4224e-24	7.13382e-21	-0.187926	6.99353	8.58894	0.00420066	0.0244627	4.28361	-1.49965	110.019	9.52327e-18	7.8262e-15
A3SS:NRDC-novelTr057-exon2;NRDC-201-exon5	A3SS	chr1:51827870-51834016/-	Inc-novel	0.0073	0.0001	0.0072	0.0072	4.04361	1.43981	132.854	9.11196e-24	7.67083e-21	3.29417	-3.83322	79.409	2.60609e-14	1.17199e-11	-0.531118	1.27416	30.2512	2.97883e-07	1.56523e-05
A3SS:CLASRP-novelTr010-exon2;CLASRP-201-exon19	A3SS	chr19:45069249-45070021/+	Inc-novel	0.0053	0.0001	0.0052	0.0052	4.65929	0.0448352	131.934	1.20065e-23	1.00463e-20	4.67563	-4.0824	164.666	8.97777e-23	2.40677e-19	-0.194458	-0.0885049	1.4141	0.237225	0.419455
A3SS:CUL4A-novelTr024-exon2;CUL4A-201-exon20	A3SS	chr13:113260760-113263486/+	Inc-novel	0.0152	0.0001	0.0151	0.0151	3.93796	0.460934	131.873	1.22303e-23	1.01719e-20	3.97466	-3.97099	118.554	1.29338e-18	1.21062e-15	0.0386556	0.29802	0.173015	0.678347	0.820439
A3SS:THOC1-207-exon6;THOC1-201-exon16	A3SS	chr18:224180-224923/-		0.305	0.019	0.286	0.286	2.97278	0.661708	131.184	1.50427e-23	1.23787e-20	2.59781	-1.93238	127.384	1.77908e-19	2.15253e-16	-0.467232	0.316017	21.6473	1.01751e-05	0.000250745
A3SS:CCDC32-novelTr024-exon2;CCDC32-202-exon3	A3SS	chr15:40557373-40562771/-	Inc-novel	0.0871	0.0006	0.0866	0.0866	3.18902	1.34393	131.179	1.50629e-23	1.23787e-20	3.29371	-2.8563	103.898	4.19872e-17	2.95757e-14	-0.0297566	1.21068	0.0891994	0.765824	0.882101
A3SS:TUBGCP2-novelTr027-exon2;TUBGCP2-210-exon2	A3SS	chr10:133302981-133308822/-	Inc-novel	0.0082	0.0001	0.0081	0.0081	3.66207	0.933946	130.383	1.91451e-23	1.56403e-20	3.53449	-4.10014	78.5468	3.3216e-14	1.44893e-11	-0.0636682	0.835292	0.523068	0.471243	0.654792
A3SS:KTN1-novelTr014-exon2;KTN1-202-exon10	A3SS	chr14:55633342-55634525/+	Inc-novel	0.0253	0.0002	0.0251	0.0251	3.80804	0.906437	129.462	2.52866e-23	2.0536e-20	2.99828	-3.54024	57.6433	1.78279e-11	4.60498e-09	-0.816329	0.732879	54.2456	5.37455e-11	1.21047e-08
A3SS:FAR2-novelTr014-exon2;FAR2-201-exon5	A3SS	chr12:29297201-29307657/+	Inc-novel	0.0595	0.0001	0.0594	0.0594	4.47784	-0.0217664	128.296	3.6012e-23	2.90754e-20	4.20397	-3.63472	123.184	4.52484e-19	4.9384e-16	-0.326252	-0.212238	4.22719	0.0424158	0.129302
A3SS:PFDN5-novelTr019-exon2;PFDN5-219-exon4	A3SS	chr12:53296552-53297849/+	Inc-novel	0.1175	0.0002	0.1172	0.1172	3.87375	1.20244	128.2	3.70746e-23	2.97593e-20	4.04284	-2.41071	115.237	2.7828e-18	2.46281e-15	0.182125	1.06483	1.45253	0.230998	0.411614
A3SS:SLC3A2-233-exon4;SLC3A2-201-exon2	A3SS	chr11:62881448-62881892/+		0.0823	0.001	0.0813	0.0813	3.98562	2.60372	128.025	3.91016e-23	3.12049e-20	3.86271	-1.54746	137.347	2.08076e-20	3.1396e-17	-0.111055	2.463	0.526845	0.469651	0.653253
A3SS:RHNO1-207-exon2;RHNO1-204-exon2	A3SS	chr12:2877283-2885282/+		0.1499	0.0003	0.1496	0.1496	3.62185	0.968844	127.509	4.57411e-23	3.62937e-20	3.50742	-2.69123	90.2068	1.37749e-15	7.42889e-13	-0.160731	0.782778	2.18248	0.142767	0.298087
A3SS:SNRPN-202-exon4;SNRPN-201-exon4	A3SS	chr15:24968083-24974386/+		0.8166	0.9899	-0.1732	0.1732	-3.22843	3.07427	127.108	5.16858e-23	4.07763e-20	-0.50978	3.0139	20.2956	1.82044e-05	0.000392433	2.7446	-0.476901	122.872	4.85367e-19	5.25575e-16
A3SS:ARAP1-novelTr039-exon2;ARAP1-201-exon27	A3SS	chr11:72693471-72693691/-	Inc-novel	0.0019	0	0.0019	0.0019	4.23203	1.22327	126.558	6.11155e-23	4.79416e-20	4.19331	-4.32014	167.622	5.15572e-23	1.54741e-19	0.0129619	1.1402	0.0094173	0.922889	0.979114
A3SS:RPL27A-novelTr014-exon2;RPL27A-201-exon4	A3SS	chr11:8684082-8684717/+	Inc-novel	0.0043	0.0004	0.004	0.004	2.80132	7.28251	125.987	7.2768e-23	5.67599e-20	2.94427	-1.29254	119.047	1.15521e-18	1.09994e-15	0.00554209	7.23573	0.00446349	0.946868	0.992356
A3SS:RPS6KB1-novelTr019-exon2;RPS6KB1-201-exon14	A3SS	chr17:59940944-59945405/+	Inc-novel	0.0189	0.0001	0.0188	0.0188	3.70306	0.225067	125.794	7.71966e-23	5.98759e-20	3.48109	-3.89111	91.8304	8.98616e-16	5.06387e-13	-0.155104	0.0665378	2.68087	0.104739	0.241492
A3SS:MECR-novelTr035-exon2;MECR-201-exon9	A3SS	chr1:29196014-29196197/-	Inc-novel	0.005	0	0.005	0.005	4.67566	0.909978	125.196	4.54612e-21	2.98879e-18	4.91366	-4.11583	122.296	5.2962e-14	2.21242e-11	0.348665	0.817477	8.93198	0.00353485	0.0216301
A3SS:UBE3B-novelTr005-exon2;UBE3B-201-exon5	A3SS	chr12:109483982-109486011/+	Inc-novel	0.0056	0.0001	0.0055	0.0055	3.82583	-0.107334	125.054	9.68384e-23	7.46911e-20	3.77205	-4.30206	124.924	3.06723e-19	3.5289e-16	-0.0371819	-0.245714	0.120418	0.729319	0.856444
A3SS:NKTR-201-exon10;NKTR-novelTr023-exon2	A3SS	chr3:42632824-42633617/+	Exc-novel	0.7056	0.9418	-0.2363	0.2363	-2.43537	1.37681	123.184	1.72164e-22	1.32052e-19	-0.859594	1.18836	49.6653	2.47919e-10	4.60676e-08	1.54996	-1.32553	75.6188	7.63995e-14	3.08869e-11
A3SS:TOR1AIP1-novelTr009-exon2;TOR1AIP1-202-exon5	A3SS	chr1:179900168-179901301/+	Inc-novel	0.0069	0.0001	0.0068	0.0068	4.03805	0.974694	122.886	1.88744e-22	1.43969e-19	3.29728	-4.32794	90.314	1.33903e-15	7.24978e-13	-0.601291	0.847588	35.4273	4.03832e-08	3.12259e-06
A3SS:RIDA-204-exon2;RIDA-201-exon2	A3SS	chr8:98108752-98117031/-		0.1414	0.0002	0.1412	0.1412	3.76594	0.764135	122.5	2.12679e-22	1.61334e-19	3.86394	-2.8225	110.846	7.81953e-18	6.56279e-15	0.0341296	0.586985	0.0657227	0.798202	0.902234
A3SS:SMIM26-novelTr001-exon2;SMIM26-202-exon2	A3SS	chr20:18567597-18569238/+	Inc-novel	0.0012	0.0001	0.0011	0.0011	3.85378	3.34692	122.444	2.16388e-22	1.63251e-19	3.74924	-4.15686	93.3075	6.112e-16	3.57557e-13	0.091009	3.30545	1.19472	0.277034	0.463873
A3SS:TMEM208-novelTr003-exon2;TMEM208-201-exon5	A3SS	chr16:67228632-67228796/+	Inc-novel	0.0051	0.0001	0.005	0.005	3.71061	2.9633	122.282	2.27518e-22	1.70715e-19	3.85768	-3.71648	93.1246	6.40975e-16	3.71249e-13	0.218292	2.90731	8.99845	0.00341901	0.0211018
A3SS:TYW1-novelTr018-exon2;TYW1-201-exon7	A3SS	chr7:67018144-67024899/+	Inc-novel	0.0124	0.0001	0.0124	0.0124	4.01831	-0.183173	121.512	2.88819e-22	2.1554e-19	3.64881	-4.32596	128.811	1.30067e-19	1.59493e-16	-0.284827	-0.341727	5.79425	0.017934	0.0701474
A3SS:CENATAC-novelTr024-exon2;CENATAC-201-exon9	A3SS	chr11:119013263-119014993/+	Inc-novel	0.0139	0.0001	0.0138	0.0138	3.62904	0.266204	121.381	3.00804e-22	2.23278e-19	3.40257	-3.8383	73.7076	1.32613e-13	5.1285e-11	-0.285893	0.131663	7.23085	0.00841143	0.0408218
A3SS:RPL8-novelTr044-exon2;RPL8-201-exon5	A3SS	chr8:144790471-144791276/-	Inc-novel	0.0003	0.0001	0.0002	0.0002	3.20604	7.9285	120.91	3.48198e-22	2.57075e-19	3.45161	-3.72134	83.0486	9.48296e-15	4.58577e-12	0.117598	7.88703	2.17023	0.143881	0.299749
A3SS:TNRC6B-novelTr037-exon2;TNRC6B-202-exon17	A3SS	chr22:40312652-40312901/+	Inc-novel	0.0109	0.0001	0.0108	0.0108	3.90646	-0.176357	120.736	3.6754e-22	2.69911e-19	3.52645	-4.30558	101.915	6.85698e-17	4.67501e-14	-0.269959	-0.320814	4.2932	0.0408674	0.126023
A3SS:CUL1-209-exon4;CUL1-201-exon4	A3SS	chr7:148754151-148756982/+	Inc-NMD	0.0144	0.0001	0.0143	0.0143	3.72818	0.239914	120.09	4.49427e-22	3.283e-19	3.04527	-4.1702	78.8371	3.06061e-14	1.35869e-11	-0.461917	0.0733473	21.9909	8.78738e-06	0.000224584
A3SS:PDXDC1-novelTr034-exon2;PDXDC1-201-exon23	A3SS	chr16:15035554-15036015/+	Inc-novel	0.0068	0.0001	0.0067	0.0067	4.02779	0.377483	119.73	5.02758e-22	3.644e-19	3.82871	-4.05759	101.493	7.61582e-17	5.12905e-14	-0.101022	0.227315	1.20753	0.27449	0.461212
A3SS:ERVK3-1-201-exon3;ERVK3-1-202-exon3	A3SS	chr19:58306217-58312196/+		0.9987	0.9562	0.0425	0.0425	3.0241	1.98656	119.722	5.04124e-22	3.644e-19	0.3837	1.99155	14.2676	0.000270942	0.00315923	-2.57054	-2.47634	78.2982	3.56301e-14	1.54385e-11
A3SS:UTP6-novelTr037-exon2;UTP6-201-exon14	A3SS	chr17:31875414-31878249/-	Inc-novel	0.0011	0.0001	0.0011	0.0011	4.0859	1.66866	119.394	5.58501e-22	4.01603e-19	4.09969	-4.25944	120.103	9.07931e-19	8.89012e-16	0.0170515	1.57799	0.0564808	0.985922	1
A3SS:HSPA4-novelTr022-exon2;HSPA4-201-exon19	A3SS	chr5:133104027-133104232/+	Inc-novel	0.0078	0.0001	0.0077	0.0077	3.47085	1.71747	118.926	6.46447e-22	4.62434e-19	4.10147	-3.88485	141.216	9.26585e-21	1.55501e-17	0.558682	1.6169	31.5054	1.82082e-07	1.0578e-05
A3SS:UBA7-201-exon10;UBA7-novelTr082-exon2	A3SS	chr3:49811081-49811272/-	Exc-novel	0.8409	0.9881	-0.1473	0.1473	-3.35552	1.40132	118.653	7.04035e-22	5.01034e-19	-1.81182	1.31932	105.593	2.77199e-17	1.99892e-14	1.43299	-2.23262	26.3691	1.41538e-06	5.34419e-05
A3SS:RPL21-novelTr020-exon2;RPL21-202-exon5	A3SS	chr13:27255355-27256183/+	Inc-novel	0.0005	0.0001	0.0004	0.0004	2.69595	7.87854	118.559	7.25095e-22	5.13375e-19	2.82013	-3.24148	72.4918	1.88959e-13	7.0988e-11	0.0928175	7.84405	1.36963	0.244688	0.427095
A3SS:INTS9-novelTr019-exon2;INTS9-211-exon17	A3SS	chr8:28768323-28769888/-	Inc-novel	0.0023	0.0001	0.0022	0.0022	4.72861	0.975357	117.232	1.09985e-21	7.74733e-19	4.39561	-4.18079	129.367	1.15199e-19	1.44499e-16	-0.145264	0.87028	1.67808	0.198195	0.3724
A3SS:HERC2P2-novelTr047-exon2;ENST00000619021-exon30	A3SS	chr15:22577556-22579583/+	Inc-novel	0.0042	0.0001	0.0041	0.0041	4.53562	1.58377	116.817	1.25335e-21	8.78376e-19	3.92664	-4.11861	122.561	5.20549e-19	5.59285e-16	-0.51486	1.44849	11.8439	0.000849084	0.00747774
A3SS:SEPTIN7-novelTr019-exon2;SEPTIN7-205-exon4	A3SS	chr7:35872767-35873640/+	Inc-novel	0.0031	0.0001	0.003	0.003	3.42199	3.89386	116.573	1.35348e-21	9.43756e-19	3.53169	-3.62022	90.5823	1.2475e-15	6.79418e-13	0.0311761	3.82571	0.133002	0.716118	0.846634
A3SS:MCM3AP-novelTr032-exon2;MCM3AP-201-exon28	A3SS	chr21:46235427-46236828/-	Inc-novel	0.0258	0.0001	0.0257	0.0257	3.56979	1.5205	116.414	1.42328e-21	9.87439e-19	3.48714	-3.4138	78.207	3.65601e-14	1.57615e-11	-0.0706427	1.41894	0.34786	0.556672	0.727304
A3SS:ZWILCH-novelTr007-exon2;ZWILCH-201-exon11	A3SS	chr15:66527913-66528851/+	Inc-novel	0.0082	0.0001	0.0081	0.0081	4.17811	0.560113	116.289	1.48014e-21	1.02176e-18	3.75063	-4.21288	118.929	1.1868e-18	1.12613e-15	-0.276326	0.418947	5.75969	0.0182698	0.07111
A3SS:MZB1-205-exon2;MZB1-201-exon2	A3SS	chr5:139388586-139389679/-	Inc-NMD	0.5272	0.0161	0.5111	0.5111	4.62432	3.63287	115.961	1.64194e-21	1.12781e-18	3.89752	1.01454	227.607	2.14517e-27	2.57536e-23	-0.880572	3.37293	6.69111	0.0111454	0.0497765
A3SS:ATPAF2-novelTr026-exon2;ATPAF2-206-exon6	A3SS	chr17:18021858-18024623/-	Inc-novel	0.014	0.0001	0.014	0.014	3.58641	0.988288	115.027	2.20614e-21	1.50784e-18	3.81163	-3.76392	97.1905	2.25081e-16	1.38728e-13	0.121706	0.877363	1.57794	0.212017	0.388007
A3SS:MAP4-202-exon7;MAP4-novelTr041-exon2	A3SS	chr3:47917166-47918718/-	Exc-novel	0.9992	1	-0.0008	0.0008	-3.96554	0.713997	114.803	2.36913e-21	1.61127e-18	-0.309124	0.734489	10.3309	0.00176709	0.0129135	3.65682	-4.47924	117.441	1.67014e-18	1.54236e-15
A3SS:SF3B1-novelTr025-exon2;SF3B1-201-exon13	A3SS	chr2:197403036-197403584/-	Inc-novel	0.0005	0.0001	0.0005	0.0005	5.08389	2.06607	114.351	2.73378e-21	1.85015e-18	4.55024	-4.01456	101.461	7.67643e-17	5.15729e-14	-0.472666	1.91302	19.0579	3.1233e-05	0.000595675
A3SS:SHKBP1-211-exon6;SHKBP1-201-exon6	A3SS	chr19:40578213-40578461/+	Inc-NMD	0.0535	0.0005	0.053	0.053	3.65317	1.54752	114.064	2.99498e-21	2.01704e-18	2.87289	-3.02776	64.8437	1.86355e-12	6.03958e-10	-0.81581	1.40359	27.5672	8.69905e-07	3.60609e-05
A3SS:CCDC91-novelTr025-exon2;CCDC91-201-exon6	A3SS	chr12:28307750-28362437/+	Inc-novel	0.0019	0.0001	0.0019	0.0019	3.90047	-0.283912	114.032	3.0261e-21	2.0281e-18	3.49386	-4.48191	103.2	4.98788e-17	3.48676e-14	-0.418067	-0.413763	12.549	0.000606694	0.00581031
A3SS:COQ4-201-exon5;COQ4-novelTr011-exon2	A3SS	chr9:128325882-128332165/+	Exc-novel	0.9448	0.9998	-0.055	0.055	-3.66104	1.14325	113.374	3.73144e-21	2.48875e-18	-0.216899	1.13511	2.03194	0.157173	0.318761	3.40996	-3.20585	89.7996	1.5342e-15	8.20989e-13
A3SS:NUCB1-novelTr001-exon2;NUCB1-201-exon2	A3SS	chr19:48900373-48900785/+	Inc-novel	0.0032	0.0001	0.0031	0.0031	3.8838	2.28536	113.17	3.98195e-21	2.64305e-18	3.85245	-3.74818	81.1004	1.6249e-14	7.49037e-12	-0.184212	2.19822	2.88077	0.0927884	0.222504
A3SS:CPSF6-novelTr010-exon2;CPSF6-201-exon5	A3SS	chr12:69256843-69257731/+	Inc-novel	0.0036	0.0001	0.0035	0.0035	3.91268	2.28038	112.795	4.48761e-21	2.96444e-18	3.73721	-4.11911	105.299	2.97835e-17	2.14165e-14	-0.0437615	2.16677	0.233119	0.630288	0.785046
A3SS:TTI1-novelTr019-exon2;TTI1-201-exon4	A3SS	chr20:38002777-38006196/-	Inc-novel	0.3326	0.0026	0.33	0.33	3.75266	-0.16334	112.58	4.80717e-21	3.14544e-18	2.19899	-2.84141	41.6503	4.07358e-09	4.99473e-07	-1.42047	-0.492279	77.9801	3.8983e-14	1.66886e-11
A3SS:TEX30-novelTr014-exon2;TEX30-206-exon2	A3SS	chr13:102770087-102773681/-	Inc-novel	0.0516	0.0003	0.0513	0.0513	3.20341	0.843606	111.636	6.50177e-21	4.23419e-18	3.4507	-3.13867	98.7726	1.50685e-16	9.56498e-14	0.2719	0.705381	6.33483	0.0134465	0.0571796
A3SS:CANX-223-exon14;CANX-201-exon14	A3SS	chr5:179724784-179726679/+	Inc-NMD	0.0008	0	0.0008	0.0008	4.02964	3.31023	111.053	2.10889e-19	1.15999e-16	3.79029	-4.41395	88.1574	7.30282e-12	2.09614e-09	-0.192155	3.18641	7.97491	0.00573666	0.0309061
A3SS:FOXRED1-217-exon4;FOXRED1-201-exon4	A3SS	chr11:126273080-126273335/+		0.1284	0.0014	0.127	0.127	3.15932	0.766834	110.895	8.24749e-21	5.34585e-18	2.93577	-2.69472	86.181	4.03859e-15	2.06128e-12	-0.0698633	0.557884	0.41055	0.523173	0.698461
A3SS:DYNC2I2-novelTr016-exon2;DYNC2I2-201-exon5	A3SS	chr9:128635768-128636280/-	Inc-novel	0.0049	0.0001	0.0048	0.0048	4.62017	-0.0200654	110.532	9.26706e-21	5.97864e-18	4.20202	-4.13224	114.443	3.34904e-18	2.92642e-15	-0.577114	-0.177754	12.6629	0.000574808	0.00556633
A3SS:MBD4-novelTr022-exon2;MBD4-201-exon2	A3SS	chr3:129437951-129439729/-	Inc-novel	0.0028	0.0001	0.0027	0.0027	3.56667	1.99447	109.86	1.15064e-20	7.38885e-18	3.35341	-4.06075	70.1737	3.73876e-13	1.34597e-10	-0.153343	1.90829	5.26677	0.0238495	0.086582
A3SS:CNPY3-novelTr017-exon2;CNPY3-201-exon3	A3SS	chr6:42934599-42935573/+	Inc-novel	0.0007	0	0.0007	0.0007	4.71379	3.00886	109.546	3.21592e-19	1.74116e-16	4.45759	-4.32925	96.6319	1.92059e-12	6.1451e-10	-0.320633	2.92914	9.00899	0.00340101	0.021032
A3SS:ADAM28-novelTr023-exon2;ADAM28-201-exon12	A3SS	chr8:24330116-24331149/+	Inc-novel	0.0031	0	0.0031	0.0031	5.27544	0.669808	108.783	1.62952e-20	1.04155e-17	3.9938	-4.39273	157.56	3.49647e-22	8.32292e-19	-1.26068	0.548273	34.2545	6.30336e-08	4.45143e-06
A3SS:ARID4A-novelTr021-exon2;ARID4A-202-exon16	A3SS	chr14:58347879-58351072/+	Inc-novel	0.0096	0.0001	0.0095	0.0095	3.73136	-0.264909	108.664	1.69333e-20	1.07735e-17	3.50053	-4.37213	98.2907	1.70216e-16	1.07063e-13	-0.309216	-0.397975	5.13846	0.0255791	0.0911967
A3SS:NUDT3-novelTr021-exon2;NUDT3-201-exon5	A3SS	chr6:34288932-34293450/-	Inc-novel	0.003	0	0.003	0.003	3.87442	0.847188	108.444	4.38533e-19	2.30208e-16	3.85992	-4.31305	87.4098	8.25072e-12	2.33185e-09	-0.0141974	0.686492	0.0210409	0.884963	0.956585
A3SS:OS9-225-exon8;OS9-202-exon8	A3SS	chr12:57716194-57716411/+		0.0226	0.0003	0.0224	0.0224	3.15873	2.46019	108.416	1.83519e-20	1.16225e-17	2.80939	-3.25424	60.858	6.42024e-12	1.86318e-09	-0.392096	2.34026	18.898	3.35068e-05	0.000628914
A3SS:TIMM17B-novelTr029-exon2;TIMM17B-201-exon7	A3SS	chrX:48893818-48893899/-	Inc-novel	0.0286	0.0004	0.0282	0.0282	3.37617	3.83627	108.314	1.89649e-20	1.19558e-17	3.52797	-1.85127	102.253	6.30514e-17	4.3201e-14	0.17458	3.76635	5.375	0.0224867	0.0829082
A3SS:PEF1-201-exon5;PEF1-novelTr016-exon2	A3SS	chr1:31630721-31632494/-	Exc-novel	0.9737	0.9995	-0.0258	0.0258	-2.82537	2.29028	108.166	1.98979e-20	1.2487e-17	-0.156594	2.32216	6.70847	0.0110444	0.0494554	2.81564	-2.97507	72.7618	1.7463e-13	6.59639e-11
A3SS:KIAA1143-novelTr007-exon2;KIAA1143-201-exon3	A3SS	chr3:44753553-44754223/-	Inc-novel	0.0015	0	0.0015	0.0015	3.87271	1.48344	108.103	4.82799e-19	2.52485e-16	3.9686	-4.45078	102.347	8.16947e-13	2.79139e-10	0.101293	1.40029	1.39012	0.241214	0.424203
SE:ICA1-213-exon5;ICA1-203-int4	SE	chr7:8221399-8228600/-	Inc-NMD	0.1235	0.0013	0.1222	0.1222	3.03097	0.34002	108.047	2.06785e-20	1.29182e-17	2.45822	-3.31796	57.9818	1.59937e-11	4.18602e-09	-0.541417	0.161242	19.1003	3.06576e-05	0.000587052
AMT/ENST00000395338.7_Intron9/known-exon+anti-near	IR	chr3:49417368-49417614/-	Inc-NMD	0.5712	0.9017	-0.3305	0.3305	-2.71152	1.56422	106.613	3.29714e-20	2.05049e-17	-0.373007	1.16639	5.94437	0.016549	0.0662468	2.38367	-0.368013	178.414	7.16373e-24	2.86678e-20
A3SS:BRIX1-novelTr006-exon2;BRIX1-201-exon5	A3SS	chr5:34922288-34922538/+	Inc-novel	0.0119	0.0001	0.0118	0.0118	3.24118	2.36224	106.519	3.39958e-20	2.10472e-17	3.29837	-3.68484	91.0478	1.10357e-15	6.05809e-13	0.190339	2.2752	5.02544	0.0272123	0.0943313
A3SS:YIPF3-202-exon9;YIPF3-novelTr016-exon2	A3SS	chr6:43512144-43512439/-	Exc-novel	0.9998	1	-0.0002	0.0002	-3.81624	2.96049	106.434	3.49494e-20	2.1541e-17	-0.179147	3.03615	5.97624	0.0162696	0.0657924	3.65102	-4.45032	88.3607	6.22643e-15	3.09778e-12
SE:BRD9-208-exon15;BRD9-202-int14	SE	chr5:865582-870472/-	Inc-NMD	0.2595	0.0049	0.2545	0.2545	3.30963	-0.374342	106.139	3.84741e-20	2.36081e-17	1.6394	-3.16024	27.5798	8.65499e-07	3.59268e-05	-1.40639	-0.675104	73.6869	1.33412e-13	5.13785e-11
A3SS:CENPT-208-exon14;CENPT-novelTr021-exon2	A3SS	chr16:67828808-67829422/-	Exc-novel	0.9982	0.9999	-0.0017	0.0017	-3.78946	1.72894	106.06	3.94859e-20	2.41217e-17	0.0495681	1.77635	0.248144	0.619491	0.776048	3.83779	-4.10056	85.6243	4.69509e-15	2.38753e-12
A3SS:SETD4-novelTr022-exon2;SETD4-202-exon8	A3SS	chr21:36043957-36045581/-	Inc-novel	0.1375	0.0013	0.1362	0.1362	3.17218	0.496872	106.023	3.9966e-20	2.43074e-17	2.9636	-2.73075	78.8386	3.05932e-14	1.35869e-11	-0.157775	0.293107	1.80263	0.182469	0.352391
A3SS:DUSP22-novelTr010-exon2;DUSP22-201-exon8	A3SS	chr6:348842-350821/+	Inc-novel	0.0143	0.0001	0.0142	0.0142	3.78017	0.17938	105.476	4.77951e-20	2.89416e-17	3.63896	-3.97769	79.7808	2.34813e-14	1.06291e-11	-0.157393	0.055617	1.40453	0.238807	0.421132
A3SS:UTRN-novelTr032-exon2;UTRN-204-exon35	A3SS	chr6:144499428-144510943/+	Inc-novel	0.0178	0.0001	0.0177	0.0177	4.18314	-0.0838269	105.449	4.82144e-20	2.9068e-17	3.48368	-3.95815	72.7812	1.73648e-13	6.56826e-11	-0.711987	-0.242954	14.949	0.000197783	0.00248194
A3SS:LRPPRC-220-exon29;LRPPRC-201-exon29	A3SS	chr2:43918134-43918255/-		0.0248	0.0001	0.0247	0.0247	3.3754	1.10532	105.14	5.33505e-20	3.19384e-17	3.52345	-3.62536	99.7616	1.17453e-16	7.63099e-14	0.125943	0.925216	1.78712	0.184345	0.3548
A3SS:YWHAZ-207-exon2;YWHAZ-novelTr013-exon2	A3SS	chr8:100948733-100951928/-	Exc-novel	0.9842	0.9998	-0.0156	0.0156	-3.27872	3.30459	105.135	5.34381e-20	3.19384e-17	-0.222307	3.34112	5.22762	0.0243637	0.0879998	2.93815	-3.08757	65.8367	1.37597e-12	4.62211e-10
A3SS:ENSG00000124593-novelTr009-exon2;TOMM6-201-exon3	A3SS	chr6:41789337-41789567/+	Inc-novel	0.0094	0.0002	0.0092	0.0092	2.93232	4.45237	104.917	5.73904e-20	3.41527e-17	3.24276	-2.81095	90.5539	1.25689e-15	6.83187e-13	0.317345	4.39635	13.0477	0.000479253	0.00484318
A3SS:UBE2D3-novelTr042-exon2;UBE2D3-207-exon7	A3SS	chr4:102799501-102801453/-	Inc-novel	0.0006	0.0001	0.0006	0.0006	3.39218	3.62328	104.795	5.97257e-20	3.53899e-17	3.51473	-4.42131	114.885	3.02122e-18	2.65679e-15	0.187923	3.52718	6.49792	0.0123371	0.0535899
A3SS:MRPL3-novelTr017-exon2;MRPL3-201-exon8	A3SS	chr3:131469774-131471170/-	Inc-novel	0.0017	0	0.0016	0.0016	3.69333	2.70193	104.584	6.40067e-20	3.77645e-17	3.71308	-4.32612	124.854	3.11533e-19	3.56788e-16	0.164418	2.62065	4.91789	0.0288691	0.0984979
SE:DDX5-novelTr049-exon2;DDX5-201-int11	SE	chr17:64500774-64502009/-	Inc-novel	0.0005	0.0001	0.0005	0.0005	3.67204	5.05782	104.086	7.53904e-20	4.42917e-17	3.25782	-4.26435	76.54	5.86965e-14	2.42265e-11	-0.276612	4.97732	12.5086	0.000618434	0.00589616
ALE:RPL31-201-exon5;RPL31-210-exon4	ALE	chr2:101006072-101023624/+		0.9739	0.9969	-0.0229	0.0229	-2.60984	6.12829	103.322	9.69513e-20	5.67173e-17	0.0123924	6.19478	0.0132611	0.908554	0.970588	2.68108	0.24108	120.849	7.66277e-19	7.63853e-16
A3SS:ZC3H11A-novelTr016-exon2;ZC3H11A-203-exon4	A3SS	chr1:203801629-203802956/+	Inc-novel	0.9286	0.0807	0.8479	0.8479	3.60391	-1.34402	103.309	9.7374e-20	5.67242e-17	1.522	-2.46575	33.3462	8.92508e-08	5.95493e-06	-1.93425	-2.29491	55.9512	3.07887e-11	7.43137e-09
A3SS:R3HCC1-novelTr009-exon2;R3HCC1-201-exon8	A3SS	chr8:23294865-23295966/+	Inc-novel	0.0151	0.0002	0.015	0.015	3.43233	2.02398	103.114	1.03841e-19	6.02372e-17	3.50561	-3.35859	77.0701	5.04679e-14	2.11463e-11	0.144481	1.94117	1.93458	0.16738	0.333203
A3SS:TTK-novelTr015-exon2;TTK-202-exon22	A3SS	chr6:80040704-80042118/+	Inc-novel	0.0548	0.0001	0.0547	0.0547	3.85865	-0.0278978	102.831	1.13991e-19	6.58485e-17	4.18062	-3.57508	142.597	6.96465e-21	1.2095e-17	0.285837	-0.221945	3.18791	0.0772505	0.196285
A3SS:CLPTM1L-210-exon4;CLPTM1L-201-exon9	A3SS	chr5:1330384-1331798/-		0.0099	0.0001	0.0099	0.0099	3.56416	0.444473	102.564	1.24512e-19	7.16268e-17	3.76585	-4.07589	102.5	5.93082e-17	4.0941e-14	0.13286	0.281718	1.64681	0.202393	0.376529
SE:COASY-211-exon2;COASY-202-int1	SE	chr17:42562220-42562611/+		0.6035	0.0569	0.5465	0.5465	3.43893	0.0227184	102.502	1.27084e-19	7.2803e-17	2.99473	-1.48796	156.147	4.60321e-22	1.06262e-18	-0.38313	-0.650694	3.53722	0.0629485	0.17064
A3SS:MTPN-novelTr009-exon2;MTPN-201-exon4	A3SS	chr7:135930013-135950598/-	Inc-novel	0.0016	0.0001	0.0015	0.0015	3.96757	2.80175	102.247	1.38276e-19	7.88873e-17	3.88205	-4.2409	117.59	1.61408e-18	1.50063e-15	-0.0983356	2.73316	0.515413	0.474498	0.657831
A3SS:IQCB1-novelTr033-exon2;IQCB1-201-exon12	A3SS	chr3:121788433-121790072/-	Inc-novel	0.0026	0.0001	0.0025	0.0025	3.97503	0.647332	102.216	1.39726e-19	7.9386e-17	3.54424	-4.42418	114.298	3.46517e-18	3.01835e-15	-0.29736	0.520132	8.08155	0.00543301	0.0296831
A3SS:RPS10-NUDT3-novelTr029-exon2;RPS10-203-exon3	A3SS	chr6:34424841-34425071/-	Inc-novel	0.0026	0.0004	0.0022	0.0022	2.19606	7.05739	101.875	1.564e-19	8.84956e-17	2.29499	-2.15784	83.274	8.91357e-15	4.33319e-12	0.0985398	7.01178	2.02128	0.158254	0.320333
A3SS:GRHPR-novelTr009-exon2;GRHPR-201-exon4	A3SS	chr9:37425995-37426537/+	Inc-novel	0.0075	0.0001	0.0074	0.0074	3.47709	3.30076	101.758	1.62608e-19	9.16326e-17	3.52501	-3.55672	70.3488	3.54975e-13	1.28463e-10	0.0589611	3.237	0.516055	0.474223	0.657561
A3SS:ENSG00000280571-novelTr014-exon2;HIGD1A-201-exon2	A3SS	chr3:42794276-42804435/-	Inc-novel	0.0084	0.0001	0.0083	0.0083	3.56733	3.03038	101.679	1.66917e-19	9.36786e-17	3.83965	-3.01927	90.2377	1.3663e-15	7.38293e-13	0.43632	2.95241	16.3547	0.000104165	0.0015109
A3SS:NUP88-207-exon15;NUP88-212-exon5	A3SS	chr17:5387070-5387385/-	Exc-NMD	0.9885	0.9999	-0.0114	0.0114	-3.28823	1.05503	101.531	1.75327e-19	9.8e-17	-0.107948	1.06059	1.65683	0.201036	0.374901	3.10556	-3.97086	62.5766	3.75174e-12	1.1485e-09
A3SS:SEC31A-233-exon5;SEC31A-202-exon5	A3SS	chr4:82875823-82878729/-		0.0038	0.0001	0.0037	0.0037	3.77908	1.22402	101.348	1.86299e-19	1.03713e-16	3.28604	-4.31174	76.3856	6.13405e-14	2.52047e-11	-0.491345	1.09584	29.1425	4.62341e-07	2.22119e-05
A3SS:EIF2B2-novelTr004-exon2;EIF2B2-201-exon8	A3SS	chr14:75007789-75009030/+	Inc-novel	0.0019	0.0001	0.0018	0.0018	3.55252	1.23333	101.233	1.93505e-19	1.07292e-16	3.57505	-4.28031	89.4129	1.69982e-15	9.02464e-13	0.105328	1.14697	1.48294	0.226213	0.406405
A3SS:SNRPD3-novelTr004-exon2;SNRPD3-201-exon3	A3SS	chr22:24557801-24567983/+	Inc-novel	0.0016	0.0001	0.0015	0.0015	3.25834	4.78243	101.181	1.96874e-19	1.08723e-16	3.6311	-3.68476	82.1783	1.20531e-14	5.65051e-12	0.292626	4.73147	16.4218	0.00010105	0.00147498
A3SS:OAS1-214-exon3;OAS1-201-exon3	A3SS	chr12:112908825-112911050/+		0.1602	0.0004	0.1599	0.1599	4.57064	1.1881	100.312	2.62905e-19	1.44037e-16	4.09869	-2.14831	106.568	2.18622e-17	1.66299e-14	-0.348027	1.00216	1.74209	0.189922	0.361315
A3SS:RPL27A-novelTr004-exon2;RPL27A-201-exon2	A3SS	chr11:8682817-8683201/+	Inc-novel	0.0029	0.0001	0.0027	0.0027	2.91798	5.32979	100.291	2.64736e-19	1.44467e-16	3.15474	-3.22059	65.1543	1.69456e-12	5.55711e-10	0.167504	5.26953	7.12626	0.00888056	0.0425497
A3SS:TFRC-novelTr057-exon2;TFRC-201-exon17	A3SS	chr3:196055302-196058283/-	Inc-novel	0.0076	0.0001	0.0076	0.0076	4.55614	2.0785	100.176	2.75106e-19	1.49534e-16	4.81871	-3.62746	184.317	2.51409e-24	1.068e-20	0.32823	1.91283	3.76476	0.0551915	0.155422
A5SS:CEP63-201-exon6;CEP63-208-exon6	A5SS	chr3:134537212-134545585/+		0.9995	0.9999	-0.0004	0.0004	-4.61888	0.55266	99.56	3.37831e-19	1.82194e-16	-0.377839	0.544369	15.4277	0.000158792	0.00209521	3.89287	-4.05646	65.6149	1.4722e-12	4.90362e-10
A3SS:ATP6V1G1-novelTr003-exon2;ATP6V1G1-201-exon2	A3SS	chr9:114587921-114592551/+	Inc-novel	0.0058	0.0001	0.0057	0.0057	3.55286	4.3452	99.5174	3.4267e-19	1.84084e-16	3.40667	-3.1667	57.3828	1.93844e-11	4.9423e-09	-0.138813	4.28571	5.1084	0.0260031	0.092051
A3SS:ELP2-novelTr022-exon2;ELP2-203-exon10	A3SS	chr18:36145035-36145947/+	Inc-novel	0.0403	0.0004	0.0399	0.0399	3.57058	0.182913	99.45	3.50469e-19	1.87383e-16	2.13995	-3.61279	29.1211	4.66315e-07	2.23078e-05	-1.2551	-0.0160746	97.8855	1.88628e-16	1.17573e-13
A3SS:MSH5-SAPCD1-207-exon27;MSH5-SAPCD1-novelTr002-exon2	A3SS	chr6:31763556-31764076/+	Exc-novel	0.9649	0.9999	-0.035	0.035	-3.97871	-0.960568	99.4251	3.53401e-19	1.87383e-16	0.225035	-1.14136	1.62673	0.205144	0.379629	4.32306	-3.82294	120.324	8.63428e-19	8.51475e-16
A3SS:PHIP-novelTr060-exon2;PHIP-201-exon19	A3SS	chr6:78997598-78998253/-	Inc-novel	0.0007	0.0001	0.0006	0.0006	3.74001	1.892	99.4213	3.5385e-19	1.87383e-16	3.40235	-4.45641	92.0993	8.37529e-16	4.74283e-13	-0.247593	1.81615	5.30706	0.0233323	0.0851441
A3SS:IKZF5-novelTr013-exon2;IKZF5-201-exon5	A3SS	chr10:122994724-122995993/-	Inc-novel	0.01	0.0001	0.01	0.01	3.88313	-0.271765	99.418	3.54239e-19	1.87383e-16	3.49544	-4.11175	82.2667	1.17625e-14	5.52363e-12	-0.15091	-0.453914	1.39812	0.239874	0.422525
FOXRED1/ENST00000263578.10_Intron5/anti-near	IR	chr11:126275022-126275326/+	Inc-NMD	0.1369	0.0059	0.131	0.131	2.93754	0.854024	99.1512	3.87284e-19	2.04081e-16	2.54481	-2.46079	85.0005	5.56129e-15	2.78694e-12	-0.019504	0.631061	0.0411834	0.839601	0.928669
SE:RPL31-novelTr029-exon2;RPL31-201-int3	SE	chr2:101004284-101005958/+	Inc-novel	0.0001	0	0	0	2.99207	7.52499	98.6161	6.53492e-15	2.0005e-12	3.04566	-4.60252	102.014	1.39663e-15	7.5174e-13	0.018724	7.48485	0.0383055	0.845232	0.932217
A3SS:PHC3-novelTr042-exon2;PHC3-208-exon4	A3SS	chr3:170171451-170172556/-	Inc-novel	0.0213	0.0002	0.0211	0.0211	3.50467	0.353823	98.4633	4.8761e-19	2.54039e-16	2.8826	-3.83624	50.7531	1.71669e-10	3.35708e-08	-0.585028	0.206447	26.185	1.52601e-06	5.68647e-05
A3SS:RPSA-novelTr001-exon2;RPSA-201-exon2	A3SS	chr3:39406765-39407620/+	Inc-novel	0.0003	0	0.0002	0.0002	2.99132	4.86653	98.2402	4.8903e-16	1.75367e-13	3.04052	-4.56243	68.4797	2.36474e-10	4.43286e-08	0.229661	4.77684	11.2289	0.00114149	0.00931336
A3SS:ZBED5-202-exon3;ZBED5-201-exon3	A3SS	chr11:10855087-10856143/-		0.6409	0.2042	0.4367	0.4367	2.52173	-0.0910176	98.0516	5.59843e-19	2.90575e-16	0.932489	-1.52629	20.5859	1.60554e-05	0.000356145	-1.52587	-0.795031	124.043	3.73295e-19	4.17058e-16
A3SS:EIF2D-201-exon9;EIF2D-novelTr027-exon2	A3SS	chr1:206599819-206600262/-	Exc-novel	0.9992	1	-0.0008	0.0008	-4.01927	1.88929	98.0219	8.8562e-18	3.9064e-15	-0.0592999	1.95081	0.495619	0.483086	0.665451	3.89413	-4.4609	77.6281	4.3669e-11	1.01928e-08
A3SS:HSPBP1-201-exon8;HSPBP1-novelTr015-exon2	A3SS	chr19:55265379-55265885/-	Exc-novel	0.5791	0.9866	-0.4075	0.4075	-3.1446	0.898992	97.7889	6.11488e-19	3.16192e-16	-0.0981183	0.514045	0.325307	0.56973	0.737942	2.97887	-1.03824	122.169	5.68544e-19	6.08483e-16
A3SS:METTL3-201-exon6;METTL3-novelTr030-exon2	A3SS	chr14:21500635-21500912/-	Exc-novel	0.9898	0.9999	-0.0101	0.0101	-3.60849	1.41058	97.4847	6.77348e-19	3.48644e-16	-0.155773	1.42395	1.98082	0.162439	0.326173	3.45911	-3.7122	72.8891	1.68264e-13	6.3821e-11
A3SS:FDPS-219-exon2;FDPS-204-exon2	A3SS	chr1:155308966-155310063/+		0.769	0.5066	0.2624	0.2624	1.65645	2.62701	97.4761	6.79297e-19	3.48644e-16	0.586037	1.90778	42.8719	2.63023e-09	3.4339e-07	-1.0516	1.31627	113.189	4.49413e-18	3.86584e-15
A3SS:GUK1-novelTr015-exon2;GUK1-201-exon8	A3SS	chr1:228147700-228148370/+	Inc-novel	0.0666	0.0001	0.0665	0.0665	3.46525	2.56824	96.5791	9.19039e-19	4.69942e-16	3.72155	-2.09422	79.3787	2.62831e-14	1.18006e-11	0.215912	2.47625	2.81959	0.096277	0.228282
A3SS:HYI-novelTr008-exon2;HYI-202-exon4	A3SS	chr1:43452014-43452204/-	Inc-novel	0.0417	0.0001	0.0416	0.0416	4.20509	-0.452837	96.0877	1.08498e-18	5.52749e-16	3.29236	-3.91448	62.9965	3.29314e-12	1.02056e-09	-1.05685	-0.659203	25.7238	1.84372e-06	6.61865e-05
A3SS:CCDC88A-novelTr042-exon2;CCDC88A-201-exon12	A3SS	chr2:55343793-55344367/-	Inc-novel	0.0275	0.0004	0.027	0.027	2.86365	1.03288	95.7079	1.23377e-18	6.26236e-16	2.47102	-3.76443	53.9198	5.98237e-11	1.32468e-08	-0.431143	0.920947	13.9642	0.000311984	0.00349846
A3SS:NDUFS6-novelTr007-exon2;NDUFS6-201-exon3	A3SS	chr5:1802375-1814338/+	Inc-novel	0.0006	0.0001	0.0006	0.0006	3.4359	3.736	95.4777	1.33379e-18	6.74527e-16	3.90221	-4.32767	119.635	1.00994e-18	9.75068e-16	0.328145	3.68315	10.0018	0.00207719	0.0146104
A3SS:MRPS27-novelTr021-exon2;MRPS27-201-exon8	A3SS	chr5:72228369-72232442/-	Inc-novel	0.0219	0.0001	0.0218	0.0218	3.19988	1.3221	94.8967	1.62432e-18	8.18458e-16	3.36319	-3.73559	89.6655	1.58967e-15	8.49026e-13	0.0973005	1.18322	1.06427	0.304761	0.494941
A3SS:MORN2-203-exon3;MORN2-202-exon3	A3SS	chr2:38880230-38880599/+		0.0381	0.0002	0.0379	0.0379	3.11799	0.535413	94.3953	1.92603e-18	9.66953e-16	3.10456	-3.57882	69.1783	5.02651e-13	1.75911e-10	0.0159931	0.402705	0.0212422	0.884418	0.956231
A3SS:NCSTN-201-exon16;NCSTN-novelTr036-exon2	A3SS	chr1:160356755-160357064/+	Exc-novel	0.9983	0.9999	-0.0016	0.0016	-3.49432	1.65367	94.2865	1.99871e-18	9.99804e-16	-0.2206	1.67487	6.60417	0.011666	0.0514942	3.07589	-4.20915	59.5019	9.85192e-12	2.73953e-09
A3SS:INTS9-202-exon3;INTS9-211-exon17	A3SS	chr8:28768323-28769888/-		0.0799	0.0006	0.0792	0.0792	3.28836	1.04461	94.2155	2.04758e-18	1.02055e-15	3.13768	-2.63795	73.667	1.34187e-13	5.16049e-11	-0.145264	0.87028	1.67808	0.198195	0.3724
A3SS:ATG4C-201-exon5;ATG4C-novelTr015-exon2	A3SS	chr1:62816809-62819097/+	Exc-novel	0.9954	0.9999	-0.0046	0.0046	-3.67223	0.130607	94.1788	2.0733e-18	1.02722e-15	-0.201428	0.100709	3.54808	0.0625523	0.169895	3.44878	-4.31651	84.7866	5.89462e-15	2.94034e-12
A3SS:CREB3L4-novelTr009-exon2;CREB3L4-201-exon4	A3SS	chr1:153969177-153969333/+	Inc-novel	0.0036	0.0001	0.0036	0.0036	3.85135	1.07274	94.1752	2.07584e-18	1.02722e-15	3.25282	-4.18706	60.7111	6.72385e-12	1.94207e-09	-0.562167	0.971704	19.238	2.88611e-05	0.000563715
A3SS:MRPS30-novelTr007-exon2;MRPS30-202-exon5	A3SS	chr5:44813283-44814912/+	Inc-novel	0.0065	0.0001	0.0064	0.0064	3.63729	0.720023	94.1236	2.11264e-18	1.0417e-15	3.7975	-4.07901	101.246	8.09944e-17	5.41513e-14	0.174806	0.58999	1.73973	0.190219	0.361733
A3SS:ABCC5-209-exon6;ABCC5-203-exon6	A3SS	chr3:183985379-183987769/-	Inc-NMD	0.0002	0.031	-0.0308	0.0308	-4.22616	0.29452	93.9074	2.27408e-18	1.11731e-15	-2.06919	-3.51027	21.789	9.57766e-06	0.000239531	2.05096	0.144122	138.044	1.79667e-20	2.80284e-17
A3SS:RPL24-novelTr021-exon2;RPL24-201-exon5	A3SS	chr3:101682493-101682770/-	Inc-novel	0.0507	0.0001	0.0506	0.0506	4.66297	6.61266	93.7493	2.39993e-18	1.17496e-15	4.80922	1.13162	106.287	2.34042e-17	1.7657e-14	0.0899592	6.53804	1.04945	0.308132	0.498595
SE:TMEM59-novelTr038-exon2;TMEM59-201-int6	SE	chr1:54036719-54040755/-	Inc-novel	0.0018	0.0001	0.0017	0.0017	2.96166	3.90586	93.7359	2.41095e-18	1.17619e-15	2.86123	-4.22075	61.669	4.97878e-12	1.47665e-09	-0.0529954	3.84887	0.76868	0.382751	0.574016
A3SS:ENSG00000284952-novelTr016-exon2;SLC33A1-201-exon6	A3SS	chr3:155828378-155829687/-	Inc-novel	0.0482	0.0001	0.0481	0.0481	3.27112	-0.423183	93.7137	2.42924e-18	1.18094e-15	2.93186	-4.10943	71.2722	2.70257e-13	9.94992e-11	-0.344497	-0.602032	7.37172	0.00781997	0.0387281
A3SS:SLC4A1AP-novelTr013-exon2;SLC4A1AP-201-exon12	A3SS	chr2:27688021-27688699/+	Inc-novel	0.0017	0	0.0016	0.0016	3.71717	0.127857	93.3605	3.55037e-17	1.45884e-14	3.29089	-4.56722	75.7768	6.07993e-11	1.3452e-08	-0.305622	0.0106618	8.6751	0.00402207	0.0237834
A3SS:ZMYM4-novelTr033-exon2;ZMYM4-201-exon26	A3SS	chr1:35405469-35408007/+	Inc-novel	0.0528	0.0001	0.0527	0.0527	3.66608	-0.758618	93.2182	2.8768e-18	1.3936e-15	3.16599	-3.94578	66.1473	1.25191e-12	4.21565e-10	-0.460294	-1.00861	9.51184	0.00264671	0.0174599
A3SS:ANLN-201-exon3;ANLN-novelTr002-exon2	A3SS	chr7:36396420-36399202/+	Exc-novel	0.9977	0.9999	-0.0022	0.0022	-4.29003	-0.260984	93.1912	2.90347e-18	1.40161e-15	-0.124143	-0.31008	0.674663	0.413406	0.602214	4.16228	-4.34987	148.843	1.95426e-21	3.77355e-18
A3SS:EIF3H-novelTr034-exon2;EIF3H-209-exon6	A3SS	chr8:116648927-116655855/-	Inc-novel	0.0011	0.0001	0.001	0.001	3.07811	4.99291	92.9159	3.18992e-18	1.53452e-15	3.0908	-3.95981	62.2507	4.15223e-12	1.2627e-09	0.047612	4.93637	0.379518	0.539277	0.712693
ALE:ZNF433-AS1-203-exon3;ZNF433-AS1-201-exon3	ALE	chr19:12001823-12026193/+		0.8864	0.9927	-0.1063	0.1063	-2.61619	0.339582	92.8657	3.24512e-18	1.55565e-15	-0.292832	0.22501	5.02973	0.0271482	0.0941731	2.322	-2.66714	67.1948	9.1153e-13	3.09208e-10
A3SS:ERP29-novelTr004-exon2;ERP29-201-exon2	A3SS	chr12:112013610-112019755/+	Inc-novel	0.0019	0.0001	0.0018	0.0018	2.9772	4.01822	92.681	3.45683e-18	1.64571e-15	2.84419	-3.98614	54.1297	5.58305e-11	1.24224e-08	-0.162435	3.95562	5.12943	0.0257057	0.0914095
A3SS:HIGD1A-203-exon4;HIGD1A-201-exon4	A3SS	chr3:42785321-42786027/-		0.0071	0.0001	0.007	0.007	3.41061	3.16981	92.4811	3.70168e-18	1.75622e-15	3.9448	-3.47237	107.86	1.59902e-17	1.24725e-14	0.450038	3.09308	15.3787	0.00016239	0.00213218
A3SS:PDS5A-novelTr016-exon2;PDS5A-201-exon23	A3SS	chr4:39866998-39869393/-	Inc-novel	0.0137	0.0001	0.0136	0.0136	3.65932	-0.272215	92.4464	3.7459e-18	1.77112e-15	2.70826	-4.1739	57.5291	1.84938e-11	4.76805e-09	-0.646821	-0.478996	20.4182	1.72633e-05	0.00037724
A3SS:CIAPIN1-201-exon2;CIAPIN1-205-exon2	A3SS	chr16:57440960-57447341/-		0.9591	0.9982	-0.0391	0.0391	-2.75969	2.00971	92.4323	3.76404e-18	1.77362e-15	0.104889	2.01158	1.47643	0.227227	0.407611	2.91871	-2.38413	89.8524	1.51287e-15	8.11146e-13
SE:NBAS-novelTr078-exon2;NBAS-201-int9	SE	chr2:15511351-15534542/-	Inc-novel	0.0188	0.0003	0.0185	0.0185	3.37019	0.447804	92.3693	3.84624e-18	1.80619e-15	2.7228	-3.64908	46.5015	7.33955e-10	1.17557e-07	-0.594241	0.30282	29.3225	4.30381e-07	2.09777e-05
SE:NBAS-novelTr077-exon2;NBAS-201-int9	SE	chr2:15511351-15534542/-	Inc-novel	0.0132	0.0002	0.0129	0.0129	3.34284	0.432216	92.2473	4.01043e-18	1.87691e-15	2.71566	-3.97548	50.4928	1.87405e-10	3.61614e-08	-0.594241	0.30282	29.3225	4.30381e-07	2.09777e-05
A3SS:RPLP0-novelTr070-exon2;RPLP0-202-exon2	A3SS	chr12:120200832-120201082/-	Inc-novel	0.0011	0.0001	0.001	0.001	2.63629	5.65714	92.226	4.03975e-18	1.88215e-15	2.84087	-3.50018	62.6608	3.65482e-12	1.12007e-09	0.15473	5.59764	6.62042	0.0115668	0.0511537
A3SS:PPIH-212-exon10;PPIH-201-exon10	A3SS	chr1:42667441-42676583/+		0.0417	0.0006	0.0411	0.0411	2.80665	2.09718	92.2194	4.04889e-18	1.88215e-15	3.26473	-2.68852	98.1622	1.75849e-16	1.10105e-13	0.43933	1.99545	17.6018	5.94892e-05	0.000987935
A3SS:UROD-201-exon7;UROD-novelTr031-exon2	A3SS	chr1:45014071-45014447/+	Exc-novel	0.9993	0.9999	-0.0006	0.0006	-3.53275	5.58178	92.1106	4.20286e-18	1.94716e-15	0.635122	5.67499	34.9009	4.92916e-08	3.65679e-06	4.20549	-3.47692	103.182	5.00911e-17	3.49276e-14
A3SS:SLC5A6-novelTr035-exon2;SLC5A6-201-exon7	A3SS	chr2:27205505-27206025/-	Inc-novel	0.0062	0.0001	0.0061	0.0061	3.91553	1.0387	92.0465	4.29615e-18	1.98373e-15	3.63344	-4.12054	93.1607	6.34979e-16	3.69901e-13	-0.12584	0.907387	1.01998	0.314989	0.505993
A3SS:NFE2L2-215-exon5;NFE2L2-201-exon5	A3SS	chr2:177232009-177232391/-		0.0496	0.0003	0.0493	0.0493	3.17888	0.571776	91.9905	4.37959e-18	2.01119e-15	2.72917	-3.50917	59.4418	1.00414e-11	2.77546e-09	-0.282083	0.402477	4.76139	0.0314734	0.104913
A3SS:REC8-209-exon19;REC8-205-exon4	A3SS	chr14:24179907-24180026/+		0.8949	0.9979	-0.103	0.103	-3.04056	1.61159	91.987	4.38476e-18	2.01119e-15	-0.334568	1.59996	3.34336	0.0704913	0.184097	2.72867	-2.46232	86.8096	3.40885e-15	1.74632e-12
A3SS:MED4-novelTr028-exon2;MED4-201-exon6	A3SS	chr13:48079976-48081644/-	Inc-novel	0.0039	0.0002	0.0037	0.0037	2.83898	2.64542	91.9724	4.40684e-18	2.01463e-15	2.95491	-4.00826	74.1203	1.17662e-13	4.62153e-11	0.0823844	2.56494	1.77764	0.185503	0.355772
SE:EIF3H-206-exon2;EIF3H-209-int1	SE	chr8:116726173-116755665/-	Inc-NMD	0.0043	0.0003	0.004	0.004	2.42175	4.18487	91.8892	4.53441e-18	2.06611e-15	2.53435	-3.44822	64.5011	2.07006e-12	6.60037e-10	0.0271808	4.11044	0.173343	0.67806	0.820216
A3SS:ATP5ME-novelTr016-exon2;ATP5ME-201-exon3	A3SS	chr4:673402-673911/-	Inc-novel	0.0002	0	0.0002	0.0002	2.81941	4.86086	91.4845	4.56548e-15	1.42606e-12	3.18074	-4.55073	103.981	4.11451e-17	2.90566e-14	0.298679	4.82463	12.306	0.000680951	0.00633942
A3SS:EIF2D-novelTr023-exon2;EIF2D-201-exon14	A3SS	chr1:206593794-206595717/-	Inc-novel	0.0008	0.0001	0.0007	0.0007	3.16895	2.36181	91.3695	5.42069e-18	2.46181e-15	3.16233	-4.46465	78.9276	2.98362e-14	1.33094e-11	0.0251518	2.29829	0.0880874	0.767245	0.882294
A3SS:WSB1-210-exon2;WSB1-201-exon2	A3SS	chr17:27294436-27301787/+		0.0083	0.0001	0.0081	0.0081	3.52157	1.78474	91.2764	5.59718e-18	2.53363e-15	3.30052	-3.91417	73.8264	1.28123e-13	4.96723e-11	-0.345129	1.65791	7.2065	0.00851828	0.0412201
A3SS:MTFR1L-215-exon3;MTFR1L-201-exon3	A3SS	chr1:25823129-25823643/+		0.0273	0.0006	0.0267	0.0267	2.79576	1.67437	91.2132	5.72019e-18	2.58085e-15	2.66064	-3.25437	60.955	6.22749e-12	1.81197e-09	-0.188078	1.56258	5.25996	0.0239382	0.0868059
A3SS:RPL39-201-exon2;RPL39-novelTr021-exon2	A3SS	chrX:119790000-119791573/-	Exc-novel	0.9993	0.9999	-0.0006	0.0006	-2.49226	6.17812	90.9855	6.18641e-18	2.78211e-15	0.061026	6.26894	0.545967	0.461721	0.646505	2.69629	-3.95622	60.208	7.87933e-12	2.23146e-09
SE:DAP3-novelTr088-exon2;DAP3-201-int3	SE	chr1:155717129-155721516/+	Inc-novel	0.001	0.0001	0.0009	0.0009	3.01089	2.91443	90.9038	6.363e-18	2.85223e-15	3.10383	-4.41369	75.2405	8.51686e-14	3.41322e-11	0.0386514	2.84982	0.462738	0.497937	0.678822
A3SS:DLD-201-exon3;DLD-novelTr007-exon2	A3SS	chr7:107893279-107901761/+	Exc-novel	0.999	1	-0.001	0.001	-4.65041	2.10444	90.8877	7.50339e-17	2.96829e-14	-0.269669	2.14389	8.77031	0.00383383	0.022935	4.05541	-4.37911	80.2555	2.75444e-11	6.74665e-09
A3SS:DYNLL1-novelTr005-exon2;DYNLL1-203-exon2	A3SS	chr12:120470105-120496415/+	Inc-novel	0.3559	0.0001	0.3557	0.3557	4.55951	-2.05915	90.8874	6.39908e-18	2.85913e-15	3.91941	-3.91679	101.821	7.01818e-17	4.77313e-14	-0.729019	-2.54699	5.84736	0.0174306	0.0687998
A3SS:GMPR2-novelTr017-exon2;GMPR2-201-exon10	A3SS	chr14:24238406-24238588/+	Inc-novel	0.0082	0.0001	0.0081	0.0081	3.33909	2.06252	90.5998	7.06582e-18	3.14684e-15	3.26321	-3.57772	57.8578	1.66419e-11	4.33105e-09	-0.155398	1.96887	3.25232	0.0743675	0.191113
A3SS:HIBCH-novelTr062-exon2;HIBCH-201-exon3	A3SS	chr2:190296954-190310753/-	Inc-novel	0.0006	0	0.0006	0.0006	3.4394	1.20467	90.5015	7.30941e-18	3.24486e-15	3.42962	-4.53498	132.01	6.49207e-20	8.83063e-17	-0.0221323	1.10906	0.0659847	0.797809	0.901977
A3SS:CARD8-novelTr076-exon2;CARD8-202-exon5	A3SS	chr19:48231811-48232452/-	Inc-novel	0.0052	0.0001	0.0052	0.0052	4.2079	-0.00626387	90.1291	8.31182e-18	3.67803e-15	3.05301	-4.3282	58.4023	1.39805e-11	3.70476e-09	-1.07967	-0.159319	42.2884	3.23983e-09	4.10741e-07
A3SS:GHITM-novelTr011-exon2;GHITM-201-exon6	A3SS	chr10:84145017-84148729/+	Inc-novel	0.0004	0	0.0003	0.0003	3.2883	4.15127	89.9003	8.99581e-18	3.95535e-15	3.1889	-4.52416	92.716	7.12937e-16	4.10123e-13	0.0432613	4.09275	0.377897	0.540143	0.713438
A3SS:KPNA1-novelTr026-exon2;KPNA1-201-exon12	A3SS	chr3:122433789-122437169/-	Inc-novel	0.0111	0.0001	0.0111	0.0111	4.01784	-0.611571	89.7271	9.55091e-18	4.18609e-15	3.45484	-4.24884	80.0655	2.16828e-14	9.86351e-12	-0.514681	-0.815542	12.072	0.000761327	0.00687596
A3SS:CDCA7-novelTr004-exon2;CDCA7-202-exon4	A3SS	chr2:173363463-173363817/+	Inc-novel	0.0065	0.0001	0.0064	0.0064	3.64439	1.83626	89.7015	9.63599e-18	4.21001e-15	3.18178	-4.18774	82.9104	9.85036e-15	4.73854e-12	-0.341619	1.71317	6.97666	0.00959952	0.0449668
A3SS:NCKAP1L-novelTr016-exon2;NCKAP1L-201-exon17	A3SS	chr12:54519333-54520693/+	Inc-novel	0.001	0	0.0009	0.0009	3.75043	1.7377	89.6473	9.8184e-18	4.27618e-15	3.11987	-4.53228	110.044	1.16865e-16	7.6107e-14	-0.46083	1.61415	17.5831	5.99868e-05	0.000994345
A3SS:GPR108-201-exon17;GPR108-213-exon5	A3SS	chr19:6731055-6731198/-		0.8697	0.9932	-0.1236	0.1236	-2.66937	1.44411	89.5247	1.02438e-17	4.44743e-15	-0.445154	1.34992	28.5714	5.80818e-07	2.62141e-05	2.20548	-1.84124	56.1115	2.92275e-11	7.09798e-09
A3SS:MCRS1-210-exon4;MCRS1-201-exon4	A3SS	chr12:49565668-49566076/-		0.016	0.0004	0.0156	0.0156	2.75124	2.44054	89.293	1.10995e-17	4.80383e-15	2.76705	-3.20931	64.9367	1.81123e-12	5.91162e-10	-0.0234909	2.34891	0.103074	0.748849	0.87037
A3SS:RPL41-novelTr002-exon2;RPL41-202-exon2	A3SS	chr12:56116660-56116774/+	Inc-novel	0.0037	0.0003	0.0034	0.0034	2.27903	5.56392	89.2323	1.13355e-17	4.89063e-15	2.22841	-2.95073	53.5291	6.80479e-11	1.4877e-08	0.127622	5.5246	2.11264	0.149253	0.307624
A3SS:UQCRC1-201-exon9;UQCRC1-novelTr019-exon2	A3SS	chr3:48600790-48600974/-	Exc-novel	0.9743	0.9999	-0.0256	0.0256	-3.83181	4.76238	89.2066	1.14369e-17	4.91902e-15	0.308112	4.8322	12.7877	0.000541842	0.00533094	4.11229	-1.3478	98.7888	1.50071e-16	9.54799e-14
SE:EIF3H-205-exon2;EIF3H-209-int1	SE	chr8:116726173-116755665/-		0.008	0.0005	0.0075	0.0075	2.49809	4.18829	89.0158	1.22188e-17	5.23899e-15	2.60305	-2.87644	65.4242	1.5604e-12	5.14157e-10	0.0271808	4.11044	0.173343	0.67806	0.820216
A3SS:ENSG00000257411-novelTr015-exon2;PA2G4-201-exon7	A3SS	chr12:56109294-56109856/+	Inc-novel	0.0028	0.0001	0.0026	0.0026	2.93787	4.58576	88.6515	1.38658e-17	5.92675e-15	3.27069	-3.32984	72.5054	1.88213e-13	7.08038e-11	0.201756	4.51725	8.69211	0.00398775	0.023627
A3SS:UBA7-novelTr087-exon2;UBA7-201-exon9	A3SS	chr3:49811456-49811869/-	Inc-novel	0.1117	0.004	0.1077	0.1077	3.41198	1.73603	88.4942	1.46443e-17	6.2402e-15	1.13503	-2.56522	10.7302	0.00145394	0.0112339	-2.09831	1.57553	137.806	1.88897e-20	2.89772e-17
A3SS:WRAP73-201-exon10;WRAP73-novelTr008-exon2	A3SS	chr1:3632318-3633397/-	Exc-novel	0.7312	0.9984	-0.2672	0.2672	-3.17409	-0.737322	88.3843	1.52145e-17	6.4632e-15	-0.214864	-1.10465	1.80512	0.182169	0.351999	2.87738	-2.78905	69.0674	5.19565e-13	1.816e-10
SE:SEC62-novelTr040-exon2;SEC62-201-int1	SE	chr3:169966859-169975607/+	Inc-novel	0.0003	0.0001	0.0002	0.0002	3.7435	3.76162	87.9078	1.79575e-17	7.60504e-15	4.03708	-4.1007	73.9142	1.24901e-13	4.87122e-11	0.125472	3.7228	1.72482	0.192113	0.364161
A3SS:TRMT13-novelTr008-exon2;TRMT13-202-exon7	A3SS	chr1:100140515-100140851/+	Inc-novel	0.1732	0.0006	0.1726	0.1726	3.34903	-0.883808	87.8059	1.86063e-17	7.85572e-15	2.83328	-3.30032	51.7888	1.21295e-10	2.47542e-08	-0.402738	-1.22332	7.96504	0.00576565	0.0310105
A3SS:RPS15A-novelTr027-exon2;RPS15A-201-exon3	A3SS	chr16:18788143-18788980/-	Inc-novel	0.0024	0.0003	0.0021	0.0021	2.16725	7.17168	87.2147	2.2866e-17	9.61367e-15	2.3252	-2.16462	74.3161	1.11184e-13	4.38581e-11	0.109179	7.12221	1.5971	0.209286	0.384857
A3SS:GGNBP2-212-exon13;GGNBP2-novelTr019-exon2	A3SS	chr17:36586199-36587024/+	Exc-novel	0.906	0.9993	-0.0933	0.0933	-2.83799	0.854742	87.2093	2.29093e-17	9.61367e-15	-0.0802485	0.768813	0.694986	0.406483	0.595964	2.68197	-2.76746	56.9004	2.2644e-11	5.68413e-09
A3SS:FAM234A-novelTr019-exon2;FAM234A-201-exon11	A3SS	chr16:263776-264015/+	Inc-novel	0.005	0.0001	0.0049	0.0049	3.65844	1.34459	87.0821	2.39494e-17	1.00197e-14	3.47472	-3.89602	72.9094	1.67273e-13	6.35323e-11	-0.114435	1.22512	0.78421	0.378005	0.569084
A3SS:ATG4C-201-exon5;ATG4C-novelTr016-exon2	A3SS	chr1:62816809-62819109/+	Exc-novel	0.9972	0.9999	-0.0028	0.0028	-3.80881	0.129959	87.0663	2.40823e-17	1.00449e-14	-0.201428	0.100709	3.54808	0.0625523	0.169895	3.56659	-4.31474	81.9951	1.26792e-14	5.93395e-12
A3SS:MACO1-novelTr023-exon2;MACO1-201-exon10	A3SS	chr1:25489294-25491409/+	Inc-novel	0.0025	0.0001	0.0025	0.0025	3.40047	-0.256941	86.9673	2.49301e-17	1.03671e-14	3.50409	-4.38798	102.942	5.31518e-17	3.69685e-14	0.203659	-0.395909	2.27813	0.134399	0.287052
A3SS:MRE11-novelTr043-exon2;MRE11-201-exon13	A3SS	chr11:94459582-94460935/-	Inc-novel	0.0217	0.0001	0.0216	0.0216	3.45782	0.370188	86.7126	2.72509e-17	1.12982e-14	2.98158	-4.04387	54.1298	5.58289e-11	1.24224e-08	-0.452559	0.21532	15.6587	0.000142892	0.00192854
A3SS:TRAPPC6B-novelTr019-exon2;TRAPPC6B-201-exon3	A3SS	chr14:39158403-39159482/-	Inc-novel	0.0094	0.0001	0.0094	0.0094	3.77623	-0.592112	86.6848	2.75176e-17	1.13747e-14	3.40251	-4.28073	84.4135	6.52544e-15	3.22909e-12	-0.309118	-0.789072	4.55407	0.0353135	0.113833
A3SS:TNIP1-novelTr026-exon2;TNIP1-201-exon17	A3SS	chr5:151032384-151033607/-	Inc-novel	0.0756	0.0009	0.0747	0.0747	2.7051	0.824318	86.2988	3.14976e-17	1.29809e-14	2.47939	-3.16049	50.0239	2.19559e-10	4.16957e-08	-0.267299	0.678687	4.80602	0.0307062	0.103086
SE:CXXC1-201-exon6;CXXC1-211-int5	SE	chr18:50285248-50285748/-		0.7234	0.9719	-0.2485	0.2485	-2.49832	1.27954	85.8653	3.66667e-17	1.50216e-14	-0.272377	1.04052	6.89846	0.00999922	0.0462902	2.13294	-1.28076	83.7672	7.78608e-15	3.8323e-12
A3SS:UXS1-201-exon3;UXS1-203-exon3	A3SS	chr2:106164785-106166055/-		0.5798	0.2525	0.3272	0.3272	2.24894	0.571892	85.6791	3.91432e-17	1.59887e-14	0.896484	-0.814228	30.1596	3.08853e-07	1.61396e-05	-1.30732	-0.170274	75.4498	8.01968e-14	3.22333e-11
A3SS:LYPLAL1-novelTr001-exon2;LYPLAL1-201-exon2	A3SS	chr1:219173982-219179146/+	Inc-novel	0.0112	0.0001	0.0111	0.0111	3.03753	0.750859	85.0863	4.82103e-17	1.96343e-14	3.01097	-3.99296	66.9288	9.8783e-13	3.34269e-10	0.0683296	0.641028	0.47228	0.493549	0.675094
A3SS:NRDE2-novelTr031-exon2;NRDE2-201-exon3	A3SS	chr14:90316812-90318004/-	Inc-novel	0.004	0.0001	0.004	0.004	3.11685	-0.580045	84.8189	1.25869e-14	3.71318e-12	2.81618	-4.62815	111.431	8.17832e-13	2.79139e-10	-0.201956	-0.707775	1.99993	0.160448	0.323273
A3SS:ELP2-novelTr028-exon2;ELP2-203-exon16	A3SS	chr18:36159831-36159957/+	Inc-novel	0.0034	0.0001	0.0033	0.0033	3.45243	0.785628	84.8049	5.32303e-17	2.1615e-14	2.4534	-4.33193	37.7977	1.66322e-08	1.56255e-06	-0.963179	0.66595	91.6298	9.47115e-16	5.29395e-13
A3SS:FKBP15-novelTr017-exon2;FKBP15-201-exon24	A3SS	chr9:113171707-113173452/-	Inc-novel	0.0039	0.0001	0.0039	0.0039	3.34673	-0.288237	84.7315	5.46244e-17	2.2116e-14	3.08396	-4.43942	81.3643	1.51004e-14	6.97253e-12	-0.0940663	-0.430168	0.558925	0.456468	0.641678
A3SS:PEF1-201-exon5;PEF1-202-exon4	A3SS	chr1:31630733-31632494/-		0.9381	0.9957	-0.0575	0.0575	-2.50375	2.3324	84.5934	5.73476e-17	2.31506e-14	-0.156594	2.32216	6.70847	0.0110444	0.0494554	2.27401	-1.90426	63.3216	2.97772e-12	9.28014e-10
MXE:UBA7-novelTr116-exon2;UBA7-201-exon9	MXE	chr3:49811092-49811869/-	Inc-novel	0.0531	0.0028	0.0503	0.0503	3.15539	1.59022	84.5146	5.89637e-17	2.37337e-14	1.09496	-3.20694	10.8589	0.0013657	0.0107101	-1.96134	1.45331	127.214	1.8469e-19	2.20767e-16
CSNK2B/ENST00000375882.7_Intron5/clean	IR	chr6:31669173-31669318/+	Inc-NMD	0.0068	0.0397	-0.0329	0.0329	-2.03991	4.93626	84.1845	6.62464e-17	2.65474e-14	-2.17889	-0.134136	120.742	7.85241e-19	7.79942e-16	0.226074	4.8505	19.8902	2.17088e-05	0.000451243
SE:EIF2AK4-novelTr042-exon2;EIF2AK4-208-int3	SE	chr15:39943486-39949115/+	Inc-novel	0.0088	0.0001	0.0086	0.0086	3.10846	-0.413622	84.1806	6.63387e-17	2.65474e-14	2.84554	-4.33907	64.8152	1.87992e-12	6.07124e-10	-0.239976	-0.563635	3.05201	0.083742	0.207543
A3SS:STK24-novelTr024-exon2;STK24-201-exon5	A3SS	chr13:98474979-98475249/-	Inc-novel	0.0056	0.0001	0.0055	0.0055	3.53311	0.0323473	84.1358	6.7395e-17	2.68922e-14	3.85557	-4.20513	137.267	2.11608e-20	3.17554e-17	0.26912	-0.16626	3.42446	0.0672227	0.178949
MXE:NBAS-novelTr075-exon2;NBAS-201-exon10	MXE	chr2:15504214-15534542/-	Inc-novel	0.0063	0.0002	0.0061	0.0061	3.17724	0.419691	83.9044	7.31344e-17	2.90982e-14	2.68739	-4.11928	50.0838	2.15159e-10	4.09649e-08	-0.459139	0.294567	19.5353	2.53408e-05	0.00051
A3SS:EFTUD2-novelTr024-exon2;EFTUD2-202-exon26	A3SS	chr17:44852563-44853295/-	Inc-novel	0.0024	0.0001	0.0023	0.0023	3.31107	2.63222	83.8432	7.47354e-17	2.96498e-14	3.14921	-4.07165	52.761	8.77491e-11	1.85953e-08	-0.212156	2.5481	10.867	0.00136035	0.010676
A3SS:CCDC125-novelTr034-exon2;CCDC125-203-exon5	A3SS	chr5:69306903-69307950/-	Inc-novel	0.0101	0.0001	0.01	0.01	3.67746	-0.657419	83.7538	7.71353e-17	3.0427e-14	3.26329	-4.20777	60.6203	6.91879e-12	1.99212e-09	-0.582075	-0.842766	16.4973	9.76599e-05	0.0014369
A3SS:DPCD-novelTr014-exon2;DPCD-202-exon4	A3SS	chr10:101600863-101601202/+	Inc-novel	0.0135	0.0001	0.0134	0.0134	3.32156	0.943591	83.7413	7.74769e-17	3.04747e-14	3.57046	-3.65771	79.51	2.53329e-14	1.14111e-11	0.343441	0.8412	7.46458	0.0074539	0.0373638
A3SS:ZMYM2-novelTr040-exon2;ZMYM2-202-exon24	A3SS	chr13:20082131-20082780/+	Inc-novel	0.0146	0.0001	0.0145	0.0145	3.1205	0.254548	83.5585	8.26522e-17	3.23964e-14	2.60993	-3.98423	47.9304	4.48185e-10	7.68663e-08	-0.248646	0.0763411	5.6002	0.0199071	0.0756431
A3SS:PTTG1-novelTr006-exon2;PTTG1-201-exon3	A3SS	chr5:160422404-160422708/+	Inc-novel	0.008	0.0002	0.0078	0.0078	2.78463	3.34015	83.5523	8.28319e-17	3.23964e-14	3.19574	-3.45906	81.9655	1.27833e-14	5.97256e-12	0.432607	3.27705	17.711	5.66638e-05	0.000950157
A3SS:HCLS1-201-exon12;HCLS1-novelTr029-exon2	A3SS	chr3:121632545-121633066/-	Exc-novel	0.9998	1	-0.0002	0.0002	-4.095	3.98265	83.4953	7.39202e-16	2.55779e-13	0.00411231	4.06135	0.00136152	0.97064	1	4.09064	-4.43227	68.9945	2.14227e-10	4.08799e-08
A3SS:PNN-201-exon9;PNN-novelTr025-exon2	A3SS	chr14:39179463-39180514/+	Exc-novel	0.9946	0.9999	-0.0053	0.0053	-3.03581	2.21878	83.2817	9.11618e-17	3.55536e-14	-0.136312	2.2166	2.16893	0.144	0.299925	3.04486	-3.96894	61.6863	4.95202e-12	1.47029e-09
SE:TYW3-novelTr041-exon2;TYW3-201-int3	SE	chr1:74738789-74748750/+	Inc-novel	0.0115	0.0002	0.0113	0.0113	2.70112	1.2588	83.1275	9.62797e-17	3.74439e-14	2.69916	-4.01054	57.7148	1.74235e-11	4.51318e-09	0.0614859	1.16924	0.594732	0.442434	0.629307
A3SS:SEPTIN2-233-exon5;SEPTIN2-201-exon6	A3SS	chr2:241335213-241335974/+		0.1012	0.0121	0.0892	0.0892	2.36212	2.01092	82.7129	1.1153e-16	4.32531e-14	1.49299	-2.13688	38.7985	1.14938e-08	1.16083e-06	-0.895262	1.83092	65.4954	1.52683e-12	5.04903e-10
A3SS:GMFG-novelTr031-exon2;GMFG-206-exon7	A3SS	chr19:39328549-39328999/-	Inc-novel	0.0001	0	0.0001	0.0001	3.84103	5.47098	82.6451	9.66529e-16	3.30299e-13	3.67056	-4.51787	53.4793	5.28346e-09	6.17388e-07	-0.0842724	5.43992	0.797343	0.374057	0.565056
A3SS:MAN1A1-novelTr020-exon2;MAN1A1-201-exon10	A3SS	chr6:119189884-119193776/-	Inc-novel	0.0042	0.0001	0.0042	0.0042	3.78322	0.328028	82.6414	1.14398e-16	4.42411e-14	3.20131	-4.36949	107.25	1.85322e-17	1.44146e-14	-0.394767	0.1626	4.97188	0.0280244	0.0963711
A3SS:MED6-202-exon5;MED6-201-exon5	A3SS	chr14:70592989-70593295/-		0.2411	0.0009	0.2402	0.2402	2.91116	0.0622366	82.4447	1.22675e-16	4.73095e-14	2.71659	-2.80079	61.088	5.97284e-12	1.74708e-09	-0.209623	-0.213244	3.16975	0.0780849	0.197799
A3SS:FDPS-novelTr009-exon2;FDPS-201-exon5	A3SS	chr1:155312396-155317940/+	Inc-novel	0.0029	0.0001	0.0028	0.0028	3.10928	3.54083	82.1593	1.35779e-16	5.22171e-14	2.9297	-3.80785	52.3862	9.93874e-11	2.07432e-08	-0.0322311	3.4693	0.224756	0.636485	0.788685
A3SS:NDUFV1-205-exon4;NDUFV1-201-exon4	A3SS	chr11:67608723-67609451/+		0.0043	0.0002	0.0042	0.0042	2.86029	3.15887	82.1252	1.37433e-16	5.27062e-14	2.69659	-3.67552	47.5672	5.07795e-10	8.60211e-08	-0.0715867	3.07904	1.109	0.294866	0.483863
A3SS:FUBP1-novelTr035-exon2;FUBP1-201-exon11	A3SS	chr1:77964357-77964645/-	Inc-novel	0.0008	0.0001	0.0007	0.0007	3.29148	2.21112	81.7168	1.58941e-16	6.07858e-14	3.18558	-4.44329	96.7602	2.51176e-16	1.53442e-13	0.0315489	2.06296	0.175047	0.676572	0.819046
A3SS:SMNDC1-novelTr003-exon2;SMNDC1-202-exon3	A3SS	chr10:110298791-110303467/-	Inc-novel	0.0014	0.0001	0.0013	0.0013	3.35597	0.259586	81.5994	1.65735e-16	6.3209e-14	3.0616	-4.5224	82.5343	1.09253e-14	5.20129e-12	-0.181142	0.122972	3.86821	0.0520116	0.148924
A3SS:GALT-201-exon3;GALT-novelTr005-exon2	A3SS	chr9:34647259-34647562/+	Exc-novel	0.9989	0.9999	-0.001	0.001	-3.18755	1.57963	81.5743	1.67224e-16	6.36014e-14	-0.21909	1.63375	7.31564	0.00805007	0.0396083	2.97309	-4.43483	57.1622	2.0811e-11	5.25265e-09
A3SS:UBXN11-novelTr027-exon2;UBXN11-207-exon10	A3SS	chr1:26282938-26284141/-	Inc-novel	0.0028	0.0001	0.0027	0.0027	3.59189	1.66374	81.2707	1.86345e-16	7.06791e-14	3.34136	-4.07678	64.5594	2.03333e-12	6.49077e-10	-0.154202	1.57693	1.31188	0.254819	0.438882
SE:MMUT-201-exon6;MMUT-novelTr009-int1	SE	chr6:49448928-49453584/-	Exc-novel	0.9992	1	-0.0007	0.0007	-4.68406	-0.50864	81.173	1.54148e-15	5.17811e-13	-1.39453	-0.585223	124.091	3.69345e-19	4.17058e-16	3.2774	-4.59632	53.468	5.29687e-09	6.18433e-07
A3SS:RPP30-novelTr015-exon2;RPP30-202-exon11	A3SS	chr10:90896393-90900569/+	Inc-novel	0.0114	0.0004	0.011	0.011	2.72362	1.91489	81.1311	1.95869e-16	7.40877e-14	2.85872	-3.42334	61.4798	5.28243e-12	1.56001e-09	0.149228	1.82667	4.21236	0.0427722	0.129311
A3SS:NKTR-201-exon10;NKTR-novelTr024-exon2	A3SS	chr3:42632824-42633627/+	Exc-novel	0.9624	0.9989	-0.0365	0.0365	-2.85745	1.2023	81.1092	1.97407e-16	7.44655e-14	-0.859594	1.18836	49.6653	2.47919e-10	4.60676e-08	1.96584	-3.17226	29.4705	4.05777e-07	1.99794e-05
A3SS:MMS19-novelTr036-exon2;MMS19-202-exon26	A3SS	chr10:97459742-97460045/-	Inc-novel	0.0166	0.0005	0.0161	0.0161	2.88986	1.46138	80.7331	2.25808e-16	8.49469e-14	2.84503	-3.16289	54.4414	5.03982e-11	1.14915e-08	-0.0811576	1.3328	1.29034	0.258731	0.44351
A3SS:METTL3-201-exon6;METTL3-novelTr029-exon2	A3SS	chr14:21500628-21500912/-	Exc-novel	0.9993	0.9999	-0.0006	0.0006	-3.59546	1.39321	80.7135	2.27393e-16	8.53109e-14	-0.155773	1.42395	1.98082	0.162439	0.326173	3.46031	-4.45277	92.7684	7.03269e-16	4.06254e-13
A3SS:ERGIC3-novelTr035-exon2;ERGIC3-202-exon13	A3SS	chr20:35557250-35557424/+	Inc-novel	0.001	0.0001	0.0009	0.0009	2.88564	4.38006	80.3994	2.54443e-16	9.52003e-14	2.86925	-4.07055	51.8587	1.18495e-10	2.42725e-08	-0.0231732	4.33687	0.0725143	0.788272	0.895324
A3SS:SYF2-novelTr006-exon2;SYF2-201-exon6	A3SS	chr1:25225101-25227441/-	Inc-novel	0.0007	0.0001	0.0006	0.0006	3.1419	2.45424	80.2775	2.65794e-16	9.90019e-14	2.81347	-4.44254	52.8712	8.45986e-11	1.80384e-08	-0.419916	2.38133	23.5043	4.63423e-06	0.000136333
SUGP1/ENST00000247001.10_Intron4/clean	IR	chr19:19303848-19305848/-	Inc-NMD	0.0006	0.036	-0.0354	0.0354	-3.54226	0.516584	80.275	2.66038e-16	9.90019e-14	-3.10535	-3.48727	68.2279	6.67933e-13	2.30388e-10	0.559983	0.357008	15.547	0.000150365	0.00200751
A3SS:ALG3-201-exon6;ALG3-novelTr026-exon2	A3SS	chr3:184243922-184244600/-	Exc-novel	0.9897	0.9998	-0.0102	0.0102	-3.00669	2.51874	80.1415	2.7907e-16	1.03473e-13	0.0114398	2.5586	0.0102914	0.919401	0.977057	2.95936	-3.59702	62.7488	3.55625e-12	1.0935e-09
A3SS:PTTG1-novelTr005-exon2;PTTG1-201-exon3	A3SS	chr5:160422404-160422708/+	Inc-novel	0.0024	0.0001	0.0024	0.0024	3.10883	3.33728	80.1367	2.79551e-16	1.03473e-13	3.59132	-3.77122	85.5703	4.76433e-15	2.41828e-12	0.432607	3.27705	17.711	5.66638e-05	0.000950157
A3SS:UBL7-202-exon10;UBL7-novelTr029-exon2	A3SS	chr15:74448588-74449185/-	Exc-novel	0.9445	0.9957	-0.0513	0.0513	-2.26759	3.30021	80.1252	2.80703e-16	1.03622e-13	-0.0429048	3.33763	0.348115	0.556528	0.727188	2.20086	-1.50238	78.7955	3.09672e-14	1.36784e-11
A3SS:GPI-novelTr019-exon2;GPI-201-exon14	A3SS	chr19:34396431-34396580/+	Inc-novel	0.0004	0	0.0004	0.0004	3.13695	4.05073	79.9886	2.94799e-16	1.08535e-13	3.09597	-4.44769	64.1439	2.31035e-12	7.27417e-10	-0.0379045	3.99147	0.31494	0.575934	0.743099
SE:TYW3-novelTr040-exon2;TYW3-201-int3	SE	chr1:74738789-74748750/+	Inc-novel	0.0139	0.0002	0.0137	0.0137	2.63085	1.26037	79.9578	2.9807e-16	1.09438e-13	2.63871	-3.94958	55.0155	4.17613e-11	9.76401e-09	0.0614859	1.16924	0.594732	0.442434	0.629307
A3SS:SART3-novelTr023-exon2;SART3-201-exon19	A3SS	chr12:108523635-108524315/-	Inc-novel	0.0059	0.0001	0.0059	0.0059	3.44635	0.942327	79.9506	2.98837e-16	1.09438e-13	3.41935	-4.04841	70.6037	3.29182e-13	1.20073e-10	0.0492745	0.819563	0.19997	0.655723	0.803084
A3SS:ADSL-novelTr022-exon2;ADSL-202-exon9	A3SS	chr22:40361343-40361487/+	Inc-novel	0.0018	0.0001	0.0018	0.0018	3.05461	3.68586	79.8474	3.10111e-16	1.13266e-13	3.37794	-3.98561	72.8415	1.70618e-13	6.46252e-11	0.352328	3.62672	27.5868	8.63058e-07	3.58756e-05
A3SS:ABHD16A-novelTr033-exon2;ABHD16A-201-exon16	A3SS	chr6:31688104-31688248/-	Inc-novel	0.0013	0.0001	0.0012	0.0012	3.33435	2.31496	79.8308	3.11967e-16	1.13643e-13	3.25015	-4.2791	65.6099	1.47442e-12	4.90509e-10	-0.0485124	2.24224	0.24293	0.623191	0.779044
A3SS:ABCF1-novelTr003-exon2;ABCF1-201-exon3	A3SS	chr6:30577456-30577817/+	Inc-novel	0.0012	0.0001	0.0011	0.0011	3.11608	2.47784	79.5684	3.42779e-16	1.24539e-13	3.2044	-4.22248	62.5261	3.81105e-12	1.16536e-09	0.158731	2.42299	2.28365	0.133933	0.28637
A3SS:RNF2-novelTr002-exon2;RNF2-202-exon3	A3SS	chr1:185087641-185091578/+	Inc-novel	0.2064	0.0023	0.2041	0.2041	2.94417	-0.388748	79.5467	3.45462e-16	1.25184e-13	2.56506	-2.84088	52.4878	9.60856e-11	2.01761e-08	-0.481901	-0.753886	15.4968	0.000153854	0.00204539
A3SS:PDHX-novelTr003-exon2;PDHX-201-exon3	A3SS	chr11:34931485-34947505/+	Inc-novel	0.0061	0.0001	0.0059	0.0059	3.41956	-0.1449	79.2507	3.84241e-16	1.38872e-13	2.83804	-4.21092	50.007	2.20818e-10	4.18771e-08	-0.486753	-0.314976	17.6476	5.82854e-05	0.000971743
SE:TYW3-novelTr039-exon2;TYW3-201-int3	SE	chr1:74738789-74748750/+	Inc-novel	0.01	0.0002	0.0098	0.0098	2.63403	1.25704	79.1867	3.93195e-16	1.41737e-13	2.68215	-4.07793	56.823	2.32164e-11	5.81198e-09	0.0614859	1.16924	0.594732	0.442434	0.629307
A3SS:PSPC1-novelTr034-exon2;PSPC1-201-exon5	A3SS	chr13:19741650-19751270/-	Inc-novel	0.0022	0	0.0022	0.0022	3.41725	0.586737	79.0253	3.06367e-15	9.85958e-13	4.04206	-4.38412	77.851	4.19778e-11	9.80633e-09	0.395813	0.456485	12.7695	0.000546512	0.00535812
A3SS:ATP6V1A-novelTr002-exon2;ATP6V1A-201-exon3	A3SS	chr3:113778836-113781049/+	Inc-novel	0.0042	0	0.0042	0.0042	4.26091	-0.226179	78.9991	3.08954e-15	9.91972e-13	3.34391	-4.46463	87.0317	8.77846e-12	2.46086e-09	-0.63489	-0.405581	17.5205	6.16882e-05	0.00101736
A3SS:WASH9P-novelTr027-exon2;WASH9P-201-exon9	A3SS	chr1:185560-186316/-	Inc-novel	0.0122	0.0002	0.012	0.012	3.08393	2.19515	78.9463	4.28721e-16	1.54141e-13	3.07448	-3.44082	69.3098	4.83328e-13	1.69794e-10	-0.183757	2.11681	1.25501	0.265311	0.451381
A3SS:SUGP1-215-exon5;SUGP1-201-exon5	A3SS	chr19:19303848-19305848/-		0.0004	0.0159	-0.0156	0.0156	-3.75213	0.373568	78.5549	4.93656e-16	1.76568e-13	-3.02956	-3.46923	46.4769	7.40231e-10	1.18421e-07	0.796689	0.208293	30.7252	2.47162e-07	1.35036e-05
A3SS:CCT4-novelTr033-exon2;CCT4-201-exon14	A3SS	chr2:61868707-61869439/-	Inc-novel	0.0011	0.0001	0.0011	0.0011	2.95412	3.79466	78.5417	4.96003e-16	1.76626e-13	3.37376	-4.16332	71.6087	2.4478e-13	9.03604e-11	0.407541	3.73354	36.3361	2.86841e-08	2.3792e-06
A3SS:PAK1-novelTr038-exon2;PAK1-202-exon4	A3SS	chr11:77379389-77379893/-	Inc-novel	0.0207	0.0001	0.0206	0.0206	3.52491	0.0730716	78.5396	4.96379e-16	1.76626e-13	3.15334	-4.21109	73.5077	1.4054e-13	5.38978e-11	-0.337047	-0.0847971	4.74162	0.0318197	0.105749
A3SS:RPL19-novelTr025-exon2;RPL19-201-exon5	A3SS	chr17:39203110-39204076/+	Inc-novel	0.0012	0.0003	0.0009	0.0009	1.82999	8.07816	78.4405	5.14449e-16	1.82586e-13	1.94508	-2.08889	64.7724	1.90475e-12	6.12279e-10	0.0633153	8.03327	0.822966	0.36652	0.557278
A3SS:CUEDC2-novelTr013-exon2;CUEDC2-201-exon8	A3SS	chr10:102423718-102423797/-	Inc-novel	0.0002	0	0.0002	0.0002	3.86573	3.21138	78.389	3.76007e-15	1.19339e-12	3.65873	-4.52603	55.0966	3.69278e-09	4.60137e-07	-0.176104	3.15285	6.23023	0.0142127	0.0595469
A3SS:POLR1E-novelTr005-exon2;POLR1E-202-exon12	A3SS	chr9:37501845-37503042/+	Inc-novel	0.0162	0.0002	0.0161	0.0161	2.91448	0.993621	78.3245	5.36436e-16	1.89901e-13	3.3708	-3.52582	75.2434	8.50967e-14	3.41322e-11	0.381307	0.869113	19.3286	2.77378e-05	0.000546287
A3SS:GIHCG-211-exon2;GIHCG-201-exon2	A3SS	chr12:57935554-57935838/-		0.0049	0.0002	0.0047	0.0047	2.89306	4.20205	78.25	5.51055e-16	1.94577e-13	2.79997	-3.24234	57.9879	1.59623e-11	4.18177e-09	-0.0399114	4.15713	0.113153	0.737295	0.862282
A3SS:PEF1-201-exon5;PEF1-novelTr014-exon2	A3SS	chr1:31630715-31632494/-	Exc-novel	0.9782	0.9997	-0.0214	0.0214	-2.66511	2.28718	78.1951	5.62099e-16	1.97971e-13	-0.156594	2.32216	6.70847	0.0110444	0.0494554	2.56374	-3.12078	46.1803	8.20569e-10	1.29105e-07
A3SS:MED13L-229-exon25;MED13L-201-exon25	A3SS	chr12:115975314-115975514/-		0.0938	0.0012	0.0926	0.0926	2.96143	-0.350561	78.0748	5.87048e-16	2.06232e-13	1.95489	-3.50268	29.9679	3.33158e-07	1.70864e-05	-0.896834	-0.631341	33.8106	7.46871e-08	5.12243e-06
A3SS:APOO-novelTr038-exon2;APOO-201-exon2	A3SS	chrX:23880953-23907693/-	Inc-novel	0.0011	0.0001	0.0011	0.0011	3.13151	1.24435	78.0195	5.98893e-16	2.09859e-13	3.6259	-4.40392	99.3601	1.29936e-16	8.32448e-14	0.552477	1.1751	38.1659	1.45135e-08	1.39781e-06
A3SS:PTGS1-novelTr015-exon2;PTGS1-201-exon8	A3SS	chr9:122381748-122383508/+	Inc-novel	0.0034	0	0.0034	0.0034	5.52258	1.46351	77.9159	6.21748e-16	2.17316e-13	3.94194	-4.35673	158.411	2.96539e-22	7.24615e-19	-1.43556	1.35004	26.6834	1.24508e-06	4.81239e-05
A3SS:PRPF38A-novelTr009-exon2;PRPF38A-201-exon8	A3SS	chr1:52414648-52414761/+	Inc-novel	0.0121	0.0004	0.0117	0.0117	2.72675	2.84631	77.7212	6.67101e-16	2.32579e-13	2.18365	-3.32001	35.9015	3.37709e-08	2.70054e-06	-0.444003	2.76161	43.4778	2.12043e-09	2.88136e-07
A3SS:ARFGAP2-217-exon6;ARFGAP2-205-exon6	A3SS	chr11:47173841-47175014/-		0.074	0.0031	0.0709	0.0709	2.62237	1.75896	77.5624	7.06534e-16	2.45707e-13	2.4199	-2.27642	67.5976	8.07268e-13	2.76216e-10	-0.303088	1.58509	7.71967	0.0065372	0.0339456
A3SS:ZNF622-novelTr004-exon2;ZNF622-201-exon5	A3SS	chr5:16453157-16458516/-	Inc-novel	0.0007	0.0001	0.0006	0.0006	3.25133	1.0679	77.4486	7.36275e-16	2.55406e-13	3.31848	-4.46293	76.4339	6.05011e-14	2.4934e-11	0.132963	0.980205	2.42049	0.122952	0.269716
A3SS:EAPP-201-exon4;EAPP-novelTr016-exon2	A3SS	chr14:34529471-34533443/-	Exc-novel	0.9576	0.9982	-0.0406	0.0406	-2.53169	1.82074	77.2455	7.92459e-16	2.73521e-13	-0.525115	1.82271	59.764	9.06671e-12	2.53138e-09	2.05856	-2.69436	38.7134	1.18594e-08	1.18389e-06
SE:SPECC1-novelTr065-exon2;SPECC1-232-int1	SE	chr17:20073702-20096630/+	Inc-novel	0.0078	0	0.0077	0.0077	4.65557	-0.477039	77.1695	5.5778e-15	1.72278e-12	3.70862	-4.49441	97.952	1.57155e-12	5.17215e-10	-0.737671	-0.617391	13.7975	0.000337184	0.00371457
A3SS:ANKRD17-novelTr052-exon2;ANKRD17-203-exon9	A3SS	chr4:73147433-73148812/-	Inc-novel	0.0009	0.0001	0.0009	0.0009	3.39898	-0.250145	77.0095	8.63263e-16	2.97216e-13	3.07374	-4.54431	91.6384	1.00193e-15	5.53314e-13	-0.125496	-0.40874	1.26928	0.262627	0.448164
A3SS:PTTG1-novelTr004-exon2;PTTG1-201-exon3	A3SS	chr5:160422404-160422708/+	Inc-novel	0.003	0.0001	0.0029	0.0029	2.89163	3.33643	76.8274	9.22244e-16	3.16734e-13	3.25976	-3.98978	78.8695	3.03281e-14	1.3507e-11	0.432607	3.27705	17.711	5.66638e-05	0.000950157
A3SS:HNRNPK-223-exon3;HNRNPK-201-exon2	A3SS	chr9:83978280-83978372/-		0.0051	0.0003	0.0048	0.0048	2.6135	4.65865	76.8116	9.27522e-16	3.17756e-13	2.24066	-3.1608	48.805	3.32216e-10	5.94895e-08	-0.322303	4.56503	8.27255	0.00493012	0.0275929
A3SS:TPR-201-exon14;TPR-novelTr051-exon2	A3SS	chr1:186357509-186358542/-	Exc-novel	0.9992	1	-0.0008	0.0008	-4.37882	0.738369	76.5277	6.87068e-15	2.09399e-12	-0.874549	0.741647	58.026	1.57687e-11	4.14283e-09	3.23609	-4.57028	53.7826	4.93787e-09	5.81683e-07
A3SS:ULK3-novelTr015-exon2;ULK3-220-exon10	A3SS	chr15:74838746-74839009/-	Inc-novel	0.0299	0.0001	0.0299	0.0299	3.49439	-0.419449	76.4203	1.06922e-15	3.64492e-13	2.97385	-3.96868	55.694	3.3473e-11	8.01621e-09	-0.476959	-0.625892	7.32038	0.00803036	0.0395353
A3SS:TAF1D-novelTr054-exon2;TAF1D-205-exon5	A3SS	chr11:93736752-93737063/-	Inc-novel	0.0016	0.0001	0.0016	0.0016	3.20182	1.74591	76.1913	1.16206e-15	3.95162e-13	2.88716	-4.42733	62.6768	3.6367e-12	1.11576e-09	-0.23815	1.65031	4.33705	0.0398725	0.123861
A3SS:MZB1-novelTr005-exon2;MZB1-novelTr004-exon2	A3SS	chr5:139388586-139388899/-	Inc-novel;Exc-novel	1	NA	NA	NA	5.37802	-3.43558	76.1763	1.16843e-15	3.96353e-13	3.91246	-4.37181	105.952	2.53919e-17	1.88476e-14	-1.71916	-4.49323	12.0772	0.000759439	0.00686369
A3SS:CCT5-novelTr026-exon2;CCT5-201-exon11	A3SS	chr5:10263315-10264655/+	Inc-novel	0.0076	0.0007	0.0069	0.0069	2.20178	4.28644	76.1549	1.17757e-15	3.98475e-13	2.62207	-2.74072	85.0233	5.52692e-15	2.77476e-12	0.379513	4.21836	28.1023	7.01131e-07	3.05073e-05
GPS2/ENST00000380728.7_Intron9/anti-near	IR	chr17:7313125-7313211/-	Inc-NMD	0.0047	0.0483	-0.0435	0.0435	-2.19561	2.7437	76.026	1.23413e-15	4.16592e-13	-2.03487	-1.60629	51.0468	1.55524e-10	3.08949e-08	0.0942363	2.62738	1.18394	0.279201	0.466363
A3SS:ORC5-novelTr033-exon2;ORC5-201-exon10	A3SS	chr7:104166885-104168472/-	Inc-novel	0.0036	0.0001	0.0036	0.0036	3.42094	0.0997658	75.9645	1.26208e-15	4.24988e-13	3.58283	-4.35325	96.9231	2.40952e-16	1.47851e-13	0.235246	-0.0378471	4.42446	0.037965	0.119593
SE:TFRC-225-exon15;TFRC-201-int14	SE	chr3:196058633-196060179/-		0.0212	0.0002	0.021	0.021	3.94286	2.32215	75.3276	1.59198e-15	5.33476e-13	4.53887	-2.2909	100.056	1.09084e-16	7.15455e-14	0.21914	2.09988	1.72126	0.192569	0.364759
A3SS:NAT9-201-exon7;NAT9-novelTr011-exon2	A3SS	chr17:74771845-74771959/-	Exc-novel	0.9706	0.9998	-0.0292	0.0292	-2.98445	0.946613	75.0994	1.73036e-15	5.78443e-13	-0.365898	0.919933	11.376	0.00106326	0.0088785	2.67024	-3.38746	42.2078	3.33475e-09	4.21614e-07
A3SS:TCF25-novelTr024-exon2;TCF25-201-exon14	A3SS	chr16:89904206-89904937/+	Inc-novel	0.0004	0	0.0004	0.0004	3.65225	1.98859	75.0736	1.10452e-14	3.27939e-12	3.38354	-4.56189	53.922	4.78702e-09	5.67794e-07	-0.225812	1.91373	5.83074	0.0175865	0.0691705
A3SS:TPI1-novelTr002-exon2;TPI1-201-exon2	A3SS	chr12:6867682-6868863/+	Inc-novel	0.0007	0.0001	0.0006	0.0006	2.5555	5.6831	75.046	1.76446e-15	5.88419e-13	2.83276	-3.96134	61.1015	5.94751e-12	1.74337e-09	0.134944	5.62875	5.13179	0.0256726	0.0913319
A3SS:ATP5PO-203-exon4;ATP5PO-201-exon7	A3SS	chr21:33903640-33903934/-		0.0152	0.0033	0.0119	0.0119	1.69119	5.01059	74.9651	1.81743e-15	6.04622e-13	1.92615	-1.55937	105.914	2.56302e-17	1.89735e-14	0.221635	4.96312	8.44239	0.00452353	0.0258722
A5SS:NONO-201-exon7;NONO-novelTr042-exon1	A5SS	chrX:71296982-71297376/+	Exc-novel	0.9998	1	-0.0001	0.0001	-3.52408	4.31487	74.8348	1.90613e-15	6.32607e-13	-0.464531	4.35074	43.1302	2.39913e-09	3.193e-07	3.13615	-4.55394	70.8295	3.0794e-13	1.12622e-10
A3SS:PFN1-novelTr014-exon2;PFN1-201-exon3	A3SS	chr17:4945998-4946627/-	Inc-novel	0.0009	0.0001	0.0008	0.0008	3.02526	5.24777	74.8077	1.92515e-15	6.37386e-13	3.4519	-3.75729	64.8398	1.86581e-12	6.0398e-10	0.280307	5.16275	4.91962	0.0288416	0.0984286
A3SS:GTF2F2-novelTr003-exon2;GTF2F2-201-exon2	A3SS	chr13:45120722-45136732/+	Inc-novel	0.0011	0.0001	0.001	0.001	3.28082	2.13332	74.7922	1.9361e-15	6.39479e-13	3.32352	-4.31673	69.2912	4.86008e-13	1.70502e-10	0.197858	2.06348	5.51036	0.0208967	0.0784275
A3SS:ATF1-novelTr005-exon2;ATF1-201-exon3	A3SS	chr12:50780239-50795908/+	Inc-novel	0.1105	0.0017	0.1087	0.1087	2.41573	0.120062	74.5757	2.09569e-15	6.90539e-13	2.2732	-3.26614	50.6428	1.78165e-10	3.46936e-08	-0.173675	-0.0842478	3.12718	0.0800804	0.201008
A3SS:KDM1A-203-exon13;KDM1A-201-exon13	A3SS	chr1:23072198-23073291/+		0.0468	0.0006	0.0461	0.0461	2.53068	0.762072	74.5461	2.11856e-15	6.9641e-13	2.39788	-3.24871	48.5599	3.61227e-10	6.39381e-08	0.0172967	0.559354	0.0383775	0.845089	0.932119
A3SS:ACSM3-novelTr027-exon2;ACSM3-201-exon5	A3SS	chr16:20777581-20780713/+	Inc-novel	0.0025	0.0001	0.0024	0.0024	4.35526	0.284825	74.3408	2.284e-15	7.4901e-13	2.92527	-4.47306	68.3824	6.37687e-13	2.20376e-10	-1.18064	0.151645	36.6821	2.51973e-08	2.13816e-06
A3SS:ALG8-201-exon2;ALG8-novelTr062-exon2	A3SS	chr11:78127426-78139493/-	Exc-novel	0.9972	0.9999	-0.0027	0.0027	-3.15213	0.592696	74.3065	2.31293e-15	7.56702e-13	0.0609824	0.588617	0.361031	0.549309	0.721297	3.23995	-4.38615	86.4449	3.76092e-15	1.92311e-12
A3SS:PPP1R12A-novelTr037-exon2;PPP1R12A-202-exon14	A3SS	chr12:79806334-79807225/-	Inc-novel	0.0067	0.0002	0.0065	0.0065	3.12924	1.24855	74.251	2.36047e-15	7.7043e-13	2.19387	-3.97731	28.0371	7.19768e-07	3.11262e-05	-0.803662	1.14865	55.566	3.48965e-11	8.2498e-09
A3SS:CUEDC2-novelTr014-exon2;CUEDC2-201-exon8	A3SS	chr10:102423718-102423797/-	Inc-novel	0.0001	0	0.0001	0.0001	3.18181	3.21106	74.0597	2.53201e-15	8.24468e-13	3.02844	-4.61388	73.6578	2.99472e-13	1.0967e-10	-0.176104	3.15285	6.23023	0.0142127	0.0595469
A3SS:ERGIC3-novelTr029-exon2;ERGIC3-217-exon2	A3SS	chr20:35556749-35556972/+	Inc-novel	0.3109	0.0001	0.3108	0.3108	4.58183	-2.35653	73.9396	2.64605e-15	8.59574e-13	3.20791	-4.2528	47.8552	4.59907e-10	7.85837e-08	-1.23415	-2.81911	14.6144	0.000230764	0.0027886
A3SS:RPAP2-203-exon6;RPAP2-novelTr009-exon2	A3SS	chr1:92304350-92307198/+	Exc-novel	0.9836	0.9998	-0.0162	0.0162	-2.86539	0.270061	73.7877	2.79786e-15	9.06757e-13	-0.140129	0.238407	1.59939	0.208962	0.38455	2.73082	-3.89557	50.5152	1.85991e-10	3.59388e-08
A3SS:PRR13-202-exon3;PRR13-210-exon3	A3SS	chr12:53442734-53443486/+		0.9619	0.9919	-0.03	0.03	-1.81975	3.35149	73.6324	2.96217e-15	9.57758e-13	-0.0703712	3.38017	0.988359	0.32257	0.514361	1.86946	-1.70363	70.3853	3.51152e-13	1.2749e-10
A3SS:LIMS1-novelTr021-exon2;LIMS1-201-exon5	A3SS	chr2:108672446-108672879/+	Inc-novel	0.0045	0.0001	0.0044	0.0044	4.25398	1.40603	73.5991	2.99861e-15	9.67275e-13	3.88778	-4.24741	125.139	2.924e-19	3.3853e-16	-0.422745	1.30873	3.99453	0.0483934	0.141359
A3SS:RPL31-novelTr001-exon2;RPL31-201-exon2	A3SS	chr2:101002316-101002701/+	Inc-novel	0.0001	0.0001	0.0001	0.0001	2.48259	6.00375	73.5312	1.34668e-11	2.856e-09	2.63642	-4.57511	59.493	9.87961e-12	2.74446e-09	0.169708	5.95941	5.66448	0.0192294	0.0737979
A3SS:C6orf89-novelTr009-exon2;C6orf89-201-exon4	A3SS	chr6:36902435-36914283/+	Inc-novel	0.0014	0.0001	0.0013	0.0013	3.19553	0.432387	73.4073	3.21771e-15	1.03073e-12	3.61705	-4.46202	125.129	2.93016e-19	3.3853e-16	0.408457	0.308293	13.2324	0.00043935	0.00455302
SE:SYK-novelTr046-exon2;SYK-201-int11	SE	chr9:90878954-90887748/+	Inc-novel	0.0039	0.0001	0.0037	0.0037	3.11684	1.67494	73.359	3.27539e-15	1.04678e-12	2.44426	-4.11799	36.9427	2.28601e-08	1.99312e-06	-0.586326	1.55882	29.6946	3.71244e-07	1.86144e-05
SE:ERGIC3-202-exon11;ERGIC3-novelTr028-int1	SE	chr20:35556272-35557193/+	Exc-novel	0.9999	1	-0.0001	0.0001	-3.22476	4.34953	73.2331	3.43072e-15	1.09388e-12	-0.253876	4.44136	11.8904	0.00083038	0.00735355	3.21246	-4.5355	55.1373	6.83737e-11	1.49364e-08
A3SS:CAPG-201-exon5;CAPG-novelTr025-exon2	A3SS	chr2:85401300-85401528/-	Exc-novel	0.9992	0.9999	-0.0007	0.0007	-3.9661	3.3065	73.2191	3.44839e-15	1.09699e-12	-0.555089	3.39625	11.2764	0.00111561	0.00916557	3.21872	-4.1306	48.0671	4.27635e-10	7.4171e-08
A3SS:RPLP0-novelTr069-exon2;RPLP0-202-exon2	A3SS	chr12:120200832-120201082/-	Inc-novel	0.0002	0.0001	0.0002	0.0002	2.47734	5.65602	73.1536	6.3627e-15	1.95211e-12	2.75232	-4.43931	59.2723	1.05965e-11	2.9143e-09	0.15473	5.59764	6.62042	0.0115668	0.0511537
A3SS:MYL6-207-exon3;MYL6B-novelTr024-exon2	A3SS	chr12:56158712-56159606/+	Exc-novel	0.9997	1	-0.0002	0.0002	-3.32912	4.8713	72.8758	3.91322e-15	1.23914e-12	0.168356	4.94702	3.56269	0.0620243	0.168816	3.67237	-4.1121	60.9917	6.15619e-12	1.79501e-09
A3SS:SEPTIN2-201-exon8;SEPTIN2-novelTr028-exon2	A3SS	chr2:241337517-241337679/+	Exc-novel	0.9988	0.9999	-0.0012	0.0012	-3.64697	1.90449	72.7977	4.02752e-15	1.26978e-12	-0.834446	1.90706	52.4515	9.72515e-11	2.03435e-08	2.61618	-4.41583	44.169	1.66025e-09	2.34254e-07
A3SS:SERGEF-novelTr039-exon2;SERGEF-201-exon4	A3SS	chr11:18004536-18006590/-	Inc-novel	0.002	0.0001	0.002	0.002	3.46328	-0.161977	72.7934	4.03385e-15	1.26978e-12	3.44332	-4.43702	93.8953	5.24728e-16	3.10923e-13	-0.0371336	-0.291583	0.0683215	0.79434	0.899452
A3SS:METTL1-203-exon2;METTL1-201-exon4	A3SS	chr12:57769405-57769564/-		0.0145	0.0001	0.0144	0.0144	2.89201	1.5019	72.7909	4.03756e-15	1.26978e-12	3.11923	-3.49917	61.1481	5.86124e-12	1.72173e-09	0.225866	1.40594	5.70384	0.0188264	0.0726596
A3SS:RSRC2-novelTr027-exon2;RSRC2-201-exon9	A3SS	chr12:122506924-122508217/-	Inc-novel	0.0006	0.0001	0.0006	0.0006	3.44428	1.78658	72.5597	4.397e-15	1.37968e-12	3.19243	-4.51973	80.8301	1.75176e-14	8.04829e-12	-0.262587	1.69313	4.68161	0.0328959	0.108321
A3SS:CYLD-novelTr018-exon2;CYLD-202-exon9	A3SS	chr16:50780045-50781245/+	Inc-novel	0.0118	0.0002	0.0116	0.0116	3.15589	0.132649	72.5366	4.43466e-15	1.38834e-12	2.49318	-3.92255	36.3557	2.84736e-08	2.36908e-06	-0.54922	-0.0319137	18.8979	3.35088e-05	0.000628914
A3SS:TPR-201-exon14;TPR-novelTr050-exon2	A3SS	chr1:186357499-186358542/-	Exc-novel	0.9997	1	-0.0002	0.0002	-4.62695	0.738575	72.4481	2.62512e-14	7.48821e-12	-0.874549	0.741647	58.026	1.57687e-11	4.14283e-09	3.81693	-4.5072	46.599	2.60988e-08	2.20248e-06
A3SS:CDC27-207-exon9;CDC27-201-exon9	A3SS	chr17:47151919-47154671/-		0.2361	0.0533	0.1828	0.1828	1.96786	0.638254	72.4009	4.6626e-15	1.45311e-12	1.7674	-2.04657	78.1052	3.76276e-14	1.61334e-11	-0.205251	0.334707	2.8858	0.092508	0.222007
A3SS:MUL1-novelTr005-exon2;MUL1-201-exon4	A3SS	chr1:20501420-20502068/-	Inc-novel	0.0032	0.0001	0.0031	0.0031	3.64034	-0.125448	72.1131	5.18573e-15	1.6125e-12	3.40225	-4.36457	78.4252	3.43753e-14	1.49478e-11	-0.237287	-0.277466	2.83558	0.0953518	0.226674
A3SS:API5-201-exon7;API5-novelTr007-exon2	A3SS	chr11:43323637-43326551/+	Exc-novel	0.9964	0.9999	-0.0036	0.0036	-3.49581	0.927054	72.1041	5.20293e-15	1.61422e-12	-0.234004	0.891439	3.37675	0.069125	0.182449	3.22045	-4.36009	88.8445	1.97709e-15	1.03394e-12
A3SS:EIF4A2-204-exon8;EIF4A2-201-exon9	A3SS	chr3:186787265-186787494/+	Inc-NMD	0.0296	0.0047	0.0249	0.0249	1.9802	4.1059	71.942	5.52438e-15	1.71011e-12	1.67696	-1.7071	62.2343	4.17341e-12	1.26774e-09	-0.24843	3.99605	8.10395	0.00537138	0.0294442
A3SS:C1orf43-novelTr033-exon2;C1orf43-204-exon2	A3SS	chr1:154219938-154220341/-	Inc-novel	0.0005	0	0.0004	0.0004	3.08975	2.19708	71.7911	5.84154e-15	1.80021e-12	3.11438	-4.5369	85.0846	5.43558e-15	2.73886e-12	0.0743625	2.1019	0.969044	0.327321	0.519197
SE:ANAPC7-novelTr053-exon2;ANAPC7-201-int3	SE	chr12:110388624-110395100/-	Inc-novel	0.0052	0.0002	0.0051	0.0051	3.16691	0.731757	71.7602	5.90887e-15	1.81691e-12	3.03901	-4.20539	74.5646	1.0348e-13	4.0936e-11	-0.231403	0.589066	4.3854	0.038805	0.121498
A3SS:ACAD9-novelTr020-exon2;ACAD9-201-exon16	A3SS	chr3:128909422-128910020/+	Inc-novel	0.0005	0	0.0005	0.0005	3.69848	1.76513	71.6278	3.4484e-14	9.69641e-12	3.67018	-4.51911	68.8433	2.20525e-10	4.18504e-08	0.0398036	1.67441	0.234077	0.629587	0.784456
A3SS:PEX3-novelTr005-exon2;PEX3-201-exon7	A3SS	chr6:143471450-143471556/+	Inc-novel	0.0035	0.0001	0.0034	0.0034	3.05391	0.333043	71.4492	6.63022e-15	2.02518e-12	2.5554	-4.35236	38.8501	1.12778e-08	1.1432e-06	-0.520876	0.214873	29.5105	3.99383e-07	1.97555e-05
A3SS:EHMT2-novelTr021-exon2;EHMT2-203-exon22	A3SS	chr6:31883951-31884391/-	Inc-novel	0.0005	0	0.0004	0.0004	3.51845	1.21554	71.2872	3.86317e-14	1.07967e-11	3.69101	-4.53131	58.3291	1.8376e-09	2.54721e-07	0.0092668	1.1123	0.0117568	0.913875	0.973707
SE:ENSG00000284969-novelTr008-exon2;CD59-202-int3	SE	chr11:33717472-33722378/-	Inc-novel	0.0003	0	0.0002	0.0002	3.52264	3.24334	71.2407	7.16328e-15	2.17836e-12	3.80073	-4.3259	73.9516	1.23554e-13	4.82549e-11	0.10454	3.16971	1.22985	0.270126	0.456971
A3SS:CENPK-202-exon3;CENPK-208-exon3	A3SS	chr5:65554899-65561462/-		0.9988	0.9639	0.0349	0.0349	2.72573	1.21122	71.1526	7.40116e-15	2.24576e-12	0.341035	1.17327	8.73726	0.00389812	0.0232256	-2.19944	-2.73652	37.7663	1.68273e-08	1.57731e-06
A3SS:BBX-novelTr014-exon2;BBX-201-exon5	A3SS	chr3:107710623-107716606/+	Inc-novel	0.0007	0.0001	0.0006	0.0006	3.23368	1.70343	71.0626	7.65273e-15	2.31294e-12	2.7535	-4.48744	54.2848	5.30575e-11	1.19889e-08	-0.426464	1.62315	19.2339	2.89135e-05	0.0005643
A3SS:ECHDC1-novelTr005-exon2;ECHDC1-210-exon5	A3SS	chr6:127314897-127316449/-	Inc-novel	0.0007	0.0001	0.0006	0.0006	3.26813	1.01593	71.0614	7.65606e-15	2.31294e-12	3.29208	-4.51316	83.3222	8.79625e-15	4.2837e-12	-0.0159263	0.907138	0.032787	0.856682	0.93893
A3SS:ACADM-203-exon2;ACADM-201-exon2	A3SS	chr1:75724818-75728400/+		0.0226	0.0011	0.0215	0.0215	2.56484	1.8261	70.9566	7.95976e-15	2.39943e-12	2.0402	-3.20707	35.6358	3.73269e-08	2.93062e-06	-0.428843	1.69839	20.2371	1.86721e-05	0.000400888
A3SS:KIF20A-201-exon12;KIF20A-novelTr006-exon2	A3SS	chr5:138184106-138184294/+	Exc-novel	0.9921	0.9999	-0.0078	0.0078	-3.92709	-0.290251	70.9129	8.09006e-15	2.4334e-12	-0.477961	-0.363405	6.77405	0.0106713	0.0482013	3.5361	-4.22838	77.3576	4.65072e-14	1.95758e-11
A3SS:HACD4-novelTr037-exon2;HACD4-202-exon3	A3SS	chr9:21026724-21029294/-	Inc-novel	0.004	0.0001	0.0039	0.0039	3.09097	1.12055	70.6407	8.95118e-15	2.68656e-12	2.82925	-4.24237	48.1305	4.18432e-10	7.28035e-08	-0.192931	1.02507	3.16246	0.0784231	0.198414
A3SS:EFTUD2-novelTr029-exon2;EFTUD2-202-exon18	A3SS	chr17:44860046-44860431/-	Inc-novel	0.0003	0	0.0003	0.0003	3.40227	2.25997	70.6244	9.0057e-15	2.69706e-12	3.13749	-4.54785	82.7578	1.02728e-14	4.90755e-12	-0.277589	2.15738	10.4201	0.00169157	0.0125263
A3SS:UBA1-novelTr024-exon2;UBA1-201-exon16	A3SS	chrX:47206114-47206247/+	Inc-novel	0.0025	0.0001	0.0024	0.0024	2.93248	2.43426	70.6001	9.08724e-15	2.71559e-12	2.57157	-4.04373	37.6123	1.78163e-08	1.65029e-06	-0.147743	2.31791	4.20225	0.0430171	0.129772
A3SS:UTP4-novelTr018-exon2;UTP4-201-exon10	A3SS	chr16:69153681-69154392/+	Inc-novel	0.0013	0.0001	0.0012	0.0012	3.22518	1.76717	70.2065	1.05211e-14	3.13728e-12	3.21963	-4.40223	79.318	2.67353e-14	1.19842e-11	0.0959364	1.67354	1.10103	0.296597	0.485843
A3SS:IFI35-novelTr003-exon2;IFI35-204-exon3	A3SS	chr17:43012278-43013046/+	Inc-novel	0.0381	0.0008	0.0373	0.0373	2.44572	1.81689	70.1243	1.08482e-14	3.22786e-12	2.67613	-2.92756	65.2287	1.65643e-12	5.445e-10	0.127935	1.71848	1.24712	0.266809	0.453136
SE:SNRPC-204-exon5;SNRPC-201-int5	SE	chr6:34770396-34773445/+		0.0023	0.0003	0.002	0.002	2.18746	4.99002	70.054	1.1136e-14	3.29927e-12	2.42311	-3.34108	60.3301	7.58154e-12	2.16489e-09	0.24848	4.94431	10.1525	0.00192873	0.0138018
AFE:CYB5A-201-exon1;CYB5A-202-exon1	AFE	chr18:74263478-74291746/-		0.0037	0.0001	0.0036	0.0036	2.90512	2.42673	69.9469	1.15896e-14	3.42632e-12	3.25937	-3.86666	64.7472	1.91949e-12	6.1451e-10	0.351711	2.37404	10.3959	0.00171175	0.0126007
A3SS:PNPLA6-novelTr012-exon2;PNPLA6-201-exon33	A3SS	chr19:7560765-7561013/+	Inc-novel	0.0009	0	0.0009	0.0009	3.24373	0.514914	69.579	1.32952e-14	3.91377e-12	3.48664	-4.46286	99.2493	1.33612e-16	8.52044e-14	0.281931	0.421565	3.39042	0.0685738	0.181424
A3SS:PARVG-novelTr053-exon2;PARVG-206-exon11	A3SS	chr22:44196214-44196346/+	Inc-novel	0.0011	0.0001	0.0011	0.0011	3.14953	3.29173	69.4194	1.41117e-14	4.14529e-12	2.52772	-4.28752	34.2079	6.41632e-08	4.51852e-06	-0.438079	3.22694	18.6503	3.73681e-05	0.000683235
A3SS:SARAF-201-exon4;SARAF-novelTr013-exon2	A3SS	chr8:30066876-30069641/-	Exc-novel	0.9971	0.9999	-0.0028	0.0028	-2.80194	2.83501	69.3741	1.43527e-14	4.20714e-12	-0.217447	2.84966	4.09906	0.0456032	0.135258	2.57301	-3.99031	47.1504	5.86277e-10	9.60172e-08
A3SS:WWP2-novelTr016-exon2;WWP2-202-exon8	A3SS	chr16:69871932-69888038/+	Inc-novel	0.001	0	0.0009	0.0009	3.78179	0.0555711	69.3295	7.44943e-14	2.05286e-11	3.25881	-4.59814	63.8703	5.85166e-10	9.60062e-08	-0.503136	-0.0734293	18.9768	3.23656e-05	0.000612622
ABTB1/ENST00000232744.13_Intron9/clean	IR	chr3:127677564-127677675/+	Inc-NMD	0.0022	0.0888	-0.0866	0.0866	-2.80862	1.19112	69.3125	1.46868e-14	4.29595e-12	-2.63128	-2.10806	61.2253	5.72109e-12	1.68595e-09	0.351538	0.993259	5.37602	0.0224742	0.0828782
A3SS:RPL12-novelTr030-exon2;RPL12-201-exon5	A3SS	chr9:127448424-127449280/-	Inc-novel	0.0001	0	0	0	2.57577	7.47486	69.1552	1.81319e-14	5.25908e-12	2.82053	-4.48234	58.834	1.21821e-11	3.29135e-09	0.204338	7.43468	5.22951	0.0243387	0.0879333
A3SS:PSMA6-204-exon5;PSMA6-201-exon5	A3SS	chr14:35310896-35312880/+		0.0068	0.0005	0.0063	0.0063	2.30773	4.80248	69.0608	1.61364e-14	4.70999e-12	2.44204	-2.66968	60.019	8.36413e-12	2.35707e-09	0.15385	4.74144	3.37649	0.0691355	0.182465
A3SS:CCT6A-novelTr027-exon2;CCT6A-201-exon13	A3SS	chr7:56061850-56062682/+	Inc-novel	0.0062	0.0001	0.0061	0.0061	2.79506	3.57498	68.772	1.7979e-14	5.22709e-12	3.34873	-3.51844	64.3862	2.14443e-12	6.80608e-10	0.438241	3.49437	43.0907	2.43308e-09	3.228e-07
SE:FXYD5-206-exon3;FXYD5-201-int1	SE	chr19:35155612-35157420/+	Inc-NMD	0.0052	0.0006	0.0047	0.0047	2.12679	5.13379	68.7713	1.79837e-14	5.22709e-12	1.85487	-2.89775	37.3833	1.9399e-08	1.76201e-06	-0.413502	5.0769	25.1641	2.32189e-06	7.97724e-05
A3SS:ACD-211-exon7;ACD-212-exon8	A3SS	chr16:67658817-67658927/-		0.1054	0.005	0.1004	0.1004	2.57761	1.37517	68.7021	1.84562e-14	5.34192e-12	1.44838	-2.64028	20.3746	1.75917e-05	0.000382027	-1.07515	1.21455	78.2885	3.57274e-14	1.54385e-11
A3SS:PTK2B-novelTr015-exon2;PTK2B-201-exon6	A3SS	chr8:27422384-27430092/+	Inc-novel	0.0009	0	0.0009	0.0009	4.49281	0.877606	68.6073	9.50677e-14	2.5888e-11	3.78443	-4.49899	66.0377	3.80292e-10	6.68414e-08	-0.814215	0.745397	28.1839	6.78509e-07	2.96773e-05
A3SS:HSPH1-novelTr012-exon2;HSPH1-201-exon18	A3SS	chr13:31137525-31138406/-	Inc-novel	0.0013	0	0.0013	0.0013	2.88759	1.30865	68.4587	2.02196e-14	5.84007e-12	3.05976	-4.44667	113.777	2.01266e-16	1.24606e-13	0.572582	1.18207	27.4973	8.94826e-07	3.6867e-05
A3SS:HSP90AB1-novelTr030-exon2;HSP90AB1-201-exon11	A3SS	chr6:44252268-44253044/+	Inc-novel	0.0002	0.0001	0.0002	0.0002	2.78368	6.31289	68.4181	2.05301e-14	5.91739e-12	2.91017	-4.28922	50.5304	1.85041e-10	3.57802e-08	0.0866576	6.24426	2.29115	0.133303	0.28538
A3SS:NDUFS7-203-exon4;NDUFS7-201-exon4	A3SS	chr19:1388594-1388832/+		0.0012	0.0001	0.0011	0.0011	3.00432	3.71604	68.3345	2.11839e-14	6.09312e-12	3.31205	-3.84406	58.3444	1.42419e-11	3.76762e-09	0.277133	3.67014	6.0073	0.0160022	0.0649811
A3SS:RPS15-205-exon3;RPS15-209-exon3	A3SS	chr19:1438893-1440018/+		0.0012	0.0002	0.001	0.001	2.25546	6.78131	68.1345	2.28355e-14	6.55451e-12	2.45168	-3.06262	52.7243	8.8825e-11	1.878e-08	0.0623611	6.72841	0.379658	0.539202	0.712622
A3SS:ARL1-novelTr013-exon2;ARL1-201-exon6	A3SS	chr12:101395671-101396398/-	Inc-novel	0.0012	0.0001	0.0011	0.0011	2.89399	1.58232	67.9231	2.47238e-14	7.08178e-12	3.04516	-4.44632	72.7122	1.7718e-13	6.68357e-11	0.0940808	1.49385	1.3586	0.246585	0.42922
A3SS:NAT10-novelTr017-exon2;NAT10-201-exon24	A3SS	chr11:34139496-34140399/+	Inc-novel	0.0029	0.0001	0.0028	0.0028	3.18455	1.52435	67.8808	2.51201e-14	7.18041e-12	2.81535	-4.16949	44.0972	1.7029e-09	2.38444e-07	-0.189471	1.41625	4.94619	0.028423	0.0973445
A3SS:SP110-novelTr031-exon2;SP110-202-exon11	A3SS	chr2:230186144-230200884/-	Inc-novel	0.0021	0.0001	0.002	0.002	3.06222	1.22454	67.7254	2.66311e-14	7.58092e-12	2.52995	-4.2662	33.2244	9.35307e-08	6.20023e-06	-0.572748	1.13762	25.0844	2.39965e-06	8.17923e-05
A3SS:LAPTM4B-202-exon3;LAPTM4B-201-exon3	A3SS	chr8:97805465-97815327/+		0.0014	0.0001	0.0013	0.0013	3.41775	0.744485	67.4173	2.99066e-14	8.49581e-12	3.09618	-4.08607	51.9383	1.15389e-10	2.36619e-08	-0.261433	0.561264	3.4114	0.0677378	0.179791
A3SS:ATP5ME-novelTr012-exon2;ATP5ME-201-exon4	A3SS	chr4:672520-673302/-	Inc-novel	0.0048	0.0003	0.0045	0.0045	2.18895	4.10163	67.2208	3.22044e-14	9.12978e-12	2.83103	-3.24704	75.4952	7.91575e-14	3.19237e-11	0.37283	4.05864	14.1063	0.000292022	0.00333999
SE:TFRC-novelTr098-exon2;TFRC-201-int16	SE	chr3:196055302-196058283/-	Inc-novel	0.0038	0.0001	0.0037	0.0037	3.84952	2.07683	67.1456	3.31303e-14	9.37303e-12	4.44474	-3.68456	106.873	2.0301e-17	1.56145e-14	0.32823	1.91283	3.76476	0.0551915	0.155422
A3SS:NUCB2-novelTr035-exon2;NUCB2-203-exon4	A3SS	chr11:17295468-17296103/+	Inc-novel	0.0002	0.0001	0.0002	0.0002	3.1836	5.01686	67.1341	3.32742e-14	9.39448e-12	2.55469	-4.39253	34.2617	6.28612e-08	4.4438e-06	-0.709523	4.95952	70.0462	3.88284e-13	1.38699e-10
A3SS:GSDMD-novelTr019-exon2;GSDMD-201-exon8	A3SS	chr8:143561829-143561958/+	Inc-novel	0.001	0.0001	0.0009	0.0009	3.60996	1.25672	67.1212	3.3437e-14	9.42119e-12	3.36981	-4.33184	72.0059	2.17847e-13	8.10683e-11	-0.169143	1.15059	1.17216	0.281591	0.46913
A3SS:DGUOK-novelTr004-exon2;DGUOK-203-exon2	A3SS	chr2:73927053-73946718/+	Inc-novel	0.0014	0.0001	0.0013	0.0013	2.78508	2.74463	66.9648	3.5469e-14	9.9531e-12	2.82642	-4.17049	46.1439	8.31031e-10	1.30305e-07	0.0476953	2.68384	0.539493	0.464381	0.648537
A3SS:PRDX3-novelTr015-exon2;PRDX3-201-exon7	A3SS	chr10:119168534-119169176/-	Inc-novel	0.0003	0.0001	0.0003	0.0003	3.12052	4.49414	66.934	3.58838e-14	1.00491e-11	3.28604	-4.40847	70.1343	3.78271e-13	1.35825e-10	0.237689	4.43689	10.6019	0.00154777	0.0117621
A3SS:ATP5F1C-novelTr010-exon2;ATP5F1C-201-exon5	A3SS	chr10:7799195-7799771/+	Inc-novel	0.0002	0	0.0001	0.0001	2.85002	4.59414	65.9538	1.62329e-13	4.31821e-11	2.97165	-4.61033	85.5508	2.07071e-13	7.71622e-11	0.197867	4.53972	9.90394	0.00217985	0.0151582
A3SS:ANKRA2-novelTr012-exon2;ANKRA2-201-exon8	A3SS	chr5:73553487-73554321/-	Inc-novel	0.0013	0.0001	0.0013	0.0013	2.97046	-0.0274757	65.891	5.43206e-14	1.51507e-11	2.44305	-4.59621	51.1375	1.52715e-10	3.04245e-08	-0.442452	-0.147132	16.7388	8.7584e-05	0.00132867
A3SS:APOBEC3B-201-exon3;APOBEC3B-novelTr005-exon2	A3SS	chr22:38984232-38985889/+	Exc-novel	0.924	0.9999	-0.0759	0.0759	-3.21825	0.837043	65.6598	5.81119e-14	1.61755e-11	0.720922	0.77343	18.0233	4.93147e-05	0.000851967	4.06914	-2.90407	101.659	7.30748e-17	4.95767e-14
A3SS:NUDCD2-novelTr018-exon2;NUDCD2-201-exon2	A3SS	chr5:163457611-163459861/-	Inc-novel	0.001	0.0001	0.0009	0.0009	2.66628	2.57395	65.6054	5.93232e-14	1.64794e-11	2.9954	-4.31566	59.2034	1.08313e-11	2.97293e-09	0.251721	2.51368	10.0268	0.0020518	0.0144746
A3SS:RPL23-206-exon3;RPL23-novelTr034-exon2	A3SS	chr17:38852637-38853021/-	Exc-novel	0.9999	1	0	0	-5.26617	7.12942	65.5613	2.68546e-13	7.02197e-11	0.160016	7.2177	3.94443	0.049795	0.14433	5.54333	-3.86785	39.2486	3.5093e-07	1.78158e-05
A3SS:ZNF512-novelTr010-exon2;ZNF512-208-exon4	A3SS	chr2:27599679-27599969/+	Inc-novel	0.0016	0.0001	0.0016	0.0016	3.54312	0.563556	65.3648	6.49955e-14	1.80189e-11	3.06295	-4.42444	62.4397	3.91489e-12	1.19447e-09	-0.351372	0.418504	7.96628	0.00576198	0.0310056
A3SS:LAPTM5-201-exon7;LAPTM5-novelTr023-exon2	A3SS	chr1:30735251-30737603/-	Exc-novel	0.9999	1	0	0	-5.35871	5.04762	65.2948	2.94311e-13	7.66453e-11	-0.320445	5.09783	7.29743	0.00812628	0.0398473	5.0658	-4.09626	38.0841	4.65555e-07	2.22831e-05
A3SS:GPI-novelTr004-exon2;GPI-201-exon5	A3SS	chr19:34368703-34377502/+	Inc-novel	0.0002	0	0.0002	0.0002	3.10958	3.65502	65.249	6.79196e-14	1.87918e-11	2.82516	-4.57801	64.1482	2.30729e-12	7.27282e-10	-0.136668	3.58068	3.28384	0.0729998	0.188459
A3SS:BTN3A3-201-exon11;ENSG00000291336-novelTr123-exon2	A3SS	chr6:26450134-26452789/+	Exc-novel	0.9814	0.9998	-0.0184	0.0184	-2.93519	-0.302455	65.1583	7.0302e-14	1.94121e-11	-0.228657	-0.392338	2.69628	0.103759	0.239889	2.83996	-3.99878	54.005	5.81684e-11	1.28906e-08
A3SS:RPL23A-204-exon2;RPL23A-novelTr006-exon2	A3SS	chr17:28720031-28720831/+	Exc-novel	0.9999	1	0	0	-5.43215	5.96058	65.099	3.14831e-13	8.17034e-11	0.106784	6.04853	2.13116	0.147501	0.30508	6.39004	-3.63092	38.2384	4.48319e-07	2.16684e-05
A3SS:TBPL1-novelTr011-exon2;TBPL1-201-exon3	A3SS	chr6:133980261-133982567/+	Inc-novel	0.0181	0.0002	0.0179	0.0179	2.72711	1.22183	64.948	7.61539e-14	2.09441e-11	2.90709	-3.76335	61.5725	5.13145e-12	1.51704e-09	0.1819	1.11216	2.50493	0.116684	0.259906
A3SS:NAP1L4-novelTr044-exon2;NAP1L4-201-exon6	A3SS	chr11:2971535-2972101/-	Inc-novel	0.0006	0	0.0006	0.0006	3.58981	1.91605	64.8419	3.44002e-13	8.87731e-11	3.61131	-4.54126	76.7949	5.0649e-11	1.15221e-08	-0.0622642	1.79937	0.575404	0.449923	0.636282
SE:PSMD1-217-exon24;PSMD1-201-int23	SE	chr2:231166018-231170565/+	Inc-NMD	0.0219	0.0015	0.0204	0.0204	2.1418	1.53051	64.7099	8.33787e-14	2.28856e-11	2.19773	-3.54913	53.7821	6.26004e-11	1.38173e-08	0.059394	1.42552	0.328977	0.567565	0.736126
A3SS:EIF3J-novelTr009-exon2;EIF3J-201-exon6	A3SS	chr15:44554668-44557488/+	Inc-novel	0.0014	0.0001	0.0014	0.0014	2.56566	1.03079	64.6691	3.64931e-12	8.246e-10	2.7331	-4.53388	67.5711	8.74543e-13	2.98126e-10	0.0409593	0.898222	0.243886	0.622508	0.778404
A3SS:AKAP9-novelTr006-exon2;AKAP9-201-exon4	A3SS	chr7:91980334-91992157/+	Inc-novel	0.0014	0.0001	0.0013	0.0013	2.98896	1.9471	64.5647	8.8118e-14	2.41384e-11	2.73575	-4.20613	42.7822	3.91329e-09	4.83469e-07	-0.250589	1.87338	3.49199	0.0646261	0.174019
A3SS:FXYD5-211-exon2;FXYD5-204-exon2	A3SS	chr19:35154810-35155550/+		0.0107	0.0022	0.0084	0.0084	1.77406	4.59972	64.4181	9.31823e-14	2.54751e-11	1.48923	-2.32224	38.9787	1.07574e-08	1.10014e-06	-0.348461	4.53982	15.837	0.000131745	0.00180867
SE:TFRC-novelTr099-exon2;TFRC-201-int16	SE	chr3:196055302-196058283/-	Inc-novel	0.0035	0.0001	0.0034	0.0034	3.80023	2.07817	64.3875	9.42771e-14	2.57235e-11	4.40267	-3.6177	96.8415	2.46018e-16	1.50624e-13	0.32823	1.91283	3.76476	0.0551915	0.155422
A3SS:NDUFA6-novelTr015-exon2;NDUFA6-202-exon2	A3SS	chr22:42087176-42090605/-	Inc-novel	0.0007	0.0001	0.0006	0.0006	2.88082	4.13135	64.3484	9.56934e-14	2.60071e-11	3.26253	-3.97344	55.3563	3.73643e-11	8.80307e-09	0.271393	4.09311	8.92983	0.00353867	0.0216429
A3SS:RBM14-RBM4-novelTr016-exon2;RBM4-201-exon2	A3SS	chr11:66638753-66639699/+	Inc-novel	0.0079	0.0003	0.0076	0.0076	2.39063	2.41107	64.0752	1.06206e-13	2.88075e-11	2.31288	-3.51542	39.7182	8.2053e-09	8.85031e-07	-0.0211538	2.3246	0.0997195	0.752832	0.873134
A3SS:EIF5B-novelTr004-exon2;EIF5B-201-exon2	A3SS	chr2:99337590-99360235/+	Inc-novel	0.0004	0	0.0003	0.0003	2.8455	3.06676	63.9903	1.09704e-13	2.9698e-11	3.05668	-4.56612	79.7367	2.37732e-14	1.07436e-11	0.146615	3.00735	1.75483	0.188324	0.359132
A3SS:ZNF433-AS1-203-exon3;ZNF433-AS1-novelTr009-exon2	A3SS	chr19:12001823-12003425/+	Exc-novel	0.9998	0.9999	-0.0001	0.0001	-3.29937	0.196466	63.9414	1.11772e-13	3.01986e-11	-0.292832	0.22501	5.02973	0.0271482	0.0941731	3.1525	-4.60843	73.2855	3.31866e-13	1.20892e-10
A3SS:PRKDC-novelTr049-exon2;PRKDC-201-exon74	A3SS	chr8:47794502-47798236/-	Inc-novel	0.001	0.0001	0.001	0.001	2.86596	1.46945	63.5465	1.29989e-13	3.50518e-11	3.01396	-4.53556	87.9948	2.48024e-15	1.2825e-12	0.21131	1.35237	4.43174	0.0378105	0.119204
A3SS:STK17B-novelTr014-exon2;STK17B-201-exon7	A3SS	chr2:196139800-196141248/-	Inc-novel	0.0032	0.0001	0.0032	0.0032	4.1573	0.223803	63.4998	1.3233e-13	3.56135e-11	3.65208	-4.38787	125.141	2.92239e-19	3.3853e-16	-0.515196	0.0869708	4.57467	0.0349107	0.112947
A3SS:MYB-novelTr002-exon2;MYB-201-exon3	A3SS	chr6:135186021-135187833/+	Inc-novel	0.0012	0.0001	0.0012	0.0012	3.02728	0.766661	63.4433	1.35224e-13	3.63216e-11	2.64715	-4.02749	59.2933	1.05261e-11	2.89782e-09	-0.0984679	0.505439	0.492852	0.484307	0.666501
A3SS:DDX39B-202-exon8;ATP6V1G2-DDX39B-novelTr021-exon2	A3SS	chr6:31531379-31532779/-	Exc-novel	0.9998	0.9999	-0.0002	0.0002	-2.65222	4.16245	63.3452	6.90731e-13	1.71826e-10	0.164551	4.23378	7.45405	0.00749448	0.0375185	2.82013	-4.57547	64.7961	1.89094e-12	6.08548e-10
A3SS:TBP-novelTr001-exon2;TBP-202-exon2	A3SS	chr6:170554464-170556881/+	Inc-novel	0.0027	0.0001	0.0026	0.0026	3.07871	-0.125093	63.3307	1.41182e-13	3.78483e-11	2.77927	-4.44045	62.0782	4.38153e-12	1.32223e-09	-0.113048	-0.278345	1.05879	0.306001	0.496356
A3SS:POLR1C-novelTr004-exon2;POLR1C-201-exon5	A3SS	chr6:43519839-43520065/+	Inc-novel	0.0004	0	0.0003	0.0003	3.39195	1.47615	63.2508	1.45567e-13	3.89481e-11	3.71056	-4.47249	115.15	2.84018e-18	2.50557e-15	0.359468	1.39613	8.96591	0.00347522	0.0213532
A3SS:RABGGTA-novelTr027-exon2;RABGGTA-201-exon3	A3SS	chr14:24270948-24271112/-	Inc-novel	0.0026	0.0001	0.0026	0.0026	3.0433	0.334277	63.0402	1.57805e-13	4.2141e-11	2.61872	-4.38024	41.2025	4.78707e-09	5.67794e-07	-0.327628	0.211413	8.65761	0.00405767	0.0239488
SE:SYK-novelTr045-exon2;SYK-201-int11	SE	chr9:90878954-90887748/+	Inc-novel	0.0039	0.0001	0.0037	0.0037	2.88914	1.6731	62.9734	1.61902e-13	4.31515e-11	2.23028	-4.20096	31.6897	1.69454e-07	9.98725e-06	-0.586326	1.55882	29.6946	3.71244e-07	1.86144e-05
A3SS:ATP5ME-novelTr013-exon2;ATP5ME-201-exon4	A3SS	chr4:672520-673302/-	Inc-novel	0.0006	0.0001	0.0005	0.0005	2.68743	4.09785	62.8037	1.72793e-13	4.58773e-11	3.1117	-4.19675	60.326	7.59135e-12	2.16545e-09	0.37283	4.05864	14.1063	0.000292022	0.00333999
A3SS:DEK-novelTr030-exon2;DEK-201-exon4	A3SS	chr6:18256456-18257952/-	Inc-novel	0.0027	0.0001	0.0026	0.0026	2.67991	2.06339	62.797	1.73236e-13	4.59065e-11	3.0602	-4.10078	56.3067	2.7436e-11	6.73998e-09	0.19948	1.95345	4.26474	0.0415275	0.127446
A3SS:NDUFS8-novelTr026-exon2;NDUFS8-201-exon6	A3SS	chr11:68033284-68036252/+	Inc-novel	0.0002	0.0001	0.0002	0.0002	2.91722	4.54297	62.6867	1.80728e-13	4.78002e-11	3.29806	-4.3674	57.6436	1.78262e-11	4.60498e-09	0.246149	4.50276	9.62739	0.00249926	0.016797
A3SS:DGKZ-novelTr009-exon2;DGKZ-203-exon4	A3SS	chr11:46367748-46368001/+	Inc-novel	0.0014	0.0001	0.0013	0.0013	3.29325	-0.0120752	62.5983	1.86968e-13	4.9356e-11	2.72124	-4.51978	73.9575	2.18063e-12	6.91302e-10	-0.551568	-0.155027	10.2554	0.0018337	0.0132835
A3SS:PRKDC-201-exon5;PRKDC-novelTr071-exon2	A3SS	chr8:47954438-47955873/-	Exc-novel	0.9968	0.9999	-0.0031	0.0031	-3.16248	0.573503	62.4721	1.96257e-13	5.17091e-11	0.0530578	0.55556	0.153793	0.695781	0.833352	3.15494	-4.31044	72.4127	1.93383e-13	7.24528e-11
A3SS:SLC38A5-novelTr032-exon2;SLC38A5-210-exon6	A3SS	chrX:48466323-48466798/-	Inc-novel	0.0005	0	0.0004	0.0004	3.27231	1.63534	62.4432	1.98452e-13	5.21881e-11	3.23951	-4.52838	93.1225	6.41328e-16	3.71249e-13	0.0958679	1.53768	0.736444	0.392878	0.583662
SE:NOL10-novelTr039-exon2;NOL10-202-int12	SE	chr2:10644373-10654480/-	Inc-novel	0.0009	0.0001	0.0009	0.0009	2.64426	0.323115	62.364	1.33472e-11	2.83498e-09	2.72441	-4.62435	74.094	2.13219e-11	5.36364e-09	0.00363427	0.197768	0.00235811	0.961368	0.999873
A3SS:PPOX-212-exon4;PPOX-201-exon4	A3SS	chr1:161167235-161167370/+	Inc-NMD	0.2976	0.011	0.2866	0.2866	2.50542	0.226017	62.0753	2.28614e-13	6.00056e-11	2.12494	-2.10312	49.6036	2.53166e-10	4.69793e-08	-0.43745	-0.150971	8.31794	0.00481789	0.027136
A3SS:PARP1-novelTr023-exon2;PARP1-203-exon14	A3SS	chr1:226374355-226377107/-	Inc-novel	0.0006	0	0.0006	0.0006	3.29253	2.17745	61.8409	9.76203e-13	2.38121e-10	3.46299	-4.54989	66.2618	3.63899e-10	6.43286e-08	0.0809657	2.05115	1.11398	0.293791	0.482699
A3SS:RPL3-novelTr066-exon2;RPL3-201-exon7	A3SS	chr22:39314209-39314685/-	Inc-novel	0.0001	0	0	0	2.86882	8.62354	61.7015	2.6402e-13	6.91672e-11	3.05622	-4.58984	55.4697	6.1635e-11	1.36151e-08	0.0252809	8.58157	0.122418	0.727171	0.854806
A3SS:MED21-novelTr005-exon2;MED21-201-exon3	A3SS	chr12:27026535-27027346/+	Inc-novel	0.0017	0.0001	0.0016	0.0016	3.02209	0.954151	61.4458	2.91396e-13	7.60504e-11	3.03774	-4.30626	56.2857	2.76231e-11	6.74991e-09	0.0291709	0.847411	0.081231	0.776232	0.887745
A3SS:ZNF638-215-exon2;ZNF638-201-exon25	A3SS	chr2:71427415-71428546/+		0.0118	0.0003	0.0115	0.0115	2.55004	0.720169	61.4158	2.94785e-13	7.66453e-11	2.22811	-3.91703	35.089	4.58983e-08	3.46653e-06	-0.270671	0.573101	6.0093	0.0159851	0.0649214
SE:TFRC-novelTr097-exon2;TFRC-201-int16	SE	chr3:196055302-196058283/-	Inc-novel	0.0032	0.0001	0.0031	0.0031	3.68515	2.07528	61.2028	3.2006e-13	8.29046e-11	4.26661	-3.7738	97.693	1.98076e-16	1.22907e-13	0.32823	1.91283	3.76476	0.0551915	0.155422
A3SS:RASGRP2-novelTr034-exon2;RASGRP2-201-exon16	A3SS	chr11:64727361-64728862/-	Inc-novel	0.0012	0.0001	0.0011	0.0011	3.14307	2.33241	61.1804	3.22839e-13	8.34677e-11	2.97638	-4.15864	42.9514	2.55679e-09	3.36133e-07	-0.28199	2.2483	3.92574	0.0503288	0.145419
A3SS:SCLT1-novelTr046-exon2;SCLT1-201-exon12	A3SS	chr4:128959778-128965226/-	Inc-novel	0.0065	0.0001	0.0065	0.0065	3.14601	-0.684953	61.0031	3.45742e-13	8.89417e-11	3.08144	-4.40507	64.4137	2.1264e-12	6.77221e-10	-0.319032	-0.859638	4.46534	0.0371065	0.117808
A3SS:PDIA4-204-exon8;PDIA4-novelTr019-exon2	A3SS	chr7:149006042-149008158/-	Exc-novel	0.9996	0.9999	-0.0004	0.0004	-3.14239	2.14109	61.0016	3.45944e-13	8.89417e-11	0.120317	2.15431	1.45912	0.229952	0.410285	3.20627	-4.46215	74.7759	9.73601e-14	3.8737e-11
A3SS:SCAF1-novelTr006-exon2;SCAF1-201-exon5	A3SS	chr19:49646203-49646525/+	Inc-novel	0.0013	0	0.0012	0.0012	3.64057	-0.538693	60.9983	1.3122e-12	3.14523e-10	3.64178	-4.48161	60.3447	1.20308e-09	1.78891e-07	0.0287565	-0.698219	0.0416792	0.838652	0.928054
A3SS:TXN2-novelTr025-exon2;TXN2-201-exon2	A3SS	chr22:36480838-36481563/-	Inc-novel	0.0041	0.0001	0.0039	0.0039	2.46932	3.53543	60.9129	3.5801e-13	9.18729e-11	2.68804	-3.67526	45.176	1.16515e-09	1.73718e-07	0.288153	3.48292	16.5868	9.3796e-05	0.0014008
A3SS:SRP19-208-exon3;SRP19-201-exon3	A3SS	chr5:112862584-112864456/+	Inc-NMD	0.0003	0	0.0002	0.0002	2.90082	2.56527	60.7328	1.44079e-12	3.42505e-10	3.06305	-4.63126	68.0934	2.54746e-10	4.7209e-08	0.298032	2.519	10.7053	0.00147173	0.0113463
A3SS:CDK4-212-exon2;CDK4-201-exon2	A3SS	chr12:57751737-57752174/-		0.0087	0.0004	0.0083	0.0083	2.21808	3.30061	60.6365	3.98433e-13	1.02056e-10	2.39791	-3.25872	47.8183	4.65784e-10	7.95388e-08	0.195463	3.20303	7.9473	0.00581812	0.0311777
A3SS:OST4-202-exon3;OST4-203-exon3	A3SS	chr2:27070722-27071325/-		0.0022	0.0002	0.002	0.002	2.34197	5.58456	60.5448	4.12846e-13	1.05552e-10	2.6646	-3.05249	55.0327	4.15274e-11	9.73046e-09	0.13426	5.55374	1.51629	0.221102	0.39994
MXE:PPP4R3B-novelTr057-exon2;PPP4R3B-205-exon11	MXE	chr2:55568364-55577314/-	Inc-novel	0.0278	0.0002	0.0276	0.0276	2.61674	-0.10957	60.5008	4.1993e-13	1.07165e-10	2.48621	-4.16179	49.9525	2.24934e-10	4.25409e-08	-0.0892847	-0.296903	0.651829	0.421397	0.609239
A3SS:ELF1-201-exon5;ELF1-novelTr041-exon2	A3SS	chr13:40949926-40951328/-	Exc-novel	0.9949	0.9998	-0.0049	0.0049	-2.77704	1.96762	60.445	4.29121e-13	1.09309e-10	-0.355996	1.98515	9.30187	0.00293808	0.0188607	2.41259	-3.91798	34.2424	6.33238e-08	4.46964e-06
A3SS:PAK1IP1-novelTr019-exon2;PAK1IP1-201-exon10	A3SS	chr6:10709077-10709237/+	Inc-novel	0.0137	0.0003	0.0134	0.0134	2.47509	1.97051	60.4034	4.36085e-13	1.10878e-10	2.84815	-3.40623	60.6017	6.9594e-12	2.00173e-09	0.402673	1.87485	21.2505	1.20599e-05	0.000286454
TCIRG1/ENST00000265686.8_Intron13/anti-near	IR	chr11:68047973-68048878/+	Inc-NMD	0.0176	0.0006	0.0171	0.0171	2.78717	-0.25344	60.3766	4.40637e-13	1.1183e-10	2.09571	-4.1877	43.0878	2.4356e-09	3.22864e-07	-0.709717	-0.432293	16.186	0.000112435	0.00160226
A3SS:UTP14A-novelTr010-exon2;UTP14A-201-exon13	A3SS	chrX:129925196-129925918/+	Inc-novel	0.0025	0.0001	0.0024	0.0024	2.56908	0.876034	60.3038	4.53253e-13	1.1482e-10	2.92113	-4.32304	62.7145	3.59433e-12	1.10398e-09	0.341289	0.773074	15.7677	0.000135965	0.00185619
ALE:ZNF433-AS1-204-exon3;ZNF433-AS1-201-exon3	ALE	chr19:12001823-12026193/+		0.2851	0.9615	-0.6764	0.6764	-2.90065	-1.40498	60.1892	4.73867e-13	1.19822e-10	-0.56251	-2.14545	3.8187	0.0535081	0.15198	2.322	-2.66714	67.1948	9.1153e-13	3.09208e-10
A3SS:SEC63-novelTr043-exon2;SEC63-201-exon11	A3SS	chr6:107904722-107906447/-	Inc-novel	0.004	0.0002	0.0039	0.0039	2.80565	1.06546	60.0133	5.07343e-13	1.28053e-10	2.67827	-4.00564	38.7889	1.15348e-08	1.16455e-06	-0.232959	0.930319	5.78443	0.0180288	0.0704286
A3SS:GTF2B-novelTr017-exon2;GTF2B-201-exon5	A3SS	chr1:88860012-88860139/-	Inc-novel	0.0002	0	0.0002	0.0002	3.04881	1.40014	59.7543	5.61049e-13	1.41349e-10	3.05371	-4.59336	77.7321	4.18191e-14	1.77924e-11	0.0561953	1.31585	0.318776	0.573622	0.740937
A3SS:ECH1-201-exon4;ECH1-novelTr030-exon2	A3SS	chr19:38817538-38831077/-	Exc-novel	0.9999	1	0	0	-4.5946	5.28252	59.7416	2.04488e-12	4.73691e-10	0.172284	5.36755	7.19351	0.00857587	0.041445	5.03616	-4.16596	37.6554	5.17223e-07	2.41531e-05
A3SS:RASGRP2-novelTr033-exon2;RASGRP2-201-exon16	A3SS	chr11:64727361-64728862/-	Inc-novel	0.013	0.0004	0.0127	0.0127	2.55541	2.34362	59.5598	6.05112e-13	1.52042e-10	2.32061	-3.40894	34.7707	5.17874e-08	3.81123e-06	-0.28199	2.2483	3.92574	0.0503288	0.145419
A3SS:TESPA1-novelTr038-exon2;TESPA1-201-exon4	A3SS	chr12:54967893-54973476/-	Inc-novel	0.0126	0.0001	0.0124	0.0124	3.00427	1.66497	59.5574	6.05693e-13	1.52042e-10	2.30942	-3.84719	31.4852	1.83527e-07	1.06462e-05	-0.684758	1.55012	22.2701	7.80341e-06	0.000205347
A3SS:IMMT-novelTr025-exon2;IMMT-207-exon5	A3SS	chr2:86171313-86173649/-	Inc-novel	0.0036	0.0001	0.0035	0.0035	2.65583	1.2318	59.5507	6.07262e-13	1.52159e-10	2.57293	-3.97923	37.8821	1.61201e-08	1.5228e-06	-0.0701798	1.12015	0.719068	0.398498	0.58948
A3SS:CD74-202-exon8;CD74-novelTr066-exon2	A3SS	chr5:150401879-150402562/-	Exc-novel	0.9999	1	0	0	-4.50974	7.9473	59.315	2.37883e-12	5.47377e-10	-0.552581	8.04144	23.0261	5.66696e-06	0.000159379	4.1489	-4.44485	33.6048	1.44554e-06	5.44613e-05
MXE:NBAS-novelTr074-exon2;NBAS-201-exon10	MXE	chr2:15504214-15534542/-	Inc-novel	0.0011	0.0001	0.001	0.001	2.98682	0.403765	59.2892	6.7232e-13	1.67851e-10	2.52096	-4.59744	53.0651	1.31306e-10	2.64648e-08	-0.459139	0.294567	19.5353	2.53408e-05	0.00051
A3SS:LMAN2-201-exon7;LMAN2-novelTr014-exon2	A3SS	chr5:177334378-177337135/-	Exc-novel	0.9989	0.9999	-0.001	0.001	-2.72851	3.84311	59.2466	6.83578e-13	1.70354e-10	0.144185	3.92119	4.08841	0.0458794	0.135858	2.92735	-3.84983	43.2603	2.29062e-09	3.07933e-07
A3SS:SWAP70-novelTr012-exon2;SWAP70-201-exon12	A3SS	chr11:9749184-9749863/+	Inc-novel	0.0006	0	0.0006	0.0006	3.39715	0.379484	59.17	2.50453e-12	5.74422e-10	3.34167	-4.57776	57.8477	2.03584e-09	2.77602e-07	-0.0394569	0.264489	0.0931893	0.760803	0.878633
A3SS:CNTRL-201-exon16;CNTRL-novelTr076-exon2	A3SS	chr9:121171549-121173366/+	Exc-novel	0.9607	0.9997	-0.039	0.039	-3.04098	-0.209698	59.1107	7.20754e-13	1.78651e-10	-1.31039	-0.305939	60.9991	6.142e-12	1.79276e-09	1.75136	-3.90767	17.2687	6.90371e-05	0.00110682
A3SS:CIITA-novelTr017-exon2;CIITA-201-exon7	A3SS	chr16:10901559-10902037/+	Inc-novel	0.0013	0	0.0012	0.0012	4.66088	-0.129126	58.9527	2.70568e-12	6.17441e-10	3.98676	-4.45208	62.6109	7.54831e-10	1.20408e-07	-0.890247	-0.298533	19.9308	2.13282e-05	0.000444859
A3SS:MGST3-novelTr009-exon2;MGST3-205-exon3	A3SS	chr1:165649965-165651013/+	Inc-novel	0.0039	0.0002	0.0038	0.0038	2.54831	3.49971	58.8332	8.03123e-13	1.98711e-10	2.44858	-3.69075	38.2913	1.38562e-08	1.35052e-06	0.074871	3.45415	0.458784	0.499774	0.679653
A3SS:ZNF207-novelTr011-exon2;ZNF207-201-exon9	A3SS	chr17:32366758-32367771/+	Inc-novel	0.0004	0.0001	0.0004	0.0004	3.12945	2.40893	58.7828	8.1906e-13	2.02292e-10	2.80691	-4.35251	36.9914	2.24477e-08	1.97149e-06	-0.250036	2.31716	8.39539	0.00463245	0.0263369
SE:SUGP1-201-exon5;SUGP1-204-int4	SE	chr19:19303449-19305848/-		0.9999	0.993	0.0069	0.0069	3.28256	0.215264	58.7749	8.21599e-13	2.02556e-10	0.721172	0.171749	27.7515	8.07516e-07	3.40419e-05	-2.46029	-3.84422	28.3899	6.24651e-07	2.77557e-05
A3SS:RPS15-207-exon3;RPS15-209-exon3	A3SS	chr19:1438893-1440018/+		0.001	0.0002	0.0009	0.0009	2.138	6.78134	58.7597	8.26476e-13	2.03396e-10	2.33472	-3.03333	48.7284	3.41016e-10	6.0711e-08	0.0623611	6.72841	0.379658	0.539202	0.712622
SE:SP100-novelTr107-exon2;SP100-201-int14	SE	chr2:230469097-230470014/+	Inc-novel	0.0006	0.0001	0.0005	0.0005	2.6828	2.34187	58.6526	8.61763e-13	2.11702e-10	2.51828	-4.44928	38.655	1.21174e-08	1.20443e-06	-0.190048	2.27588	5.94373	0.0165546	0.0662655
SE:RPL23-206-exon3;RPL23-novelTr012-int1	SE	chr17:38850476-38853021/-	Exc-novel	0.9999	1	0	0	-4.79367	7.46317	58.4848	3.19628e-12	7.23419e-10	0.150303	7.56145	3.41589	0.06756	0.179426	4.76102	-4.16018	35.3401	9.23671e-07	3.78409e-05
A3SS:MKS1-novelTr021-exon2;MKS1-202-exon5	A3SS	chr17:58214839-58216087/-	Inc-novel	0.0017	0.0001	0.0016	0.0016	3.09263	0.237955	58.4084	9.48015e-13	2.32334e-10	2.98415	-4.52957	78.4182	3.44431e-14	1.49537e-11	0.0111321	0.114272	0.00766236	0.930423	0.983648
A3SS:ERGIC3-novelTr003-exon2;ERGIC3-202-exon3	A3SS	chr20:35542394-35542512/+	Inc-novel	0.0005	0.0001	0.0004	0.0004	2.75225	3.98525	58.4055	9.49111e-13	2.32334e-10	2.71098	-4.17803	40.0043	7.39223e-09	8.10872e-07	-0.0131422	3.92513	0.0450455	0.832357	0.924305
A3SS:TMCC1-DT-novelTr010-exon2;TMCC1-DT-204-exon3	A3SS	chr3:129901861-129905626/+	Inc-novel	0.1449	0.004	0.1409	0.1409	2.17698	0.540304	58.3845	9.56944e-13	2.33836e-10	2.44602	-2.46774	62.8956	3.39785e-12	1.05183e-09	0.302242	0.311209	7.80852	0.00624611	0.0329072
A3SS:RPL7A-novelTr012-exon2;RPL7A-202-exon4	A3SS	chr9:133349701-133349911/+	Inc-novel	0.0001	0.0001	0.0001	0.0001	2.45164	7.61693	58.3017	9.88412e-13	2.40674e-10	2.7615	-4.29099	44.9629	1.25552e-09	1.85687e-07	0.112821	7.56331	2.55498	0.113138	0.255402
SE:ATP5F1C-novelTr030-exon2;ATP5F1C-201-int4	SE	chr10:7799195-7799771/+	Inc-novel	0.0021	0.0002	0.0019	0.0019	2.51614	4.59714	58.2194	1.02075e-12	2.48111e-10	2.70897	-3.356	46.5661	7.17679e-10	1.15415e-07	0.197867	4.53972	9.90394	0.00217985	0.0151582
A3SS:HIF1A-novelTr020-exon2;HIF1A-201-exon13	A3SS	chr14:61741189-61744704/+	Inc-novel	0.0078	0.0003	0.0075	0.0075	2.84641	1.63092	58.1606	1.0445e-12	2.53438e-10	2.3975	-3.82101	39.2616	9.69691e-09	1.01384e-06	-0.523746	1.50019	10.0776	0.00200115	0.0141967
A3SS:TUBA1B-202-exon3;TUBA1B-novelTr026-exon2	A3SS	chr12:49129325-49129499/-	Exc-novel	0.9999	1	0	0	-3.10329	6.92215	58.0656	1.08405e-12	2.62573e-10	0.0178755	6.99238	0.0630256	0.802297	0.905138	3.10061	-4.59287	67.0708	1.91257e-12	6.14078e-10
ALE:RPL31-206-exon5;RPL31-210-exon4	ALE	chr2:101006072-101023624/+		0.0047	0.1115	-0.1068	0.1068	-3.10022	0.379972	58.0382	1.09575e-12	2.64942e-10	-0.418372	-3.24034	1.34427	0.249074	0.43233	2.68108	0.24108	120.849	7.66277e-19	7.63853e-16
A3SS:CEP192-novelTr048-exon2;CEP192-207-exon34	A3SS	chr18:13116504-13117584/+	Inc-novel	0.0011	0.0001	0.0011	0.0011	2.91965	-0.103489	57.7701	1.21709e-12	2.93767e-10	2.71848	-4.60013	84.9103	1.54488e-11	4.07819e-09	-0.0288396	-0.242652	0.0458193	0.830945	0.923442
A3SS:LDHA-205-exon8;LDHA-novelTr015-exon2	A3SS	chr11:18405573-18407151/+	Exc-novel	0.9996	0.9999	-0.0003	0.0003	-2.58991	4.8037	57.7621	1.22094e-12	2.9418e-10	0.117887	4.87219	3.31445	0.0716979	0.186186	2.72552	-4.32105	45.4758	1.04909e-09	1.59691e-07
A3SS:ENSG00000258653-novelTr029-exon2;ZNF410-201-exon11	A3SS	chr14:73923523-73931502/+	Inc-novel	0.0055	0.0002	0.0053	0.0053	2.30764	1.64241	57.7342	1.23436e-12	2.96896e-10	2.3082	-3.92592	36.403	2.79727e-08	2.33422e-06	-0.127969	1.55339	3.43194	0.0669294	0.17839
A3SS:IFT122-201-exon19;IFT122-novelTr013-exon2	A3SS	chr3:129492195-129495491/+	Exc-novel	0.9989	1	-0.001	0.001	-3.77962	-0.3335	57.6651	4.28417e-12	9.63325e-10	-0.610236	-0.390271	21.0883	1.293e-05	0.000301418	2.7715	-4.61099	53.3094	5.48801e-09	6.37473e-07
A3SS:KLC4-novelTr020-exon2;KLC4-202-exon16	A3SS	chr6:43073966-43074621/+	Inc-novel	0.0005	0.0001	0.0005	0.0005	3.07257	0.186065	57.6584	1.27157e-12	3.05314e-10	2.84645	-4.56215	54.8763	4.37062e-11	1.01928e-08	-0.201989	0.0877629	2.23903	0.13775	0.291766
A3SS:ENSG00000261884-novelTr015-exon2;PSMB10-201-exon7	A3SS	chr16:67934949-67935419/-	Inc-novel	0.0011	0.0001	0.001	0.001	2.47725	5.28912	57.5555	1.32392e-12	3.16781e-10	2.51697	-3.57191	37.4928	1.86251e-08	1.70632e-06	-0.0406241	5.24706	0.219785	0.640235	0.791711
A3SS:PCBP2-201-exon8;ENSG00000257379-novelTr019-exon2	A3SS	chr12:53461144-53462504/+	Exc-novel	0.9999	0.9999	0	0	-3.33413	4.36981	57.4305	1.39052e-12	3.32142e-10	-0.0780633	4.42509	1.41513	0.237055	0.419255	3.71427	-4.35948	54.1417	5.56118e-11	1.24137e-08
A3SS:TMEM126A-202-exon3;TMEM126A-201-exon3	A3SS	chr11:85650342-85654062/+	Inc-NMD	0.0077	0.0002	0.0075	0.0075	2.28572	1.79736	57.4012	1.40659e-12	3.35401e-10	2.54822	-3.94015	48.335	3.90123e-10	6.83951e-08	0.182171	1.72467	4.56085	0.0351804	0.11354
SE:PSMD1-novelTr042-exon2;PSMD1-201-int16	SE	chr2:231087182-231138735/+	Inc-novel	0.0004	0	0.0003	0.0003	2.5006	1.91438	57.3209	1.80805e-09	2.85937e-07	2.3006	-4.70608	90.9937	1.72204e-08	1.60695e-06	-0.0721559	1.82264	0.990421	0.322068	0.513852
A3SS:SEC22B-novelTr020-exon2;SEC22B-201-exon2	A3SS	chr1:120168950-120176306/-	Inc-novel	0.0005	0.0001	0.0004	0.0004	2.70278	1.90674	57.2949	1.46655e-12	3.47896e-10	2.85536	-4.56352	65.7528	1.41158e-12	4.71877e-10	0.133976	1.81021	3.14595	0.0791941	0.199626
MRRF/ENST00000489572.5_Intron3/clean	IR	chr9:122285288-122285779/+		0.0236	0.1076	-0.084	0.084	-2.09405	0.972853	57.2334	1.5024e-12	3.55788e-10	-1.49348	-2.25516	31.3139	1.9623e-07	1.11996e-05	0.725966	0.746079	54.2358	5.39185e-11	1.21239e-08
A3SS:SNUPN-201-exon6;SNUPN-novelTr013-exon2	A3SS	chr15:75607299-75609557/-	Exc-novel	0.9999	1	0	0	-5.01128	1.23409	57.2244	5.01763e-12	1.11733e-09	0.0419339	1.26127	0.26899	0.605169	0.765797	4.79188	-4.14824	35.4006	9.09544e-07	3.73675e-05
SE:RPS16-novelTr026-exon2;RPS16-201-int2	SE	chr19:39433762-39435606/-	Inc-novel	0.0001	0	0	0	3.12318	7.25812	57.1498	1.55253e-12	3.67029e-10	3.33885	-4.35637	50.9155	1.62539e-10	3.18531e-08	0.0887308	7.21585	1.28616	0.259498	0.444347
A3SS:ZNF76-201-exon6;ZNF76-202-exon6	A3SS	chr6:35287846-35290265/+	Inc-NMD	0.0366	0.0004	0.0361	0.0361	2.83014	-0.187295	57.1387	1.55932e-12	3.68004e-10	2.09601	-3.78245	29.0442	4.8083e-07	2.28415e-05	-0.690394	-0.3924	17.9798	5.02771e-05	0.00086432
A3SS:DNAJA1-novelTr001-exon2;DNAJA1-201-exon2	A3SS	chr9:33025384-33026474/+	Inc-novel	0.0004	0.0001	0.0004	0.0004	2.5287	3.05744	57.0951	1.58631e-12	3.73736e-10	2.67571	-4.51738	52.05	1.11167e-10	2.29417e-08	0.115554	2.97999	4.40992	0.0382754	0.120314
A3SS:NT5C3A-novelTr020-exon2;NT5C3A-204-exon9	A3SS	chr7:33015871-33017438/-	Inc-novel	0.0022	0.0001	0.0022	0.0022	3.14735	1.56118	57.0861	1.59188e-12	3.7441e-10	2.72087	-4.33202	49.6908	2.45786e-10	4.59495e-08	-0.299824	1.46246	3.90586	0.0509036	0.146607
A3SS:TAF1D-novelTr053-exon2;TAF1D-205-exon5	A3SS	chr11:93736752-93737063/-	Inc-novel	0.0018	0.0001	0.0017	0.0017	2.73477	1.74763	57.034	1.62484e-12	3.81512e-10	2.57269	-4.31353	40.7261	5.68699e-09	6.53209e-07	-0.23815	1.65031	4.33705	0.0398725	0.123861
A3SS:EIF1B-novelTr004-exon2;EIF1B-201-exon4	A3SS	chr3:40311572-40311969/+	Inc-novel	0.0012	0.0001	0.0012	0.0012	2.62412	3.10943	56.9728	1.66444e-12	3.90146e-10	2.68138	-4.17197	39.9726	7.47807e-09	8.17449e-07	0.097614	3.05039	1.00485	0.318586	0.510031
A3SS:DOCK2-211-exon7;DOCK2-215-exon7	A3SS	chr5:169674446-169681743/+	Inc-NMD	0.0137	0.0002	0.0135	0.0135	3.11449	-0.0427702	56.8399	1.75376e-12	4.10385e-10	2.34027	-4.06797	31.9122	1.55387e-07	9.31123e-06	-0.984138	-0.245411	38.5011	1.28243e-08	1.26018e-06
A3SS:USP39-novelTr004-exon2;USP39-201-exon4	A3SS	chr2:85621580-85623645/+	Inc-novel	0.0058	0.0001	0.0058	0.0058	3.40824	0.165665	56.832	1.75921e-12	4.10964e-10	3.41288	-3.98051	64.2114	2.26289e-12	7.14102e-10	0.0320574	-0.0175079	0.0310741	0.860436	0.941472
A3SS:EDEM2-novelTr053-exon2;EDEM2-201-exon10	A3SS	chr20:35115934-35118597/-	Inc-novel	0.0986	0.0139	0.0847	0.0847	1.73608	1.84334	56.7492	1.81746e-12	4.23855e-10	1.64019	-2.07494	55.4195	3.66024e-11	8.63092e-09	-0.174754	1.6878	3.54665	0.0626045	0.169987
A3SS:SUPT5H-novelTr016-exon2;SUPT5H-201-exon24	A3SS	chr19:39473522-39473962/+	Inc-novel	0.0006	0.0001	0.0005	0.0005	2.74657	1.35762	56.576	1.94576e-12	4.5301e-10	2.67263	-4.50734	44.8957	1.28551e-09	1.8911e-07	-0.0721209	1.26945	0.608572	0.437189	0.624158
A3SS:MRPL22-206-exon3;MRPL22-207-exon3	A3SS	chr5:154941266-154950820/+		0.0261	0.0009	0.0252	0.0252	2.07726	2.05875	56.5484	1.96705e-12	4.57198e-10	2.59529	-3.05213	64.6181	1.99702e-12	6.38223e-10	0.471827	1.97094	30.2043	3.03444e-07	1.5887e-05
A3SS:CAPZA1-201-exon5;CAPZA1-novelTr016-exon2	A3SS	chr1:112653662-112654477/+	Exc-novel	0.9997	1	-0.0002	0.0002	-3.213	2.67465	56.5221	1.98751e-12	4.61176e-10	0.0183122	2.70985	0.0355214	0.850893	0.935206	3.10912	-4.57622	90.1372	1.40309e-15	7.5375e-13
A3SS:EIF4G3-novelTr061-exon2;EIF4G3-205-exon34	A3SS	chr1:20810885-20813157/-	Inc-novel	0.0006	0.0001	0.0006	0.0006	3.07673	0.990142	56.4312	2.06002e-12	4.76398e-10	2.72375	-4.55005	53.211	7.55926e-11	1.63325e-08	-0.276495	0.887978	4.87129	0.0296198	0.100381
A3SS:GUSB-novelTr044-exon2;GUSB-201-exon3	A3SS	chr7:65979912-65980223/-	Inc-novel	0.0016	0.0001	0.0016	0.0016	3.61025	1.65212	56.3048	2.16528e-12	4.99904e-10	3.414	-4.29761	71.6583	2.41238e-13	8.91721e-11	-0.27432	1.53849	2.5571	0.11299	0.255182
A3SS:LARS1-novelTr037-exon2;LARS1-201-exon20	A3SS	chr5:146143085-146143411/-	Inc-novel	0.0027	0.0001	0.0026	0.0026	2.76806	1.18847	56.2493	2.21318e-12	5.10109e-10	2.44555	-4.27013	37.9018	1.6003e-08	1.51485e-06	-0.130985	1.06057	1.65061	0.201878	0.376011
A3SS:MCCC1-novelTr027-exon2;MCCC1-201-exon17	A3SS	chr3:183020238-183022416/-	Inc-novel	0.0005	0.0001	0.0004	0.0004	2.66163	1.09317	56.2123	3.15782e-11	6.3926e-09	2.48598	-4.64052	58.8641	5.09877e-10	8.62164e-08	-0.072657	0.993933	0.789862	0.376299	0.567347
A3SS:ASDURF-201-exon3;ASNSD1-201-exon3	A3SS	chr2:189663955-189665375/+	Inc-NMD	0.0004	0	0.0003	0.0003	2.62371	0.767348	56.1291	2.43519e-11	5.02552e-09	2.70422	-4.65058	83.1432	9.41695e-12	2.62386e-09	0.162966	0.663741	3.73513	0.0561405	0.157415
A3SS:PMF1-BGLAP-novelTr026-exon2;PMF1-202-exon4	A3SS	chr1:156233729-156236287/+	Inc-novel	0.0006	0.0001	0.0005	0.0005	2.65206	3.09856	55.9348	2.50577e-12	5.74422e-10	2.57917	-4.3498	38.362	1.34991e-08	1.32006e-06	-0.0438888	3.03359	0.347636	0.556799	0.727408
A3SS:CD2BP2-201-exon7;CD2BP2-novelTr005-exon2	A3SS	chr16:30352590-30353180/-	Exc-novel	0.9966	0.9999	-0.0033	0.0033	-2.62127	1.52231	55.9317	2.50885e-12	5.74422e-10	-0.00299505	1.56265	0.00103686	0.974377	1	2.56979	-3.99423	37.339	1.97211e-08	1.78306e-06
A3SS:RPS15A-novelTr021-exon2;RPS15A-201-exon5	A3SS	chr16:18783103-18784737/-	Inc-novel	0.0001	0	0.0001	0.0001	2.41814	7.07059	55.8485	1.30598e-11	2.78251e-09	2.26782	-4.53005	39.6232	8.49497e-09	9.07414e-07	0.123151	7.02569	1.62981	0.20472	0.37907
A3SS:ACAA2-novelTr017-exon2;ACAA2-201-exon8	A3SS	chr18:49787362-49791469/-	Inc-novel	0.0002	0.0001	0.0001	0.0001	3.06925	2.80432	55.8065	2.63606e-12	6.02548e-10	3.26444	-4.49697	66.4967	1.12593e-12	3.8007e-10	0.174874	2.74087	4.01651	0.0477916	0.139994
A3SS:ZNF394-novelTr016-exon2;ZNF394-201-exon3	A3SS	chr7:99494632-99498715/-	Inc-novel	0.0008	0	0.0007	0.0007	3.82584	0.0673249	55.7693	8.47746e-12	1.8578e-09	3.45891	-4.5613	62.4636	7.77813e-10	1.23575e-07	-0.305261	-0.0533091	3.4017	0.0681231	0.180562
ALE:RPL31-204-exon5;RPL31-210-exon4	ALE	chr2:101006072-101023624/+		0.0068	0.0722	-0.0654	0.0654	-2.97728	0.35035	55.5312	2.9392e-12	6.69623e-10	-0.202911	-3.61951	0.414495	0.521187	0.696879	2.68108	0.24108	120.849	7.66277e-19	7.63853e-16
A3SS:PRRC2A-201-exon21;PRRC2A-novelTr013-exon2	A3SS	chr6:31634558-31634797/+	Exc-novel	0.9497	0.9994	-0.0497	0.0497	-2.32062	0.413005	55.4918	2.98548e-12	6.79047e-10	-0.0512318	0.241088	0.222396	0.638259	0.790142	2.27788	-3.21603	36.7443	2.46178e-08	2.09931e-06
A3SS:NUP205-206-exon7;NUP205-201-exon36	A3SS	chr7:135630471-135635580/+	Inc-NMD	0.0081	0.0001	0.008	0.008	2.6844	0.505155	55.4584	3.02523e-12	6.86955e-10	2.45702	-4.13159	39.7041	8.24783e-09	8.88578e-07	-0.142764	0.345074	1.48207	0.226347	0.406552
A3SS:NUDT17-novelTr011-exon2;NUDT17-204-exon6	A3SS	chr1:145847720-145848111/+	Inc-novel	0.0003	0	0.0002	0.0002	3.48346	-0.253597	55.4148	9.63888e-12	2.09239e-09	2.49654	-4.68514	46.5871	2.61734e-08	2.20603e-06	-0.593904	-0.369213	19.3529	2.74448e-05	0.000542238
A3SS:MGST1-novelTr025-exon2;MGST1-203-exon4	A3SS	chr12:16357700-16363794/+	Inc-novel	0.0018	0.0001	0.0017	0.0017	3.29274	4.09293	55.3609	3.14417e-12	7.12791e-10	2.35073	-3.75426	30.6	2.59639e-07	1.40629e-05	-0.952665	4.03983	18.9334	3.29898e-05	0.000620861
A3SS:HSPA8-novelTr033-exon2;HSPA8-202-exon2	A3SS	chr11:123061330-123062063/-	Inc-novel	0.0004	0	0.0003	0.0003	2.7949	3.60067	54.9204	1.15342e-11	2.47272e-09	3.03807	-4.54061	64.8558	4.805e-10	8.1698e-08	0.311207	3.43226	16.2224	0.000110592	0.00158002
A3SS:NSMCE1-201-exon2;NSMCE1-novelTr031-exon2	A3SS	chr16:27257565-27268705/-	Exc-novel	0.9986	0.9999	-0.0014	0.0014	-2.62435	2.88623	54.9064	3.76495e-12	8.49341e-10	0.102109	2.96246	2.39274	0.125094	0.273118	2.62745	-4.05931	35.5093	3.91517e-08	3.0427e-06
A3SS:NOP56-novelTr025-exon2;NOP56-201-exon11	A3SS	chr20:2656896-2657080/+	Inc-novel	0.0002	0	0.0001	0.0001	2.54129	4.10265	54.7901	6.47369e-12	1.43003e-09	2.79245	-4.61309	69.939	4.00837e-13	1.42998e-10	0.218755	4.03536	8.33302	0.00478118	0.0269791
A3SS:PRSS57-201-exon5;PRSS57-novelTr023-exon2	A3SS	chr19:685839-686924/-	Exc-novel	0.9999	1	-0.0001	0.0001	-3.73445	5.16587	54.6308	1.28159e-11	2.73476e-09	-0.101927	5.25279	0.571868	0.451315	0.63721	3.60462	-4.54097	56.0956	2.9688e-09	3.81105e-07
A3SS:GPBP1L1-novelTr045-exon2;GPBP1L1-202-exon10	A3SS	chr1:45633648-45634095/-	Inc-novel	0.0002	0	0.0001	0.0001	2.68211	2.03499	54.6136	1.37756e-10	2.58395e-08	2.41873	-4.69404	69.9784	5.75224e-10	9.53953e-08	-0.248842	1.94494	9.79504	0.00230028	0.0157804
A3SS:IPO9-novelTr011-exon2;IPO9-201-exon13	A3SS	chr1:201858554-201858854/+	Inc-novel	0.0012	0.0001	0.0012	0.0012	3.23893	0.159829	54.6084	4.23767e-12	9.54422e-10	2.7828	-4.52067	57.4034	1.92564e-11	4.92786e-09	-0.385612	0.00334789	8.89952	0.00359288	0.0219022
A3SS:PDCD11-novelTr023-exon2;PDCD11-201-exon27	A3SS	chr10:103438072-103438685/+	Inc-novel	0.0005	0.0001	0.0005	0.0005	2.9484	0.267075	54.4954	4.43235e-12	9.95023e-10	2.7837	-4.55195	55.8444	3.1876e-11	7.65368e-09	-0.0306745	0.144278	0.0773652	0.781481	0.891455
A3SS:BAZ2B-202-exon22;BAZ2B-novelTr061-exon2	A3SS	chr2:159385307-159386352/-	Exc-novel	0.9987	0.9999	-0.0012	0.0012	-2.938	-0.573623	54.3559	4.68512e-12	1.04913e-09	-0.507	-0.608762	10.8404	0.00137802	0.0107764	2.31398	-4.48724	32.7782	1.11082e-07	7.13144e-06
A3SS:WASH7P-novelTr026-exon2;WASH7P-201-exon9	A3SS	chr1:15039-15795/-	Inc-novel	0.0012	0.0001	0.0011	0.0011	2.90533	-0.174605	54.354	4.68859e-12	1.04913e-09	2.70673	-4.56786	59.7434	9.12597e-12	2.54535e-09	-0.114016	-0.28113	0.528417	0.46899	0.652627
A3SS:PSMB1-novelTr018-exon2;PSMB1-201-exon6	A3SS	chr6:170535406-170537233/-	Inc-novel	0.0057	0.001	0.0047	0.0047	1.83516	5.02043	54.2957	4.79859e-12	1.07201e-09	2.05151	-2.38944	51.588	1.2972e-10	2.61642e-08	0.193879	4.97692	8.23277	0.00503073	0.0280183
A3SS:YWHAZ-201-exon2;YWHAZ-novelTr014-exon2	A3SS	chr8:100948733-100953268/-	Exc-novel	0.9993	0.9999	-0.0006	0.0006	-3.00557	0.0429228	54.2621	4.86318e-12	1.08469e-09	-0.436513	0.00470924	16.0922	0.00011732	0.00165272	2.66029	-4.57893	53.3385	7.24702e-11	1.56824e-08
SE:TDG-201-exon2;TDG-202-int1	SE	chr12:103966061-103976917/+		0.0001	0	0	0	4.47196	2.19567	54.1711	1.51542e-11	3.18935e-09	4.48754	-4.2932	35.1615	9.66717e-07	3.92022e-05	0.139879	2.13987	1.93576	0.167252	0.333025
A3SS:ENSG00000259805-novelTr008-exon2;RAMAC-201-exon4	A3SS	chr15:82989189-82989880/+	Inc-novel	0.0002	0	0.0002	0.0002	2.75037	2.32623	54.104	1.55301e-11	3.25853e-09	2.85821	-4.6756	56.5926	2.66565e-09	3.47193e-07	0.0868447	2.26	1.98073	0.162449	0.326186
A3SS:NRM-novelTr013-exon2;NRM-203-exon4	A3SS	chr6:30688943-30689275/-	Inc-novel	0.0016	0.0001	0.0016	0.0016	3.06951	1.64584	54.0714	5.24677e-12	1.16647e-09	2.6829	-4.24053	35.056	4.64753e-08	3.49481e-06	-0.133794	1.55145	1.32295	0.252837	0.436509
A3SS:RPL41-novelTr001-exon2;RPL41-202-exon2	A3SS	chr12:56116660-56116774/+	Inc-novel	0.0001	0	0	0	1.72787	5.56105	54.04	1.58278e-05	0.000816597	1.93758	-4.74694	51.6982	2.84533e-06	9.31212e-05	0.127622	5.5246	2.11264	0.149253	0.307624
A3SS:ZNF410-201-exon4;ENSG00000258653-novelTr009-exon2	A3SS	chr14:73893933-73896363/+	Exc-novel	0.9997	0.9999	-0.0002	0.0002	-3.04769	0.80387	53.7353	5.99866e-12	1.33149e-09	-0.12313	0.818766	1.5794	0.211807	0.387719	2.84162	-4.59714	62.1066	4.34288e-12	1.31201e-09
A3SS:GTF3C2-201-exon2;GTF3C2-novelTr036-exon2	A3SS	chr2:27343444-27356738/-	Exc-novel	0.9992	0.9999	-0.0007	0.0007	-3.13171	0.113619	53.7243	6.02515e-12	1.33522e-09	-0.244145	0.0755867	4.17901	0.0435855	0.130999	2.91604	-4.56269	68.6978	5.80233e-13	2.0153e-10
A5SS:TMX2-201-exon1;ENSG00000288534-novelTr045-exon1	A5SS	chr11:57712794-57737607/+	Exc-novel	0.9999	1	0	0	-4.09827	2.20143	53.7066	1.79589e-11	3.74537e-09	-0.125886	2.24762	4.29824	0.0407519	0.125757	3.8983	-4.4622	35.5163	8.83174e-07	3.65123e-05
A3SS:GUCY1B1-novelTr020-exon2;GUCY1B1-201-exon10	A3SS	chr4:155800075-155802341/+	Inc-novel	0.3623	0.0002	0.3621	0.3621	3.46482	0.495261	53.7002	6.08311e-12	1.34591e-09	2.52768	-2.14435	28.6412	5.64823e-07	2.57192e-05	-0.952553	0.168162	23.6569	4.34694e-06	0.00012958
A3SS:KLHL20-novelTr017-exon2;KLHL20-201-exon9	A3SS	chr1:173766290-173774304/+	Inc-novel	0.0008	0	0.0008	0.0008	3.5364	-0.713535	53.3001	2.08431e-11	4.32078e-09	2.91944	-4.62851	51.5016	8.25833e-09	8.89362e-07	-0.359293	-0.877302	6.36536	0.0132312	0.0565121
A3SS:UBAP2L-novelTr030-exon2;UBAP2L-202-exon21	A3SS	chr1:154257435-154258976/+	Inc-novel	0.0008	0.0001	0.0007	0.0007	2.6076	2.18618	53.0267	7.96079e-12	1.75572e-09	2.85093	-4.32644	49.0518	3.05407e-10	5.50652e-08	0.141046	2.08742	3.74361	0.055867	0.156873
A3SS:RAD23A-novelTr004-exon2;RAD23A-201-exon3	A3SS	chr19:12948010-12948176/+	Inc-novel	0.0002	0	0.0001	0.0001	2.55763	3.80885	53.0185	7.81935e-11	1.51623e-08	2.56055	-4.64602	60.0958	5.57348e-11	1.24224e-08	0.062475	3.74778	0.520291	0.472419	0.655776
SE:TMCC1-DT-204-exon2;TMCC1-DT-novelTr002-int1	SE	chr3:129893928-129905626/+	Exc-novel	0.9912	0.9998	-0.0086	0.0086	-2.65373	0.388557	52.9427	8.23302e-12	1.81287e-09	0.413129	0.360204	15.3025	0.00016816	0.00219158	3	-3.53515	49.8905	2.29705e-10	4.32949e-08
A3SS:ANKHD1-203-exon14;ANKHD1-201-exon7	A3SS	chr5:140485733-140487005/+		0.9934	0.8907	0.1027	0.1027	2.32392	0.101453	52.8985	8.37994e-12	1.84228e-09	0.0890966	-0.127645	0.53723	0.465317	0.649489	-2.32869	-2.4534	44.6444	1.40418e-09	2.02893e-07
A3SS:CDK2-novelTr005-exon2;CDK2-201-exon4	A3SS	chr12:55968170-55968777/+	Inc-novel	0.0032	0.0001	0.0031	0.0031	2.816	0.403948	52.8815	8.43717e-12	1.85191e-09	2.78611	-4.30894	51.7802	1.21644e-10	2.48071e-08	0.0318653	0.242761	0.0852745	0.770885	0.884619
A3SS:CCNT2-novelTr015-exon2;CCNT2-201-exon5	A3SS	chr2:134939063-134942611/+	Inc-novel	0.0008	0.0001	0.0007	0.0007	3.48087	-0.489558	52.7583	8.86378e-12	1.93938e-09	3.1511	-4.55599	80.3253	2.01647e-14	9.20322e-12	-0.438999	-0.657697	6.96228	0.00967175	0.0452093
A3SS:NIT1-202-exon2;NIT1-215-exon2	A3SS	chr1:161118179-161118803/+		0.9963	0.9999	-0.0036	0.0036	-2.63777	-0.21735	52.691	9.10586e-12	1.98548e-09	0.137311	-0.262033	1.59619	0.209415	0.38501	2.75967	-4.31049	48.2794	3.97617e-10	6.94884e-08
A3SS:C8orf44-SGK3-novelTr035-exon2;SGK3-201-exon4	A3SS	chr8:66804448-66813852/+	Inc-novel	0.0034	0.0001	0.0033	0.0033	2.95148	-0.626733	52.6878	9.11762e-12	1.98548e-09	2.5749	-4.45522	47.298	5.57168e-10	9.27351e-08	-0.308231	-0.808972	4.04839	0.0469334	0.138159
A3SS:VPS72-novelTr015-exon2;VPS72-202-exon3	A3SS	chr1:151185621-151185797/-	Inc-novel	0.0021	0.0001	0.002	0.002	2.46893	2.35909	52.5757	9.53665e-12	2.07346e-09	2.59851	-3.91529	39.1561	1.00794e-08	1.0463e-06	0.105395	2.27903	1.72637	0.191916	0.363905
SE:ATAD1-208-exon9;ATAD1-202-int7	SE	chr10:87756923-87767672/-	Inc-NMD	0.1026	0.0104	0.0922	0.0922	2.13017	0.2039	52.4869	9.88211e-12	2.14183e-09	0.865536	-3.56515	11.23	0.00114087	0.00931059	-1.10991	0.00636023	69.0288	5.25578e-13	1.83238e-10
A3SS:FAM76B-novelTr008-exon2;FAM76B-201-exon6	A3SS	chr11:95779927-95783064/-	Inc-novel	0.0154	0.0002	0.0152	0.0152	2.54198	-0.134627	52.4665	9.96313e-12	2.156e-09	2.38796	-4.04759	35.5261	3.89051e-08	3.02524e-06	-0.149515	-0.30395	1.40079	0.239429	0.421986
A3SS:RPLP0-202-exon2;RPLP0-novelTr067-exon2	A3SS	chr12:120200771-120201082/-	Exc-novel	0.9999	1	0	0	-3.93473	5.51785	52.4365	2.86331e-11	5.86521e-09	0.15473	5.59764	6.62042	0.0115668	0.0511537	4.25783	-4.40147	33.91	1.3349e-06	5.09746e-05
A3SS:DENND5A-novelTr031-exon2;DENND5A-201-exon20	A3SS	chr11:9143486-9144096/-	Inc-novel	0.0003	0	0.0003	0.0003	3.00757	0.751688	52.3956	1.82908e-10	3.37603e-08	2.07477	-4.71483	55.2795	8.53226e-07	3.5551e-05	-0.829488	0.65844	36.5734	2.62429e-08	2.20991e-06
A3SS:TRPC4AP-novelTr029-exon2;TRPC4AP-201-exon19	A3SS	chr20:35003284-35003409/-	Inc-novel	0.0008	0.0001	0.0007	0.0007	2.77812	1.51228	52.3404	1.04802e-11	2.26435e-09	3.15017	-4.34399	52.3888	9.93009e-11	2.07408e-08	0.228014	1.43726	4.10499	0.0454501	0.134926
A3SS:VDAC2-novelTr020-exon2;VDAC2-202-exon10	A3SS	chr10:75222403-75229643/+	Inc-novel	0.0001	0	0.0001	0.0001	2.31148	4.06224	52.337	9.10439e-09	1.26711e-06	2.40452	-4.69508	64.9407	7.71765e-09	8.3998e-07	0.100535	4.00584	2.07068	0.153312	0.31344
A3SS:TRIM24-novelTr022-exon2;TRIM24-201-exon16	A3SS	chr7:138579533-138580561/+	Inc-novel	0.0008	0.0001	0.0008	0.0008	2.83565	0.127845	52.2839	1.07205e-11	2.31264e-09	2.67322	-4.52401	46.4673	7.42703e-10	1.1868e-07	-0.0642773	-0.000551641	0.317344	0.574484	0.741772
A3SS:LSP1-novelTr017-exon2;LSP1-201-exon6	A3SS	chr11:1884025-1884279/+	Inc-novel	0.001	0.0001	0.001	0.001	3.49209	2.64854	52.2387	1.09165e-11	2.35125e-09	2.99592	-4.26231	50.6492	1.77778e-10	3.46672e-08	-0.579148	2.58113	8.03536	0.00556244	0.0301878
A3SS:IFI30-201-exon5;ENSG00000268173-novelTr014-exon2	A3SS	chr19:18175698-18177148/+	Exc-novel	0.9881	0.9999	-0.0118	0.0118	-3.76338	3.55828	52.1729	1.1209e-11	2.41049e-09	0.298131	3.64308	0.980493	0.324494	0.516522	4.11887	-2.19209	77.6674	4.25939e-14	1.80665e-11
A3SS:USP15-201-exon13;USP15-novelTr048-exon2	A3SS	chr12:62389515-62389633/+	Exc-novel	0.9573	0.9994	-0.0421	0.0421	-2.54063	0.314487	52.1172	1.14622e-11	2.46112e-09	-0.271998	0.210892	4.15579	0.0441613	0.132087	2.10637	-3.40638	29.9127	3.40518e-07	1.74217e-05
A3SS:TNRC6A-novelTr034-exon2;TNRC6A-207-exon21	A3SS	chr16:24822148-24822873/+	Inc-novel	0.0007	0.0001	0.0006	0.0006	3.05773	-0.299354	52.0954	1.1563e-11	2.47506e-09	2.48793	-4.60544	48.4892	3.70067e-10	6.51686e-08	-0.442116	-0.448427	10.6597	0.0015048	0.0115279
A3SS:HYI-novelTr007-exon2;HYI-202-exon4	A3SS	chr1:43452014-43452204/-	Inc-novel	0.0839	0.0008	0.083	0.083	2.90503	-0.39498	52.0373	1.18363e-11	2.52963e-09	1.92775	-3.3932	21.7503	9.73709e-06	0.000242434	-1.05685	-0.659203	25.7238	1.84372e-06	6.61865e-05
SE:PSMB2-novelTr024-exon2;PSMB2-201-int4	SE	chr1:35605283-35609245/-	Inc-novel	0.0002	0.0001	0.0001	0.0001	2.40126	4.50407	51.9756	2.54779e-11	5.24222e-09	2.75187	-4.58359	64.3865	2.14422e-12	6.80608e-10	0.338183	4.45705	23.2506	5.15564e-06	0.000148678
SE:MDH2-novelTr032-exon2;MDH2-201-int1	SE	chr7:76048227-76054829/+	Inc-novel	0.0001	0	0.0001	0.0001	2.58253	4.4997	51.938	6.8062e-11	1.33288e-08	2.58836	-4.6591	64.9848	8.19614e-11	1.75574e-08	0.0526939	4.43734	0.568781	0.452536	0.638113
SE:ALAD-201-exon3;ALAD-novelTr011-int1	SE	chr9:113391624-113393446/-	Exc-novel	0.9995	1	-0.0004	0.0004	-3.73854	1.71044	51.9356	3.4448e-11	6.94301e-09	0.80853	1.74549	37.6753	1.74051e-08	1.61736e-06	4.79938	-4.2455	69.8816	7.57019e-10	1.20548e-07
A3SS:ANPEP-novelTr019-exon2;ANPEP-201-exon13	A3SS	chr15:89799560-89801110/-	Inc-novel	0.0014	0	0.0013	0.0013	4.36355	-0.0890385	51.8032	3.61768e-11	7.28083e-09	3.32434	-4.5733	59.0185	1.58822e-09	2.26171e-07	-1.00575	-0.207102	21.1263	1.27202e-05	0.000298035
A3SS:ZFYVE19-201-exon5;ZFYVE19-novelTr008-exon2	A3SS	chr15:40809971-40810076/+	Exc-novel	0.9734	0.9998	-0.0264	0.0264	-2.57192	0.0465356	51.7819	1.31159e-11	2.79016e-09	0.196237	-0.0400711	3.08214	0.0822529	0.204851	2.7509	-3.60211	44.173	1.65793e-09	2.34165e-07
A3SS:IRF9-202-exon7;ENSG00000259529-novelTr010-exon2	A3SS	chr14:24164135-24164732/+	Exc-novel	0.9997	1	-0.0002	0.0002	-3.34338	1.74327	51.6624	1.37618e-11	2.91155e-09	0.398373	1.80687	6.2334	0.0141888	0.0594754	3.62186	-4.47852	101.553	7.50289e-17	5.06535e-14
A3SS:NASP-novelTr034-exon2;NASP-201-exon14	A3SS	chr1:45616704-45617462/+	Inc-novel	0.0018	0.0001	0.0017	0.0017	2.37587	3.97805	51.6608	1.37709e-11	2.91155e-09	2.00624	-3.83541	23.5794	4.49063e-06	0.000133001	-0.423155	3.90177	37.5366	1.83243e-08	1.68491e-06
A3SS:CDK1-203-exon5;CDK1-novelTr010-exon2	A3SS	chr10:60785788-60788083/+	Exc-novel	0.9698	0.9997	-0.0299	0.0299	-2.71115	1.27616	51.6223	1.39857e-11	2.95244e-09	0.400968	1.24684	5.12055	0.0258308	0.0917191	3.0929	-3.31653	73.1472	1.56075e-13	5.94429e-11
A3SS:DYNC1I2-novelTr015-exon2;DYNC1I2-201-exon12	A3SS	chr2:171728419-171728716/+	Inc-novel	0.0017	0.0002	0.0015	0.0015	2.7188	0.967938	51.5601	1.43406e-11	3.02274e-09	2.02621	-4.13522	20.4735	1.68545e-05	0.000370153	-0.560129	0.841081	42.5177	2.98466e-09	3.82963e-07
A3SS:NIPSNAP3A-novelTr011-exon2;NIPSNAP3A-201-exon5	A3SS	chr9:104754701-104759084/+	Inc-novel	0.0002	0	0.0002	0.0002	2.76335	3.31719	51.3739	1.54569e-11	3.24812e-09	2.95403	-4.52184	57.9148	1.63408e-11	4.26474e-09	0.185285	3.25074	6.0648	0.0155191	0.063461
A3SS:CNOT1-201-exon35;CNOT1-novelTr058-exon2	A3SS	chr16:58539908-58541500/-	Exc-novel	0.9917	0.9998	-0.0081	0.0081	-2.68167	0.15471	51.3394	1.56734e-11	3.28361e-09	-0.209075	0.0228039	2.94289	0.0893882	0.217195	2.27836	-3.87002	32.2845	1.34468e-07	8.30462e-06
A3SS:BTF3-novelTr001-exon2;BTF3-201-exon2	A3SS	chr5:73498559-73499133/+	Inc-novel	0.0004	0.0001	0.0003	0.0003	2.10352	5.14781	51.2938	1.5964e-11	3.33942e-09	2.26274	-4.32656	35.9457	3.32144e-08	2.6653e-06	0.086576	5.07434	2.16632	0.144239	0.300229
A3SS:CCT7-201-exon11;CCT7-novelTr034-exon2	A3SS	chr2:73250439-73251307/+	Exc-novel	0.9999	1	0	0	-2.49952	4.3053	51.1826	8.91011e-11	1.71091e-08	0.196543	4.38089	11.0792	0.00122728	0.00985236	2.7367	-4.65519	65.232	5.90145e-12	1.7317e-09
A3SS:GOLGA5-201-exon10;GOLGA5-novelTr013-exon2	A3SS	chr14:92824645-92833202/+	Exc-novel	0.9983	0.9999	-0.0016	0.0016	-2.6142	-0.628434	51.1252	1.70872e-11	3.56898e-09	0.0363553	-0.697971	0.105672	0.745813	0.868151	2.86167	-4.48419	56.4738	2.59907e-11	6.42494e-09
A3SS:TTC27-novelTr006-exon2;TTC27-201-exon4	A3SS	chr2:32634006-32640269/+	Inc-novel	0.0006	0.0001	0.0006	0.0006	3.00484	0.644701	50.911	1.86302e-11	3.87952e-09	2.58643	-4.62485	64.5901	1.09514e-11	2.99995e-09	-0.294969	0.521135	6.3465	0.0133638	0.0569161
SE:PSMB2-novelTr023-exon2;PSMB2-201-int4	SE	chr1:35605283-35609245/-	Inc-novel	0.0002	0.0001	0.0002	0.0002	2.51234	4.50435	50.7827	1.96211e-11	4.07971e-09	2.91101	-4.41645	54.2906	5.29563e-11	1.19758e-08	0.338183	4.45705	23.2506	5.15564e-06	0.000148678
A3SS:WASHC4-novelTr040-exon2;WASHC4-202-exon31	A3SS	chr12:105162846-105164110/+	Inc-novel	0.0007	0.0001	0.0007	0.0007	3.12055	-0.360608	50.7456	1.9917e-11	4.135e-09	2.50368	-4.68009	73.8866	1.96711e-09	2.69695e-07	-0.756298	-0.514645	25.8002	1.78678e-06	6.45524e-05
A5SS:RPS24-novelTr029-exon1;RPS24-201-exon1	A5SS	chr10:78033905-78035351/+	Inc-novel	0.0001	0	0	0	3.75528	5.96631	50.5497	5.76118e-11	1.13791e-08	4.25248	-4.41284	35.5547	8.74605e-07	3.62177e-05	0.198171	5.8966	8.0552	0.00550645	0.0299687
A3SS:SCFD1-novelTr013-exon2;SCFD1-203-exon17	A3SS	chr14:30700259-30702295/+	Inc-novel	0.002	0.0001	0.0019	0.0019	2.74436	0.57398	50.4874	2.21079e-11	4.57611e-09	2.49563	-4.3921	33.441	8.60604e-08	5.77569e-06	-0.299386	0.457316	9.75293	0.00234866	0.0160297
SE:RPS5-201-exon3;RPS5-204-int2	SE	chr19:58388246-58393358/+		0.987	0.9966	-0.0096	0.0096	-1.57782	7.34765	50.3686	2.31968e-11	4.7943e-09	0.0902368	7.43784	1.46384	0.229204	0.409896	1.86274	0.628765	85.0661	5.46303e-15	2.74768e-12
A3SS:PPP1R12A-202-exon10;PPP1R12A-novelTr041-exon2	A3SS	chr12:79817473-79820773/-	Exc-novel	0.9998	1	-0.0002	0.0002	-2.62709	1.56227	50.3632	1.28145e-08	1.71268e-06	-0.501515	1.60007	35.2787	4.2718e-08	3.26293e-06	2.11437	-4.73288	63.0344	7.30674e-07	3.14557e-05
A3SS:HNRNPC-203-exon7;HNRNPC-novelTr049-exon2	A3SS	chr14:21211527-21211809/-	Exc-novel	0.9999	0.9999	-0.0001	0.0001	-3.14345	5.1256	50.1452	2.53932e-11	5.2326e-09	0.201539	5.18755	10.9674	0.00129564	0.0102869	3.55056	-3.98317	42.1249	4.90807e-09	5.78666e-07
A3SS:SARAF-201-exon4;SARAF-novelTr012-exon2	A3SS	chr8:30066865-30069641/-	Exc-novel	0.9993	0.9999	-0.0006	0.0006	-2.76884	2.83237	49.9984	2.69493e-11	5.53671e-09	-0.217447	2.84966	4.09906	0.0456032	0.135258	2.46648	-4.29516	34.1631	6.52697e-08	4.58239e-06
A3SS:GTF2H2C-novelTr011-exon2;GTF2H2C-201-exon12	A3SS	chr5:69579109-69579756/+	Inc-novel	0.0011	0.0001	0.0011	0.0011	2.63861	0.349848	49.9094	2.79402e-11	5.73177e-09	3.00805	-4.52488	73.8226	1.28262e-13	4.96723e-11	0.234007	0.231246	5.02999	0.0271444	0.0941706
A3SS:ATP5F1A-217-exon2;ATP5F1A-202-exon2	A3SS	chr18:46095132-46098171/-	Inc-NMD	0.0013	0.0001	0.0012	0.0012	2.42844	4.2459	49.797	2.92436e-11	5.98139e-09	2.53293	-4.05965	36.2545	2.95757e-08	2.44434e-06	0.0752534	4.15989	1.73236	0.191153	0.362909
A3SS:SEPTIN2-220-exon3;SEPTIN2-201-exon4	A3SS	chr2:241324242-241325992/+		0.0007	0.0001	0.0006	0.0006	2.79406	1.68294	49.7826	2.94151e-11	6.00755e-09	2.10839	-4.63261	39.9017	9.75782e-08	6.42434e-06	-0.625545	1.56237	45.71	9.6668e-10	1.48787e-07
MED31/ENST00000225728.8_Intron1/anti-near	IR	chr17:6650434-6651500/-	Inc-NMD	0.0432	0.2386	-0.1954	0.1954	-1.87274	0.447158	49.7351	2.99873e-11	6.11537e-09	-1.28592	-1.6912	29.1719	4.5697e-07	2.2021e-05	0.350116	0.0373295	11.4938	0.00100455	0.00848736
A3SS:PARVB-novelTr033-exon2;PARVB-201-exon13	A3SS	chr22:44163931-44168601/+	Inc-novel	0.0075	0.0001	0.0074	0.0074	2.65118	1.64986	49.7183	3.01921e-11	6.14805e-09	2.94963	-3.94627	67.1019	9.37461e-13	3.17614e-10	0.38805	1.53939	5.48042	0.0212378	0.0794423
A3SS:ANKZF1-201-exon14;ANKZF1-novelTr021-exon2	A3SS	chr2:219236096-219236409/+	Exc-novel	0.9999	1	0	0	-2.93579	1.30988	49.6899	3.05425e-11	6.21024e-09	-0.233597	1.36369	4.87261	0.0295983	0.100329	2.60369	-4.66696	57.6273	1.79199e-11	4.62441e-09
A3SS:RBM5-novelTr034-exon2;RBM5-201-exon23	A3SS	chr3:50115981-50117073/+	Inc-novel	0.0016	0.0002	0.0015	0.0015	2.48992	2.65551	49.6103	3.15451e-11	6.3926e-09	2.08535	-4.11201	24.98	2.50558e-06	8.45989e-05	-0.392482	2.55144	15.5072	0.000153124	0.00203716
A3SS:CIB1-novelTr015-exon2;CIB1-201-exon3	A3SS	chr15:90232328-90233668/-	Inc-novel	0.0013	0.0001	0.0013	0.0013	2.39589	2.65438	49.5991	3.16894e-11	6.40571e-09	2.61396	-4.28437	41.4167	4.43108e-09	5.35929e-07	0.139486	2.59361	2.07174	0.153208	0.313261
SE:SSBP1-novelTr044-exon2;SSBP1-201-int6	SE	chr7:141745585-141750310/+	Inc-novel	0.0003	0	0.0002	0.0002	2.57301	3.41576	49.5888	8.2489e-11	1.59504e-08	3.09127	-4.63893	62.6471	7.49292e-10	1.19663e-07	0.419678	3.35719	23.6073	4.43825e-06	0.000131817
A3SS:AARS1-217-exon15;AARS1-201-exon15	A3SS	chr16:70258218-70258979/-		0.0022	0.0001	0.0021	0.0021	2.70103	1.60691	49.488	3.31523e-11	6.69162e-09	2.96952	-4.23954	54.3968	5.11419e-11	1.16131e-08	0.315588	1.49504	10.3782	0.00172662	0.0126852
A3SS:ANAPC5-201-exon16;ANAPC5-novelTr044-exon2	A3SS	chr12:121309840-121318276/-	Exc-novel	0.9999	1	-0.0001	0.0001	-2.31447	3.8501	49.3576	1.51184e-08	1.98222e-06	0.0592904	3.9178	1.546	0.216667	0.394063	2.17137	-4.70918	57.5084	2.23737e-08	1.9662e-06
SE:DNMT3A-novelTr037-exon2;DNMT3A-201-int20	SE	chr2:25237006-25239129/-	Inc-novel	0.0004	0	0.0004	0.0004	2.65688	0.913219	49.3113	9.54326e-10	1.58361e-07	2.20521	-4.71504	84.2681	2.3388e-08	2.02607e-06	-0.296879	0.811629	5.91403	0.0168195	0.0670716
A5SS:ERGIC3-202-exon11;ERGIC3-novelTr044-exon1	A5SS	chr20:35557060-35557193/+	Exc-novel	0.9999	1	0	0	-2.97085	4.40884	49.2898	9.22726e-11	1.76935e-08	-0.0272918	4.50497	0.124799	0.724638	0.852997	2.9261	-4.66067	35.2341	9.48974e-07	3.86844e-05
SE:DCAF16-201-exon2;DCAF16-novelTr005-int1	SE	chr4:17804772-17810446/-	Exc-novel	0.3692	0.7538	-0.3846	0.3846	-1.83854	-0.266262	49.0668	3.93472e-11	7.90736e-09	-0.234643	-1.28637	3.5105	0.0639339	0.172615	1.81847	-1.28874	83.8138	7.68745e-15	3.79052e-12
A3SS:ZNG1A-novelTr041-exon2;ZNG1A-201-exon11	A3SS	chr9:146159-152033/-	Inc-novel	0.0008	0.0001	0.0007	0.0007	2.63395	1.7339	49.022	4.00706e-11	8.04102e-09	2.78371	-4.48599	57.4948	1.86991e-11	4.80752e-09	0.220836	1.65203	4.915	0.0289151	0.0986062
A3SS:MRPS10-novelTr010-exon2;MRPS10-201-exon7	A3SS	chr6:42208373-42208857/-	Inc-novel	0.0016	0.0001	0.0015	0.0015	2.68588	1.78266	48.9585	4.11208e-11	8.2398e-09	2.87777	-4.13468	46.943	6.29862e-10	1.02668e-07	0.376312	1.68557	16.9127	8.09928e-05	0.00125338
A3SS:HAUS7-202-exon6;TREX2-novelTr019-exon2	A3SS	chrX:153456586-153457136/-	Exc-novel	0.9998	1	-0.0001	0.0001	-3.32329	1.76026	48.9531	1.0471e-10	1.99399e-08	-0.17667	1.81674	3.39562	0.0683654	0.181043	3.00776	-4.63434	43.211	6.01176e-08	4.29715e-06
A3SS:PIH1D1-novelTr029-exon2;PIH1D1-201-exon7	A3SS	chr19:49447100-49447337/-	Inc-novel	0.0001	0	0	0	3.92367	2.9087	48.8383	1.0933e-10	2.07625e-08	4.07949	-4.43805	33.6237	1.43841e-06	5.42002e-05	0.108434	2.85347	1.79492	0.183398	0.353688
A5SS:ENOSF1-202-exon9;ENOSF1-novelTr011-exon1	A5SS	chr18:683381-685995/-	Exc-novel	0.9997	0.9999	-0.0002	0.0002	-3.25459	1.15683	48.7732	4.43455e-11	8.87308e-09	-1.17961	1.1609	101.146	8.30478e-17	5.49916e-14	2.16175	-4.67637	37.3784	1.65204e-07	9.79954e-06
A3SS:SMARCE1-242-exon7;SMARCE1-202-exon9	A3SS	chr17:40631694-40632194/-		0.0013	0.0001	0.0012	0.0012	2.30001	3.11133	48.6121	4.73558e-11	9.46167e-09	2.35875	-4.1188	34.353	6.07092e-08	4.32601e-06	0.0152502	3.02869	0.0962895	0.756982	0.875825
A3SS:CRLF3-novelTr025-exon2;CRLF3-201-exon3	A3SS	chr17:30797399-30803900/-	Inc-novel	0.0011	0.0001	0.001	0.001	3.05556	-0.0823296	48.6086	4.74242e-11	9.46167e-09	2.54804	-4.57395	50.9693	1.5963e-10	3.15742e-08	-0.458632	-0.232633	11.1367	0.00119356	0.00963828
A3SS:ARPC3-201-exon5;ENSG00000258210-novelTr025-exon2	A3SS	chr12:110436670-110437083/-	Exc-novel	0.9999	1	0	0	-3.81874	4.86134	48.5777	1.20601e-10	2.28088e-08	0.0418312	4.93846	0.349364	0.555822	0.726572	3.98945	-4.4714	33.3937	1.52772e-06	5.69132e-05
A3SS:AKR1C3-novelTr010-exon2;AKR1C3-201-exon8	A3SS	chr10:5102651-5105594/+	Inc-novel	0.0004	0.0001	0.0003	0.0003	2.60413	3.33064	48.5763	4.80534e-11	9.57337e-09	3.03049	-4.37788	55.6886	3.35322e-11	8.02343e-09	0.370973	3.27747	13.8288	0.0003323	0.00367458
A3SS:DDX10-novelTr022-exon2;DDX10-201-exon17	A3SS	chr11:108852210-108917872/+	Inc-novel	0.0005	0	0.0005	0.0005	2.80164	-0.0751626	48.547	1.22005e-10	2.30227e-08	2.70999	-4.64131	49.9362	1.18427e-08	1.18265e-06	0.0397225	-0.20012	0.122871	0.726687	0.854432
A3SS:BNIP3-novelTr003-exon2;BNIP3-201-exon6	A3SS	chr10:131968570-131970637/-	Inc-novel	0.0009	0.0001	0.0009	0.0009	3.02323	0.0899636	48.5299	4.89715e-11	9.74223e-09	3.44529	-4.40707	75.4935	7.91953e-14	3.19237e-11	0.356631	-0.0233112	5.15719	0.0253186	0.0905191
A3SS:EIF3I-210-exon5;EIF3I-202-exon5	A3SS	chr1:32224476-32226170/+	Inc-NMD	0.0001	0	0.0001	0.0001	2.79128	4.53758	48.4914	4.9746e-11	9.88206e-09	3.02537	-4.51897	51.5252	2.14644e-10	4.0903e-08	0.180909	4.477	9.3259	0.00290313	0.0186898
A3SS:AP4M1-novelTr010-exon2;AP4M1-201-exon14	A3SS	chr7:100106292-100106402/+	Inc-novel	0.0002	0	0.0002	0.0002	3.62079	0.526078	48.4829	1.24989e-10	2.35419e-08	3.62249	-4.56826	44.7832	4.06452e-08	3.13845e-06	-0.124055	0.422145	0.969684	0.327162	0.519126
SE:TRIM38-novelTr033-exon2;TRIM38-201-int7	SE	chr6:25973286-25983163/+	Inc-novel	0.0153	0.0005	0.0148	0.0148	2.36919	-0.0350943	48.4054	5.15246e-11	1.02207e-08	1.84264	-4.0868	25.1909	2.29637e-06	7.90232e-05	-0.348925	-0.193349	6.78091	0.010633	0.0480765
A3SS:THUMPD1-novelTr014-exon2;THUMPD1-201-exon2	A3SS	chr16:20739072-20741508/-	Inc-novel	0.001	0.0001	0.0009	0.0009	2.77859	1.07137	48.2389	5.51488e-11	1.09239e-08	2.52128	-4.2329	33.4613	8.53897e-08	5.73398e-06	-0.254315	0.969613	4.26837	0.0414427	0.127277
A3SS:FERMT3-227-exon7;FERMT3-201-exon7	A3SS	chr11:64211748-64219250/+		0.0126	0.0003	0.0123	0.0123	2.73273	2.4004	48.213	5.57359e-11	1.10244e-08	2.49209	-3.2647	40.4668	6.2479e-09	7.06168e-07	-0.287976	2.28461	2.16722	0.144156	0.300132
SE:FHIT-204-exon4;FHIT-novelTr048-int1	SE	chr3:60536980-61042046/-	Exc-novel	0.9998	0.9999	-0.0001	0.0001	-2.65403	0.52537	48.1712	3.27583e-10	5.90757e-08	-0.242584	0.55943	5.68356	0.0190329	0.0732799	2.4114	-4.67613	50.6982	4.62212e-09	5.5201e-07
A3SS:TRIM24-novelTr025-exon2;TRIM24-201-exon17	A3SS	chr7:138580695-138581696/+	Inc-novel	0.0012	0.0001	0.0011	0.0011	2.72115	0.119793	48.1208	5.78775e-11	1.14153e-08	2.82813	-4.48625	51.2454	1.45496e-10	2.90912e-08	-0.117634	-0.0176042	0.819026	0.367665	0.558563
SE:ICE2-novelTr047-exon2;ICE2-201-int14	SE	chr15:60428688-60431933/-	Inc-novel	0.0001	0.005	-0.0049	0.0049	-2.81498	0.155639	48.1076	5.81903e-11	1.14606e-08	-2.59845	-4.28722	43.4728	2.12416e-09	2.88274e-07	0.0836316	0.00249883	0.722523	0.397371	0.588343
SE:CEP57-201-exon3;CEP57-novelTr006-int1	SE	chr11:95799389-95813467/+	Exc-novel	0.9999	0.9999	-0.0001	0.0001	-2.70354	1.46117	47.8644	6.42772e-11	1.26414e-08	-0.0526082	1.50185	0.55154	0.45945	0.644529	2.54243	-4.64654	50.853	2.6648e-10	4.91855e-08
A3SS:ERGIC3-novelTr034-exon2;ERGIC3-202-exon13	A3SS	chr20:35557250-35557424/+	Inc-novel	0.0001	0	0	0	2.31193	4.3787	47.8412	2.76642e-08	3.40408e-06	2.23074	-4.70892	52.0264	1.38583e-07	8.4885e-06	-0.0231732	4.33687	0.0725143	0.788272	0.895324
A3SS:ASNSD1-201-exon4;ASNSD1-novelTr008-exon2	A3SS	chr2:189665452-189667168/+	Exc-novel	0.9987	0.9999	-0.0012	0.0012	-2.55311	0.685786	47.8127	6.56505e-11	1.28931e-08	0.0972259	0.681537	1.09288	0.298382	0.487907	2.78982	-4.45124	52.8563	8.50182e-11	1.81139e-08
A3SS:GTF3C6-201-exon2;GTF3C6-novelTr001-exon2	A3SS	chr6:110958827-110959174/+	Exc-novel	0.9998	0.9999	-0.0002	0.0002	-3.04261	2.86845	47.7949	6.61314e-11	1.29691e-08	0.232568	2.94469	6.43891	0.012727	0.0548799	3.52234	-4.00857	45.7069	9.67724e-10	1.48864e-07
A3SS:FXYD5-novelTr005-exon2;FXYD5-204-exon2	A3SS	chr19:35154810-35155550/+	Inc-novel	0.0002	0.0001	0.0002	0.0002	2.6633	4.59151	47.6969	6.88382e-11	1.34617e-08	2.33624	-4.30501	24.5745	2.96431e-06	9.62188e-05	-0.348461	4.53982	15.837	0.000131745	0.00180867
A3SS:RPS19-206-exon2;RPS19-novelTr002-exon2	A3SS	chr19:41860290-41860810/+	Exc-novel	0.9999	1	0	0	-2.89648	6.04123	47.6807	1.69235e-10	3.14044e-08	0.150858	6.13945	4.39988	0.0384914	0.120758	2.94283	-4.64814	33.5257	1.47575e-06	5.53729e-05
A3SS:ADH5-novelTr012-exon2;ADH5-201-exon9	A3SS	chr4:99072442-99072572/-	Inc-novel	0.0007	0.0001	0.0006	0.0006	2.4709	2.48533	47.6534	7.0075e-11	1.36842e-08	2.78044	-4.41331	51.9373	1.15429e-10	2.36619e-08	0.396545	2.40752	24.3066	3.31375e-06	0.000104776
A3SS:COPS7A-201-exon5;COPS7A-novelTr008-exon2	A3SS	chr12:6728312-6729262/+	Exc-novel	0.9996	0.9999	-0.0004	0.0004	-2.78884	1.67553	47.5263	7.38222e-11	1.43955e-08	-0.170109	1.71587	3.57132	0.0617145	0.168204	2.75639	-4.34791	37.4716	1.87725e-08	1.71641e-06
SE:MORF4L1-novelTr048-exon2;MORF4L1-201-int12	SE	chr15:78894905-78896982/+	Inc-novel	0.0001	0	0.0001	0.0001	2.16189	4.22691	47.4981	1.76287e-07	1.8042e-05	2.27303	-4.73176	70.1484	1.89966e-07	1.0928e-05	-0.0188666	4.14976	0.127883	0.721399	0.850523
A3SS:ANXA1-201-exon10;ANXA1-novelTr009-exon2	A3SS	chr9:73165210-73166104/+	Exc-novel	0.9987	0.9998	-0.0011	0.0011	-2.50113	4.92786	47.4851	7.50791e-11	1.462e-08	-0.648385	5.00768	15.9284	0.000126381	0.00175238	1.88975	-3.72468	25.3877	2.11723e-06	7.38901e-05
A3SS:CUEDC2-novelTr012-exon2;CUEDC2-201-exon8	A3SS	chr10:102423718-102423797/-	Inc-novel	0.0005	0.0001	0.0005	0.0005	2.43899	3.21254	47.4764	7.53482e-11	1.46517e-08	2.29071	-4.303	27.4038	9.29327e-07	3.80218e-05	-0.176104	3.15285	6.23023	0.0142127	0.0595469
A3SS:DHX38-novelTr014-exon2;DHX38-201-exon19	A3SS	chr16:72105625-72106004/+	Inc-novel	0.0014	0.0001	0.0013	0.0013	2.58651	-0.269652	47.4678	7.56155e-11	1.4683e-08	2.07941	-4.43099	24.1499	3.53735e-06	0.000110193	-0.276313	-0.433569	7.26482	0.00826466	0.0402844
A3SS:MTHFD1-novelTr021-exon2;MTHFD1-209-exon17	A3SS	chr14:64439173-64440125/+	Inc-novel	0.0003	0	0.0002	0.0002	3.30841	2.26992	47.3361	1.92856e-10	3.55489e-08	3.14985	-4.60033	54.472	4.23753e-09	5.16593e-07	-0.0503359	2.17122	0.253339	0.615853	0.773853
SE:TRIM38-novelTr034-exon2;TRIM38-201-int7	SE	chr6:25973286-25983163/+	Inc-novel	0.016	0.0004	0.0156	0.0156	2.3879	-0.0374544	47.2161	8.38395e-11	1.61889e-08	1.82794	-4.14429	24.0927	3.62272e-06	0.000112395	-0.348925	-0.193349	6.78091	0.010633	0.0480765
A3SS:C1D-novelTr019-exon2;C1D-202-exon3	A3SS	chr2:68047320-68053060/-	Inc-novel	0.0011	0.0001	0.001	0.001	2.96581	-0.344825	47.1668	8.5553e-11	1.64967e-08	3.24365	-4.52672	88.714	2.04697e-15	1.06645e-12	0.238836	-0.48615	2.30971	0.131759	0.283051
A3SS:MYO15B-novelTr049-exon2;MYO15B-201-exon3	A3SS	chr17:75620637-75621030/+	Inc-novel	0.0076	0.0001	0.0074	0.0074	2.8752	-0.742406	47.1296	8.68716e-11	1.67276e-08	2.31162	-4.30049	34.0874	6.7184e-08	4.69886e-06	-0.551684	-0.931314	8.27613	0.00492118	0.0275524
A3SS:IGLL1-novelTr027-exon2;IGLL1-202-exon2	A3SS	chr22:23575083-23579984/-	Inc-novel	0.0018	0.0001	0.0017	0.0017	3.04394	4.52143	47.0783	8.87216e-11	1.706e-08	3.20859	-3.4729	58.8569	1.20935e-11	3.27382e-09	0.19335	4.4617	0.738529	0.392211	0.583283
A3SS:NIFK-201-exon5;NIFK-novelTr009-exon2	A3SS	chr2:121728528-121730892/-	Exc-novel	0.9997	0.9999	-0.0002	0.0002	-2.58127	1.97856	46.9222	9.45963e-11	1.81139e-08	0.200966	2.01573	6.71615	0.011	0.0493038	2.66316	-4.57409	52.47	9.66551e-11	2.02648e-08
A3SS:ABCF2-H2BK1-novelTr024-exon2;ABCF2-201-exon14	A3SS	chr7:151215083-151215603/-	Inc-novel	0.0109	0.0003	0.0106	0.0106	2.28908	1.75381	46.9177	9.4772e-11	1.81225e-08	2.17164	-3.57103	30.6407	2.55516e-07	1.38749e-05	0.0482716	1.64663	0.325737	0.569475	0.737717
RNF10/ENST00000325954.9_Intron5/clean	IR	chr12:120557467-120557545/+	Inc-NMD	0.0375	0.1417	-0.1042	0.1042	-1.73929	0.78806	46.8802	9.62458e-11	1.83788e-08	-1.26358	-2.30572	26.7175	1.2279e-06	4.76397e-05	0.307016	0.498902	5.40745	0.0220942	0.081808
A3SS:WASH8P-novelTr030-exon2;WASH8P-201-exon10	A3SS	chr12:15154-15912/-	Inc-novel	0.0043	0.0002	0.0041	0.0041	3.05352	1.53666	46.8579	9.71317e-11	1.85224e-08	3.00384	-3.81014	56.8331	2.31408e-11	5.7983e-09	-0.0712208	1.45277	0.0962766	0.756997	0.875832
A3SS:RPL18A-novelTr022-exon2;RPL18A-201-exon4	A3SS	chr19:17862224-17862917/+	Inc-novel	0.0001	0	0	0	2.2459	8.49332	46.7258	2.6297e-08	3.26201e-06	2.13642	-4.74273	34.2285	6.57315e-07	2.8981e-05	-0.00234181	8.4552	0.00100761	0.974741	1
ALE:THTPA-208-exon2;THTPA-205-exon2	ALE	chr14:23556344-23558694/+		0.0438	0.0005	0.0432	0.0432	2.53221	-0.704245	46.6151	1.07335e-10	2.04116e-08	1.73583	-3.84256	17.0203	7.71712e-05	0.00120785	-0.894435	-0.928197	40.0639	7.2335e-09	7.96389e-07
A3SS:NUP88-207-exon15;NUP88-novelTr041-exon2	A3SS	chr17:5387057-5387385/-	Exc-novel	0.9964	0.9999	-0.0035	0.0035	-2.34581	1.05034	46.5177	1.11725e-10	2.11882e-08	-0.107948	1.06059	1.65683	0.201036	0.374901	2.25382	-4.12238	27.6675	8.35384e-07	3.49511e-05
A3SS:SRSF11-novelTr029-exon2;SRSF11-201-exon7	A3SS	chr1:70237553-70239438/+	Inc-novel	0.0003	0.0001	0.0002	0.0002	2.55325	3.05371	46.3544	1.195e-10	2.26315e-08	2.48959	-4.52246	35.9616	3.30162e-08	2.6517e-06	-0.0862021	2.97672	0.934587	0.336032	0.528701
A3SS:ZC3H11A-novelTr033-exon2;ZBED6-201-exon10	A3SS	chr1:203833854-203837965/+	Inc-novel	0.0002	0	0.0002	0.0002	2.78712	0.826428	46.3029	1.22066e-10	2.30227e-08	1.9432	-4.68398	47.9311	1.16033e-06	4.54784e-05	-0.426018	0.691746	17.1605	7.24661e-05	0.00115064
A3SS:SLC40A1-novelTr049-exon2;SLC40A1-206-exon2	A3SS	chr2:189580563-189581707/-	Inc-novel	0.0233	0.0001	0.0232	0.0232	3.57225	0.566312	46.209	1.26883e-10	2.38661e-08	3.53787	-3.81836	82.4614	1.11472e-14	5.28571e-12	0.0178482	0.399152	0.00453041	0.946472	0.992125
A3SS:RPLP0-202-exon2;RPLP0-novelTr066-exon2	A3SS	chr12:120200754-120201082/-	Exc-novel	0.9999	1	0	0	-3.24846	5.51765	46.1723	3.00376e-10	5.43519e-08	0.15473	5.59764	6.62042	0.0115668	0.0511537	3.137	-4.60096	32.2652	2.0595e-06	7.22925e-05
MXE:MGST3-novelTr032-exon2;MGST3-205-exon3	MXE	chr1:165649965-165651977/+	Inc-novel	0.0024	0.0001	0.0022	0.0022	2.20697	3.48219	46.0223	1.3704e-10	2.57415e-08	2.12822	-4.12597	33.3947	8.76046e-08	5.85566e-06	0.0863386	3.44489	0.587478	0.445222	0.63185
SE:CTDSPL2-201-exon2;CTDSPL2-novelTr002-int1	SE	chr15:44427773-44484223/+	Exc-novel	0.9999	0.9999	0	0	-2.974	0.649076	46.0065	1.37936e-10	2.58395e-08	-0.247676	0.66264	8.49857	0.00439682	0.0252967	2.76582	-4.53597	37.6827	2.34402e-08	2.0277e-06
A3SS:HAX1-208-exon3;HAX1-201-exon3	A3SS	chr1:154273599-154273773/+		0.0268	0.0029	0.0239	0.0239	1.65415	3.25303	45.8699	1.45942e-10	2.73022e-08	2.05518	-2.25219	57.1115	2.1154e-11	5.33437e-09	0.373782	3.1758	39.1524	1.0093e-08	1.04654e-06
A3SS:HLA-E-novelTr008-exon2;HLA-E-201-exon5	A3SS	chr6:30491413-30491536/+	Inc-novel	0.0001	0	0.0001	0.0001	2.82341	5.6303	45.8651	1.46228e-10	2.73187e-08	2.78218	-4.58758	51.8458	1.19006e-10	2.43591e-08	-0.0969015	5.57069	0.581029	0.447723	0.634278
A3SS:MZB1-novelTr007-exon2;MZB1-novelTr005-exon2	A3SS	chr5:139388602-139388899/-	Inc-novel;Exc-novel	0	NA	NA	NA	-4.30331	-3.54927	45.826	1.50269e-10	2.79979e-08	-0.509834	-4.7484	2.09588	0.209222	0.38478	3.91246	-4.37181	105.952	2.53919e-17	1.88476e-14
AIF1/ENST00000337917.11_Intron4/anti-near	IR	chr6:31616146-31616343/+		0.0014	0.0059	-0.0045	0.0045	-1.79356	5.38301	45.8162	1.49213e-10	2.78386e-08	-1.35072	-1.97893	25.1505	2.33504e-06	8.01544e-05	0.268409	5.33479	3.58943	0.0610698	0.167012
A3SS:PSTPIP1-203-exon14;PSTPIP1-201-exon14	A3SS	chr15:77035564-77035810/+		0.7228	0.9876	-0.2648	0.2648	-2.37824	-0.33403	45.7431	1.53789e-10	2.86151e-08	-0.651388	-0.613178	9.97119	0.00210875	0.0147786	1.89202	-2.56409	32.3351	1.31857e-07	8.18045e-06
SE:EMC3-novelTr040-exon2;EMC3-201-int5	SE	chr3:9970662-9973627/-	Inc-novel	0.0001	0	0.0001	0.0001	2.73177	2.82742	45.7367	1.54198e-10	2.86525e-08	3.10177	-4.59046	64.1194	4.50752e-12	1.35459e-09	0.187732	2.78234	2.49227	0.1176	0.261353
AFE:RAD51-208-exon1;RAD51-206-exon1	AFE	chr15:40694821-40698756/+		0.9474	NA	NA	NA	3.711	-3.70779	45.7159	3.5769e-10	6.42177e-08	0.802933	-4.69929	13.0016	0.000821473	0.00729423	-1.48839	-4.71591	18.437	0.00113913	0.00930097
A3SS:ANKRD17-novelTr049-exon2;ANKRD17-203-exon14	A3SS	chr4:73141844-73142241/-	Inc-novel	0.0002	0	0.0001	0.0001	2.73957	0.567942	45.59	3.75362e-10	6.68687e-08	2.79774	-4.6931	41.9112	1.87032e-07	1.07996e-05	-0.169794	0.451205	4.02296	0.0476167	0.139648
A3SS:BBS2-201-exon11;BBS2-216-exon2	A3SS	chr16:56500978-56501352/-		0.9967	0.9999	-0.0032	0.0032	-2.87362	-0.177943	45.49	1.70758e-10	3.16446e-08	-0.145401	-0.231912	0.908916	0.342727	0.53474	2.76038	-4.28917	44.431	1.51377e-09	2.16912e-07
A3SS:ACSL5-novelTr013-exon2;ACSL5-201-exon11	A3SS	chr10:112413308-112416887/+	Inc-novel	0.0003	0	0.0003	0.0003	3.03163	0.969594	45.4817	3.91288e-10	6.95263e-08	2.52678	-4.66934	46.8914	2.43231e-08	2.07803e-06	-0.208532	0.85288	4.95437	0.0282954	0.0970588
A3SS:ATP5MF-205-exon2;ATP5MF-203-exon2	A3SS	chr7:99460194-99466128/-		0.0001	0	0.0001	0.0001	2.22258	4.46702	45.4287	1.57266e-08	2.05222e-06	2.32228	-4.73165	40.955	1.06839e-07	6.90726e-06	0.178215	4.43621	5.15749	0.0253144	0.090509
A3SS:DCK-novelTr001-exon2;DCK-201-exon4	A3SS	chr4:71022561-71023558/+	Inc-novel	0.002	0.0001	0.0019	0.0019	2.79435	0.493117	45.4226	1.75582e-10	3.24606e-08	2.55738	-4.39076	44.5643	1.44431e-09	2.08144e-07	-0.243863	0.313674	3.14529	0.0792251	0.19968
A3SS:NAP1L4-204-exon5;NAP1L4-201-exon5	A3SS	chr11:2972244-2976023/-		0.0726	0.0287	0.0438	0.0438	1.80263	1.82279	45.422	1.75632e-10	3.24606e-08	1.70667	-1.88028	53.5553	6.74625e-11	1.47724e-08	-0.159361	1.60891	3.39914	0.0682249	0.18075
A3SS:FBXL5-novelTr019-exon2;FBXL5-201-exon9	A3SS	chr4:15625978-15626872/-	Inc-novel	0.0003	0	0.0003	0.0003	3.15511	1.04714	45.3468	4.12075e-10	7.27517e-08	2.82633	-4.63879	46.6135	2.60074e-08	2.19745e-06	-0.134228	0.93495	1.65874	0.200779	0.374622
A3SS:AP5Z1-201-exon3;AP5Z1-204-exon3	A3SS	chr7:4790592-4790809/+		0.9985	0.9999	-0.0014	0.0014	-3.0868	-0.645512	45.167	1.95188e-10	3.59308e-08	-0.127249	-0.72054	0.519772	0.47264	0.655996	2.94599	-4.47372	61.0957	5.95833e-12	1.74469e-09
A3SS:AUP1-novelTr049-exon2;AUP1-201-exon11	A3SS	chr2:74527060-74527247/-	Inc-novel	0.0001	0	0.0001	0.0001	2.49973	3.93367	45.1572	4.4321e-10	7.77516e-08	2.69083	-4.70054	44.468	4.39378e-08	3.34591e-06	0.050853	3.88494	0.321028	0.572274	0.739906
A3SS:NRM-novelTr016-exon2;NRM-203-exon3	A3SS	chr6:30689453-30690046/-	Inc-novel	0.0003	0	0.0003	0.0003	3.25801	1.38169	45.0665	4.58931e-10	8.01024e-08	2.82203	-4.64665	49.2505	1.3896e-08	1.35202e-06	-0.154053	1.28708	1.61029	0.20743	0.382646
A3SS:SLC25A33-novelTr009-exon2;SLC25A33-201-exon7	A3SS	chr1:9580235-9582298/+	Inc-novel	0.0005	0	0.0004	0.0004	3.16289	-0.278104	44.995	4.71732e-10	8.21289e-08	3.20864	-4.57695	48.6249	1.60964e-08	1.5216e-06	0.0547663	-0.404826	0.131482	0.717675	0.847734
A3SS:NUP214-novelTr003-exon2;NUP214-201-exon7	A3SS	chr9:131132660-131133105/+	Inc-novel	0.0003	0	0.0002	0.0002	2.67963	-0.0392248	44.9791	4.74616e-10	8.25271e-08	2.52003	-4.71632	48.742	1.56585e-08	1.4899e-06	-0.260528	-0.170879	8.50699	0.00437815	0.0252185
A3SS:RPS19-206-exon6;RPS19-novelTr030-exon2	A3SS	chr19:41869754-41872572/+	Exc-novel	0.9999	1	0	0	-3.04447	6.83176	44.8282	5.02994e-10	8.69141e-08	0.00467626	6.93468	0.00300745	0.956376	0.997207	3.68051	-4.60306	32.4583	1.95618e-06	6.94726e-05
A3SS:KTN1-202-exon6;KTN1-novelTr010-exon2	A3SS	chr14:55618135-55619265/+	Exc-novel	0.9998	1	-0.0001	0.0001	-2.26107	0.766675	44.7928	4.76529e-07	4.33746e-05	-0.450251	0.771141	20.5392	1.63827e-05	0.000362067	1.94266	-4.73227	45.0495	2.01509e-05	0.000425263
A3SS:KPNB1-novelTr018-exon2;KPNB1-201-exon19	A3SS	chr17:47678190-47678307/+	Inc-novel	0.0004	0.0001	0.0003	0.0003	2.2092	2.75308	44.7803	9.93043e-10	1.64193e-07	2.26109	-4.56427	41.6005	4.14721e-09	5.07374e-07	0.159253	2.6416	5.10633	0.0260325	0.0921268
A3SS:DGLUCY-novelTr030-exon2;DGLUCY-201-exon5	A3SS	chr14:91167379-91170002/+	Inc-novel	0.0002	0.0001	0.0001	0.0001	2.84882	1.82528	44.7536	2.31696e-10	4.25945e-08	2.53144	-4.53137	33.5342	1.0664e-07	6.89599e-06	-0.346058	1.73853	15.2838	0.000169605	0.00220688
A3SS:ALG8-novelTr052-exon2;ALG8-201-exon11	A3SS	chr11:78104454-78106806/-	Inc-novel	0.0004	0.0001	0.0003	0.0003	2.57345	1.41905	44.7138	2.35554e-10	4.32462e-08	2.77678	-4.52572	47.2315	5.70097e-10	9.47158e-08	0.168786	1.33171	3.93701	0.0500062	0.144763
A3SS:PIH1D1-novelTr034-exon2;PIH1D1-201-exon2	A3SS	chr19:49450849-49451484/-	Inc-novel	0.0001	0	0.0001	0.0001	2.8057	2.82434	44.7046	5.27537e-10	9.08139e-08	2.9207	-4.66093	42.0018	1.8314e-07	1.06283e-05	0.135139	2.7567	3.24329	0.0747645	0.191913
A3SS:AKAP13-201-exon11;AKAP13-novelTr025-exon2	A3SS	chr15:85645955-85655527/+	Exc-novel	0.9971	0.9999	-0.0027	0.0027	-2.73065	1.24137	44.652	2.41681e-10	4.43121e-08	-0.589836	1.27526	15.2575	0.000171659	0.00223002	2.07519	-4.05103	21.5544	1.05872e-05	0.000258891
A3SS:NUCKS1-novelTr023-exon2;NUCKS1-201-exon3	A3SS	chr1:205727806-205729571/-	Inc-novel	0.0004	0.0001	0.0003	0.0003	2.52756	2.63516	44.6352	2.43367e-10	4.45621e-08	2.70779	-4.4981	48.4929	3.696e-10	6.51278e-08	0.0271278	2.51919	0.0687855	0.793659	0.898902
A3SS:U2AF1-novelTr029-exon2;U2AF1-201-exon3	A3SS	chr21:43100520-43104314/-	Inc-novel	0.0008	0.0001	0.0007	0.0007	2.21646	3.20605	44.5972	2.47244e-10	4.52119e-08	2.62022	-4.38676	47.2002	5.76288e-10	9.5421e-08	0.259806	3.13725	8.80957	0.00375891	0.0226047
A3SS:STARD3-novelTr008-exon2;STARD3-201-exon11	A3SS	chr17:39660274-39660430/+	Inc-novel	0.0006	0.0001	0.0006	0.0006	2.78835	0.647361	44.5464	2.52519e-10	4.61154e-08	2.66815	-4.50948	45.0797	1.20514e-09	1.79101e-07	-0.0940273	0.521094	0.562267	0.455129	0.640484
A3SS:CD164-novelTr039-exon2;CD164-202-exon5	A3SS	chr6:109370468-109376073/-	Inc-novel	0.0012	0.0001	0.0011	0.0011	2.80393	4.03355	44.3721	2.7149e-10	4.95145e-08	2.48047	-4.01171	29.0769	4.74593e-07	2.26345e-05	-0.327643	3.93659	5.38011	0.0224244	0.0827287
A3SS:LIMS3-novelTr002-exon2;LIMS3-206-exon5	A3SS	chr2:109916073-109916506/+	Inc-novel	0.0026	0.0001	0.0025	0.0025	3.55417	0.519466	44.2983	2.79951e-10	5.09903e-08	3.01795	-4.47133	68.417	6.31125e-13	2.18382e-10	-0.482504	0.407194	4.84667	0.0300247	0.101405
A3SS:RACGAP1-novelTr023-exon2;RACGAP1-201-exon17	A3SS	chr12:49990344-49990683/-	Inc-novel	0.0007	0.0001	0.0006	0.0006	2.8807	1.07706	44.2354	2.87378e-10	5.22739e-08	2.96427	-4.50543	71.5838	2.46582e-13	9.09042e-11	0.162153	0.95626	1.53624	0.218111	0.395975
A3SS:NARF-novelTr020-exon2;NARF-201-exon8	A3SS	chr17:82481212-82483715/+	Inc-novel	0.0001	0.0001	0.0001	0.0001	2.44539	2.4856	44.1915	2.9268e-10	5.31684e-08	2.7795	-4.61821	59.1498	1.98649e-11	5.05079e-09	0.378876	2.42026	21.0859	1.29434e-05	0.000301603
A5SS:TOR1AIP2-203-exon2;TOR1AIP2-novelTr007-exon1	A5SS	chr1:179865855-179877347/-	Exc-novel	0.9991	0.9999	-0.0008	0.0008	-2.58572	-0.50224	44.1681	2.95547e-10	5.36187e-08	-0.338877	-0.540333	6.86626	0.0101688	0.0468749	2.30004	-4.47986	30.7013	2.49492e-07	1.35959e-05
A3SS:TP53TG1-novelTr013-exon2;TP53TG1-201-exon2	A3SS	chr7:87341685-87345042/-	Inc-novel	0.0003	0.0001	0.0002	0.0002	2.64858	0.793123	44.1558	2.9706e-10	5.38224e-08	2.71285	-4.49425	34.1393	8.51983e-08	5.72392e-06	-0.137142	0.71803	1.54764	0.216426	0.393774
A3SS:RCC1-novelTr030-exon2;RCC1-201-exon2	A3SS	chr1:28518309-28529857/+	Inc-novel	0.0008	0.0001	0.0008	0.0008	2.84891	1.07037	44.1227	3.01186e-10	5.44271e-08	3.27441	-4.3783	68.7668	5.68372e-13	1.97659e-10	0.432175	0.962228	11.5655	0.000970492	0.00825889
A3SS:SCAF11-202-exon13;SCAF11-novelTr036-exon2	A3SS	chr12:45923109-45924727/-	Exc-novel	0.9997	1	-0.0003	0.0003	-2.99882	0.617999	43.9683	7.01053e-10	1.18905e-07	-0.15816	0.622358	1.91811	0.169182	0.335241	2.80388	-4.66778	48.5952	1.62095e-08	1.5302e-06
SE:CLDND1-203-exon2;CLDND1-201-int1	SE	chr3:98521443-98522848/-		0.0041	0.0003	0.0038	0.0038	2.12992	1.49164	43.9196	3.27766e-10	5.90757e-08	1.87916	-4.13876	26.0822	1.59161e-06	5.8843e-05	-0.155446	1.4017	3.51624	0.0637207	0.172201
A3SS:UQCRC2-novelTr021-exon2;UQCRC2-201-exon9	A3SS	chr16:21968686-21971524/+	Inc-novel	0.0001	0	0.0001	0.0001	2.44869	3.71207	43.8517	3.37182e-10	6.06937e-08	2.5538	-4.62258	47.9771	4.41058e-10	7.59742e-08	0.0970265	3.64109	2.2215	0.139284	0.294065
A3SS:ERCC1-201-exon6;ERCC1-novelTr036-exon2	A3SS	chr19:45414933-45416820/-	Exc-novel	0.9999	1	0	0	-2.97705	3.09309	43.7712	7.56659e-10	1.27553e-07	0.0644952	3.1717	0.967698	0.327656	0.519584	3.10641	-4.64242	33.4491	1.50567e-06	5.63119e-05
MXE:CBR4-novelTr058-exon2;CBR4-201-exon2	MXE	chr4:169006892-169009947/-	Inc-novel	0.0004	0.0076	-0.0072	0.0072	-2.25799	0.920875	43.7707	3.48759e-10	6.26958e-08	-1.78067	-3.94827	21.003	1.34127e-05	0.000310937	0.399184	0.820772	20.9519	1.37109e-05	0.000316495
A3SS:POLR3K-novelTr008-exon2;POLR3K-201-exon2	A3SS	chr16:51646-53475/-	Inc-novel	0.0003	0	0.0002	0.0002	2.40841	2.79565	43.6545	3.66091e-10	6.56406e-08	2.5191	-4.61211	52.0011	1.12994e-10	2.32641e-08	0.27784	2.74103	10.3733	0.00173081	0.0127093
SE:ASL-201-exon7;ASL-novelTr013-int1	SE	chr7:66083175-66086743/+	Exc-novel	0.9998	1	-0.0002	0.0002	-2.74218	0.960167	43.617	3.71858e-10	6.65882e-08	0.412504	0.997828	11.3309	0.00108663	0.00898363	3.1324	-4.55037	69.2873	4.86576e-13	1.70502e-10
A3SS:CLK2-novelTr015-exon2;CLK2-202-exon6	A3SS	chr1:155268127-155268292/-	Inc-novel	0.002	0.0001	0.0019	0.0019	2.70919	-0.220638	43.6068	3.73451e-10	6.67867e-08	2.2002	-4.30429	29.7133	3.68498e-07	1.85407e-05	-0.118741	-0.397079	0.634596	0.427583	0.61549
A3SS:METTL16-novelTr023-exon2;METTL16-201-exon5	A3SS	chr17:2467877-2473523/-	Inc-novel	0.0005	0.0001	0.0004	0.0004	2.68151	-0.534151	43.6029	3.7405e-10	6.68074e-08	2.69197	-4.59746	57.6491	1.77944e-11	4.60494e-09	-0.0371291	-0.696004	0.0915333	0.762872	0.880089
A3SS:NEPRO-novelTr014-exon2;NEPRO-201-exon9	A3SS	chr3:113006005-113008170/-	Inc-novel	0.0029	0.0001	0.0028	0.0028	2.43288	-0.234419	43.599	3.74656e-10	6.68291e-08	2.23708	-4.38994	30.5961	2.60036e-07	1.40816e-05	-0.139581	-0.394602	1.85289	0.176541	0.345162
SE:JMJD7-201-exon2;JMJD7-novelTr002-int1	SE	chr15:41828189-41834969/+	Exc-novel	0.988	0.9998	-0.0118	0.0118	-2.49863	-0.856363	43.5053	3.8961e-10	6.93174e-08	0.419953	-0.977648	8.78036	0.0038145	0.0228585	2.8851	-3.99929	47.4814	5.23032e-10	8.76877e-08
A3SS:SLC37A4-novelTr016-exon2;SLC37A4-203-exon6	A3SS	chr11:119025077-119025190/-	Inc-novel	0.0079	0.0002	0.0076	0.0076	2.24681	1.54303	43.4669	3.95909e-10	7.0257e-08	2.49764	-3.6821	38.8556	1.12551e-08	1.14174e-06	0.371069	1.44663	17.9008	5.2074e-05	0.000887366
A3SS:SPG11-novelTr051-exon2;SPG11-201-exon34	A3SS	chr15:44570659-44572682/-	Inc-novel	0.0029	0.0001	0.0028	0.0028	2.49986	0.102921	43.4189	4.03916e-10	7.1586e-08	2.426	-4.36234	35.5904	3.79716e-08	2.96938e-06	-0.153787	-0.0447043	1.81291	0.181238	0.350822
A3SS:LARS1-201-exon4;LARS1-novelTr048-exon2	A3SS	chr5:146171981-146172686/-	Exc-novel	0.9998	0.9999	-0.0002	0.0002	-2.5381	1.97254	43.406	6.15485e-10	1.05167e-07	-0.0148715	2.02461	0.0205619	0.886271	0.957447	2.3036	-4.68161	62.5894	1.9671e-09	2.69695e-07
A3SS:HLA-B-novelTr035-exon2;HLA-B-249-exon6	A3SS	chr6:31354666-31355106/-	Inc-novel	0.0013	0.0003	0.001	0.001	1.97944	6.27551	43.3981	4.07449e-10	7.21195e-08	1.90899	-3.10157	31.0625	2.16517e-07	1.21023e-05	-0.160347	6.21374	1.71841	0.192934	0.365224
A3SS:ERCC3-204-exon3;ERCC3-201-exon6	A3SS	chr2:127289502-127289688/-		0.1833	0.0486	0.1347	0.1347	1.57039	0.83121	43.3818	4.10225e-10	7.25179e-08	1.18182	-1.9932	32.5509	1.21286e-07	7.67062e-06	-0.336088	0.536682	12.2725	0.000691914	0.00641854
A3SS:SLU7-novelTr016-exon2;SLU7-201-exon2	A3SS	chr5:160415311-160419022/-	Inc-novel	0.0001	0	0.0001	0.0001	2.8832	1.58365	43.348	8.91675e-10	1.48859e-07	2.65643	-4.69227	40.3476	1.25075e-07	7.86275e-06	-0.183918	1.49555	3.70278	0.0571967	0.159552
A3SS:UBR1-novelTr043-exon2;UBR1-201-exon18	A3SS	chr15:43036594-43037772/-	Inc-novel	0.0004	0	0.0003	0.0003	2.88075	-0.708751	43.3415	8.93952e-10	1.49059e-07	2.64475	-4.69368	49.4585	1.32365e-08	1.29699e-06	-0.235029	-0.86548	3.64258	0.0592193	0.163324
A3SS:MAN1B1-novelTr007-exon2;MAN1B1-201-exon14	A3SS	chr9:137107663-137108387/+	Inc-novel	0.0002	0.0001	0.0001	0.0001	2.68818	1.07099	43.3363	4.18106e-10	7.37223e-08	2.54747	-4.59868	40.1317	7.05726e-09	7.81034e-07	-0.213754	0.980366	4.1207	0.0450473	0.13405
SE:PSMC3-201-exon11;PSMC3-novelTr003-int1	SE	chr11:47418946-47420263/-	Exc-novel	0.9999	1	-0.0001	0.0001	-2.06805	3.82232	43.2997	1.01723e-07	1.10064e-05	0.2378	3.9085	8.57094	0.00423898	0.0246251	2.53148	-4.69933	61.6629	4.85949e-09	5.74571e-07
A3SS:MRPL27-205-exon3;MRPL27-201-exon4	A3SS	chr17:50368299-50370031/-		0.0282	0.0031	0.0252	0.0252	1.74812	3.36972	43.2851	4.27141e-10	7.52193e-08	2.27724	-1.91548	71.6702	2.40402e-13	8.89824e-11	0.415166	3.29269	20.8141	1.45495e-05	0.000330537
A3SS:DPP3-209-exon17;DPP3-novelTr015-exon2	A3SS	chr11:66497478-66504709/+	Exc-novel	0.9998	1	-0.0001	0.0001	-3.14224	1.59394	43.2767	9.16734e-10	1.52489e-07	0.194031	1.63565	4.02883	0.0474581	0.139317	3.55836	-4.58506	46.7031	2.54513e-08	2.15574e-06
A3SS:MPL-novelTr007-exon2;MPL-201-exon3	A3SS	chr1:43338232-43338541/+	Inc-novel	0.0014	0.0001	0.0013	0.0013	3.19223	0.61953	43.2763	4.28732e-10	7.54033e-08	2.48654	-4.48386	44.3808	1.54078e-09	2.20553e-07	-0.690369	0.51212	12.3115	0.000679177	0.00632781
A3SS:WRN-201-exon2;WRN-novelTr002-exon2	A3SS	chr8:31033974-31058382/+	Exc-novel	0.9093	0.9963	-0.0871	0.0871	-1.92251	-0.16447	43.2451	4.34353e-10	7.62947e-08	-0.03488	-0.278561	0.0994057	0.753208	0.873413	1.96471	-3.38923	37.9371	1.5795e-08	1.50021e-06
A3SS:TRA2B-novelTr031-exon2;TRA2B-204-exon3	A3SS	chr3:185925627-185926600/-	Inc-novel	0.0001	0	0.0001	0.0001	2.25178	3.70607	43.2059	2.23744e-08	2.83399e-06	2.16126	-4.68716	61.3076	7.36994e-07	3.16636e-05	0.0481509	3.60654	0.482315	0.489004	0.670756
A3SS:GHITM-novelTr010-exon2;GHITM-201-exon6	A3SS	chr10:84145017-84148729/+	Inc-novel	0.0001	0	0	0	2.83961	4.15085	43.1899	9.48207e-10	1.57535e-07	2.83501	-4.67342	37.8255	4.96032e-07	2.3389e-05	0.0432613	4.09275	0.377897	0.540143	0.713438
A3SS:COA1-203-exon3;COA1-novelTr065-exon2	A3SS	chr7:43645371-43647534/-	Exc-novel	0.9999	0.9997	0.0003	0.0003	3.13171	2.17828	43.165	4.49151e-10	7.86937e-08	0.555747	2.22413	40.0024	7.39735e-09	8.10872e-07	-2.66235	-4.31094	25.1424	2.34284e-06	8.0372e-05
SE:ENSG00000290928-novelTr064-exon2;ENST00000582557-int3	SE	chr17:30743370-30759490/+	Inc-novel	0.0043	0.0001	0.0042	0.0042	2.65177	0.128648	43.1494	4.52093e-10	7.91089e-08	2.01371	-4.38297	27.065	1.06612e-06	4.24548e-05	-0.447825	-0.0142747	8.22429	0.00505244	0.0281106
SE:RSL1D1-novelTr041-exon2;RSL1D1-201-int1	SE	chr16:11850419-11851407/-	Inc-novel	0.0002	0.0001	0.0002	0.0002	2.28715	4.14725	43.1157	4.5851e-10	8.01024e-08	2.34253	-4.51695	35.8098	3.49572e-08	2.78433e-06	0.124603	4.0899	3.91679	0.0505868	0.145959
A3SS:NAT10-novelTr004-exon2;NAT10-201-exon7	A3SS	chr11:34115885-34118179/+	Inc-novel	0.001	0.0001	0.0009	0.0009	2.66693	0.717889	43.1028	4.60985e-10	8.03591e-08	2.10627	-4.50808	30.9706	2.24463e-07	1.24708e-05	-0.346653	0.575045	12.3849	0.000655861	0.00615785
A3SS:GTF2IP4_ENSG00000293241.1-novelTr017-exon2;ENST00000544802.5-exon22	A3SS	chr7:73203465-73204562/+	Inc-novel	0.0003	0.0001	0.0003	0.0003	2.35098	0.496802	43.0864	1.0382e-08	1.42481e-06	2.05752	-4.69315	55.4526	3.45996e-07	1.76166e-05	-0.144902	0.371884	1.74697	0.189307	0.360486
A3SS:CDC20-novelTr010-exon2;CDC20-201-exon10	A3SS	chr1:43361246-43362194/+	Inc-novel	0.0034	0.0001	0.0033	0.0033	2.54651	2.76155	43.013	4.78637e-10	8.31215e-08	3.12455	-3.68924	55.6014	3.44966e-11	8.21151e-09	0.564558	2.68732	16.4001	0.000102048	0.00148656
A3SS:CPA3-novelTr007-exon2;CPA3-201-exon6	A3SS	chr3:148878749-148879787/+	Inc-novel	0.0018	0.0001	0.0018	0.0018	3.54846	2.39456	42.9638	4.88595e-10	8.47166e-08	2.29773	-4.25579	28.7924	5.3168e-07	2.46284e-05	-1.34266	2.29888	30.3905	2.81962e-07	1.49868e-05
A3SS:ARMC8-novelTr008-exon2;ARMC8-201-exon5	A3SS	chr3:138221998-138223388/+	Inc-novel	0.0014	0.0001	0.0014	0.0014	2.52425	1.23658	42.96	4.89372e-10	8.47166e-08	2.38779	-4.38507	34.5071	5.72479e-08	4.11761e-06	-0.0400174	1.12643	0.192516	0.661788	0.807888
A3SS:VEZT-202-exon7;VEZT-203-exon6	A3SS	chr12:95266633-95270050/+		0.7539	0.5321	0.2218	0.2218	1.54225	-0.152965	42.9586	4.89663e-10	8.47166e-08	0.253235	-0.922741	3.38708	0.0687082	0.181675	-1.2456	-1.4627	54.7522	4.55182e-11	1.05886e-08
A3SS:ANKRD36B-novelTr117-exon2;ANKRD36B-201-exon37	A3SS	chr2:97515946-97523325/-	Inc-novel	0.0029	0.0002	0.0028	0.0028	2.82452	0.998166	42.7898	5.25529e-10	9.05813e-08	3.01706	-3.16519	36.5382	2.65913e-08	2.2372e-06	0.080201	0.879358	0.26163	0.610143	0.769858
SE:DUSP22-novelTr020-exon2;DUSP22-201-int7	SE	chr6:348842-350821/+	Inc-novel	0.0008	0.0001	0.0007	0.0007	2.71944	0.159873	42.6601	5.54884e-10	9.54027e-08	2.52423	-4.3745	32.515	1.22983e-07	7.76016e-06	-0.157393	0.055617	1.40453	0.238807	0.421132
A3SS:CUTC-novelTr005-exon2;CUTC-202-exon6	A3SS	chr10:99744073-99747256/+	Inc-novel	0.0001	0	0	0	2.96669	2.41892	42.6419	1.17381e-09	1.91786e-07	2.81699	-4.67439	36.5666	6.77715e-07	2.96519e-05	-0.0781474	2.34734	1.72277	0.192376	0.364489
A5SS:H2AZ1-201-exon4;H2AZ1-novelTr001-exon1	A5SS	chr4:99948524-99948901/-	Exc-novel	0.9999	1	0	0	-2.60819	6.08354	42.6177	5.64841e-10	9.69938e-08	0.250133	6.17643	7.90199	0.0059544	0.0317352	2.82908	-4.54499	48.8512	3.27019e-10	5.85968e-08
SE:VPS35L-201-exon5;VPS35L-222-int4	SE	chr16:19573242-19579051/+		0.9996	0.9999	-0.0003	0.0003	-2.7306	0.43661	42.6079	5.67157e-10	9.72706e-08	-0.449964	0.417149	14.5903	0.000233352	0.00281285	2.16587	-4.70395	62.5097	1.02547e-07	6.68771e-06
A3SS:TBC1D20-203-exon10;TBC1D20-novelTr009-exon2	A3SS	chr20:435762-437439/-	Inc-NMD;Exc-novel	0.8292	0.9996	-0.1704	0.1704	-3.67548	-2.91983	42.4321	6.10579e-10	1.04458e-07	-0.0104987	-3.5585	0.000713426	0.978745	1	3.45111	-4.33901	73.9936	1.22062e-13	4.77397e-11
A3SS:MPHOSPH10-201-exon2;MPHOSPH10-novelTr001-exon2	A3SS	chr2:71130755-71133122/+	Exc-novel	0.9998	1	-0.0001	0.0001	-3.061	1.29423	42.4129	1.28361e-09	2.08983e-07	0.00615727	1.33291	0.0055248	0.940899	0.989374	3.36161	-4.62895	44.2762	4.60764e-08	3.47617e-06
A3SS:REC8-209-exon19;REC8-novelTr020-exon2	A3SS	chr14:24179907-24180018/+	Exc-novel	0.9896	0.9998	-0.0102	0.0102	-2.5954	1.56202	42.3785	6.24452e-10	1.06568e-07	-0.334568	1.59996	3.34336	0.0704913	0.184097	2.35394	-3.61058	31.9167	1.55117e-07	9.3031e-06
HAX1/ENST00000435087.2_Intron4/clean	IR	chr1:154275002-154275077/+	Inc-NMD	0.0045	0.0236	-0.0191	0.0191	-1.64064	3.26973	42.3673	6.27405e-10	1.06939e-07	-1.29769	-2.04011	21.8705	9.25006e-06	0.000234241	0.434725	3.19262	43.493	2.109e-09	2.87011e-07
A3SS:NAA15-novelTr005-exon2;NAA15-201-exon6	A3SS	chr4:139342961-139344185/+	Inc-novel	0.0004	0	0.0004	0.0004	3.03525	0.17473	42.2977	1.34269e-09	2.17066e-07	3.16347	-4.61842	57.5132	2.18675e-09	2.95553e-07	0.0891461	0.0380434	0.5413	0.463636	0.647801
CCT6A/ENST00000275603.9_Intron13/clean	IR	chr7:56062756-56063012/+	Inc-NMD	0.0073	0.0183	-0.011	0.011	-1.544	3.67484	42.2654	6.54819e-10	1.11373e-07	-0.923526	-1.83136	15.139	0.000181245	0.00232762	0.408218	3.57409	38.5532	1.25801e-08	1.24028e-06
A3SS:PYGL-201-exon19;PYGL-novelTr030-exon2	A3SS	chr14:50908330-50908820/-	Exc-novel	0.9994	0.9999	-0.0005	0.0005	-2.66345	1.76804	42.2647	6.55032e-10	1.11373e-07	-0.236838	1.82789	2.87274	0.0932381	0.223247	2.40485	-4.56042	40.5116	6.14708e-09	6.96494e-07
A3SS:OTUB1-208-exon6;OTUB1-novelTr006-exon2	A3SS	chr11:63996942-63997070/+	Exc-novel	0.9968	0.9998	-0.003	0.003	-2.16972	3.72274	42.1781	6.79281e-10	1.15354e-07	0.0461687	3.79246	0.860084	0.355973	0.548246	2.32908	-3.16445	30.7861	2.41318e-07	1.32552e-05
A3SS:AP1G2-201-exon16;AP1G2-novelTr049-exon2	A3SS	chr14:23562054-23562287/-	Exc-novel	0.9976	0.9786	0.019	0.019	1.96652	2.47318	42.0718	7.10316e-10	1.20328e-07	-0.0971566	2.47598	0.982203	0.324074	0.516084	-2.06422	-2.21824	40.8252	5.48661e-09	6.37473e-07
A3SS:RPS6-203-exon2;RPS6-novelTr053-exon2	A3SS	chr9:19378794-19379486/-	Exc-novel	0.9999	1	0	0	-2.89827	7.75754	42.0334	1.48899e-09	2.39876e-07	0.0314576	7.84297	0.209154	0.648434	0.797364	2.98166	-4.65335	31.2223	2.72712e-06	9.02474e-05
ZNF76/ENST00000339411.5_Intron5/clean	IR	chr6:35287846-35290265/+	Inc-NMD	0.0097	0.1013	-0.0916	0.0916	-1.97906	-0.0343424	42.0291	7.23197e-10	1.2236e-07	-2.5676	-3.13399	98.5379	1.59894e-16	1.01263e-13	-0.557889	-0.291687	13.0899	0.000469819	0.0047696
A3SS:TRUB2-201-exon8;TRUB2-novelTr009-exon2	A3SS	chr9:128309874-128310886/-	Exc-novel	0.9999	1	0	0	-2.7172	2.09107	41.975	7.39835e-10	1.25022e-07	0.350029	2.14829	22.9803	5.77741e-06	0.000161825	3.03826	-4.60685	64.7521	1.91665e-12	6.1451e-10
A3SS:MICOS13-novelTr011-exon2;MICOS13-201-exon3	A3SS	chr19:5679397-5679585/-	Inc-novel	0.0007	0.0001	0.0007	0.0007	2.24811	3.60084	41.944	7.49535e-10	1.26506e-07	2.61496	-4.14317	35.7091	3.63089e-08	2.86942e-06	0.339323	3.5671	12.4062	0.000649275	0.00611023
A5SS:HNRNPA1-203-exon7;ENSG00000258344-novelTr027-exon1	A5SS	chr12:54282824-54283811/+	Exc-novel	0.9999	1	0	0	-3.16862	7.3163	41.8498	1.60005e-09	2.54794e-07	0.154381	7.38264	6.37358	0.0131738	0.056321	3.5308	-4.57021	32.5461	1.91102e-06	6.81666e-05
A5SS:HNRNPA1-203-exon7;ENSG00000258344-novelTr125-exon1	A5SS	chr12:54282827-54283811/+	Exc-novel	0.9999	1	0	0	-3.16862	7.31631	41.8498	1.60005e-09	2.54794e-07	0.154381	7.38264	6.37358	0.0131738	0.056321	3.61511	-4.56414	32.6147	1.87647e-06	6.71252e-05
A3SS:ANKHD1-EIF4EBP3-novelTr004-exon2;ANKHD1-EIF4EBP3-203-exon35	A3SS	chr5:140542282-140548905/+	Inc-novel	0.0021	0.0001	0.0021	0.0021	2.86691	-0.543744	41.8323	7.8561e-10	1.32214e-07	3.09268	-4.35356	52.1751	1.06627e-10	2.20706e-08	0.230308	-0.700358	1.89769	0.171447	0.338345
A3SS:PDLIM7-novelTr011-exon2;PDLIM7-202-exon8	A3SS	chr5:177489833-177490869/-	Inc-novel	0.0246	0.0002	0.0244	0.0244	3.16315	-0.153305	41.8304	7.86225e-10	1.32214e-07	2.90635	-3.58925	45.8342	9.25703e-10	1.4352e-07	-0.0252782	-0.364079	0.00884889	0.925245	0.98052
A3SS:ETFB-novelTr016-exon2;ETFB-201-exon4	A3SS	chr19:51350392-51353131/-	Inc-novel	0.0001	0	0.0001	0.0001	2.54013	4.39123	41.8204	1.61861e-09	2.57453e-07	2.62876	-4.69147	41.8488	8.49088e-08	5.71141e-06	0.201893	4.34196	6.81697	0.0104342	0.0475476
A5SS:RPL12-novelTr018-exon1;RPL12-201-exon1	A5SS	chr9:127450805-127451280/-	Inc-novel	0.0001	0	0	0	2.15325	6.62843	41.8072	1.25232e-08	1.68188e-06	2.45618	-4.71801	39.9778	1.37752e-07	8.44694e-06	0.17987	6.57244	4.09677	0.0456623	0.135396
A3SS:ATP5ME-novelTr015-exon2;ATP5ME-201-exon3	A3SS	chr4:673402-673911/-	Inc-novel	0.0001	0	0	0	2.13777	4.86065	41.7916	1.24556e-08	1.67606e-06	2.35828	-4.72258	41.4992	9.28646e-08	6.16991e-06	0.298679	4.82463	12.306	0.000680951	0.00633942
A3SS:ENSG00000167774-novelTr011-exon2;NDUFA7-201-exon3	A3SS	chr19:8316646-8320856/-	Inc-novel	0.001	0.0001	0.0009	0.0009	2.16813	3.5342	41.7798	8.03176e-10	1.349e-07	2.44071	-4.15853	36.0541	3.18877e-08	2.57983e-06	0.273633	3.49103	8.79742	0.00378194	0.022711
A3SS:ILK-203-exon2;ILK-novelTr001-exon2	A3SS	chr11:6603823-6604232/+	Exc-novel	0.9992	0.9999	-0.0007	0.0007	-2.70824	1.94731	41.7515	8.12776e-10	1.36347e-07	0.143739	2.00087	0.969884	0.327112	0.51908	2.87831	-4.26907	44.8887	1.28868e-09	1.89476e-07
A3SS:NDUFS7-novelTr014-exon2;NDUFS7-201-exon8	A3SS	chr19:1393331-1395390/+	Inc-novel	0.0002	0.0001	0.0001	0.0001	2.43406	3.74704	41.7288	8.20584e-10	1.3749e-07	2.97921	-4.51849	51.2252	2.36368e-10	4.43286e-08	0.31208	3.70742	7.41271	0.00765613	0.0380812
SE:MDH2-201-exon7;MDH2-novelTr015-int1	SE	chr7:76063593-76064801/+	Exc-novel	0.9999	1	0	0	-2.25358	4.97049	41.6799	1.16107e-08	1.57635e-06	0.132649	5.05492	4.63481	0.0337619	0.110255	2.29976	-4.68178	48.1891	4.62212e-09	5.5201e-07
A3SS:AKR1B1-novelTr025-exon2;AKR1B1-201-exon6	A3SS	chr7:134448494-134448996/-	Inc-novel	0.0001	0	0	0	2.63323	3.59004	41.6299	8.55481e-10	1.43163e-07	2.38125	-4.67543	55.6921	5.01832e-11	1.14519e-08	0.00816623	3.52986	0.00542746	0.941421	0.989701
SE:RPL10A-201-exon3;RPL10A-novelTr008-int1	SE	chr6:35468874-35469380/+	Exc-novel	0.9993	0.9999	-0.0006	0.0006	-1.90446	6.05504	41.5323	8.914e-10	1.48859e-07	0.105802	6.12281	1.68039	0.19789	0.371999	2.03972	-3.75949	28.305	6.46288e-07	2.85712e-05
A3SS:CD36-novelTr017-exon2;CD36-201-exon12	A3SS	chr7:80672041-80672769/+	Inc-novel	0.0018	0.0001	0.0017	0.0017	3.80514	1.49349	41.5026	9.0264e-10	1.50326e-07	3.76688	-4.28072	106.675	2.13014e-17	1.62932e-14	-0.0250682	1.39385	0.00904229	0.924435	0.979989
A5SS:LLPH-201-exon2;LLPH-novelTr001-exon1	A5SS	chr12:66124019-66128911/-	Exc-novel	0.9999	1	-0.0001	0.0001	-2.60144	2.30933	41.4312	1.88583e-09	2.97897e-07	0.215149	2.36428	8.76119	0.00385147	0.0230052	2.831	-4.67385	39.1594	3.58552e-07	1.8156e-05
A3SS:TMEM63A-novelTr037-exon2;TMEM63A-201-exon23	A3SS	chr1:225848555-225848896/-	Inc-novel	0.0002	0	0.0002	0.0002	3.01039	0.100736	41.3642	1.93615e-09	3.05496e-07	2.95819	-4.68027	42.9698	6.38813e-08	4.50668e-06	-0.461878	-0.0232367	12.422	0.000644419	0.00607667
A3SS:TMEM14C-novelTr040-exon2;TMEM14C-novelTr041-exon2	A3SS	chr6:10723361-10724569/+	Inc-novel;Exc-novel	NA	0	NA	NA	3.93905	-3.247	41.2883	9.87997e-10	1.63555e-07	2.24236	-4.5864	28.931	5.03032e-07	2.36585e-05	-1.77711	-3.9692	14.7635	0.000215424	0.00265044
A3SS:STRAP-novelTr005-exon2;STRAP-202-exon8	A3SS	chr12:15898019-15899903/+	Inc-novel	0.0004	0.0001	0.0004	0.0004	2.31447	2.50733	41.1941	1.30299e-09	2.11639e-07	2.29893	-4.61497	44.5566	2.8167e-09	3.65324e-07	0.00604538	2.40877	0.00598051	0.938514	0.987988
A3SS:RNF34-novelTr027-exon2;RNF34-201-exon6	A3SS	chr12:121420779-121423385/+	Inc-novel	0.0003	0	0.0002	0.0002	3.23194	1.51427	41.1915	2.07226e-09	3.26227e-07	3.34869	-4.60138	54.9011	3.85493e-09	4.77541e-07	0.0852624	1.42054	0.500252	0.481053	0.663564
SE:TMEM214-204-exon5;TMEM214-201-int9	SE	chr2:27037703-27038145/+		0.2081	0.0112	0.1969	0.1969	1.96122	-0.17112	41.1885	1.03053e-09	1.70187e-07	1.55005	-2.68567	23.4198	4.80167e-06	0.000140215	-0.414919	-0.561338	10.6286	0.00152779	0.0116523
A3SS:RIOK1-novelTr005-exon2;RIOK1-202-exon3	A3SS	chr6:7393304-7395052/+	Inc-novel	0.0078	0.0006	0.0072	0.0072	2.13076	1.0111	41.1855	1.03182e-09	1.70198e-07	1.55751	-3.91332	17.0623	7.57272e-05	0.00119105	-0.502639	0.873686	28.1687	6.82656e-07	2.98303e-05
A5SS:BTD-206-exon1;BTD-203-exon1	A5SS	chr3:15601648-15635423/+		0.9999	0.9999	0	0	-2.81437	-0.689568	41.1721	1.03768e-09	1.7096e-07	-0.189035	-0.721799	1.75118	0.18878	0.359764	2.43822	-4.69273	49.2181	5.75224e-10	9.53953e-08
A3SS:TFRC-novelTr084-exon2;TFRC-201-exon5	A3SS	chr3:196072153-196073929/-	Inc-novel	0.0034	0.0001	0.0034	0.0034	2.88143	1.79745	41.1601	1.04293e-09	1.7162e-07	3.39412	-4.00856	65.5742	1.4906e-12	4.94106e-10	0.42755	1.64295	6.76027	0.0107486	0.0484656
A3SS:MITD1-novelTr012-exon2;MITD1-201-exon3	A3SS	chr2:99171647-99173914/-	Inc-novel	0.0037	0.0002	0.0036	0.0036	2.26751	0.839196	41.1498	1.04749e-09	1.72164e-07	2.16856	-4.18951	29.3627	4.23552e-07	2.06923e-05	-0.0979361	0.73104	0.825945	0.365657	0.5564
SE:PFKP-203-exon6;PFKP-novelTr011-int1	SE	chr10:3103945-3105392/+	Exc-novel	1	0.9992	0.0008	0.0008	4.29095	0.852917	41.0855	1.56914e-09	2.51029e-07	-0.230074	0.840692	3.13812	0.0795623	0.200294	-4.50718	-3.92318	36.563	8.47214e-08	5.70427e-06
A5SS:STK4-202-exon5;STK4-novelTr035-exon1	A5SS	chr20:44987225-44995089/+	Exc-novel	0.9995	0.9999	-0.0005	0.0005	-2.65251	0.45394	40.999	1.11641e-09	1.83274e-07	-0.389612	0.452621	12.469	0.000630174	0.00597917	2.19207	-4.52303	27.0689	1.06443e-06	4.23998e-05
A3SS:RARS1-novelTr005-exon2;RARS1-201-exon6	A3SS	chr5:168494651-168495314/+	Inc-novel	0.0007	0.0001	0.0006	0.0006	2.52808	0.897069	40.9956	1.11801e-09	1.83319e-07	3.01742	-4.4975	70.1392	3.7772e-13	1.35804e-10	0.446763	0.783289	15.8357	0.000131824	0.00180949
A3SS:SKIC2-204-exon22;SKIC2-201-exon25	A3SS	chr6:31968539-31968685/+		0.252	0.0817	0.1703	0.1703	1.83915	0.0846653	40.9882	1.12147e-09	1.83669e-07	0.768623	-1.96947	8.24165	0.00500808	0.027924	-1.01969	-0.363078	40.7573	5.62313e-09	6.4747e-07
SE:ING5-201-exon4;ING5-novelTr006-int1	SE	chr2:241709383-241711977/+	Exc-novel	0.9998	0.9999	-0.0001	0.0001	-2.51093	0.445744	40.9639	1.13308e-09	1.85349e-07	0.0872025	0.467693	0.516201	0.474161	0.657493	2.67589	-4.60764	49.046	4.79279e-10	8.15406e-08
A3SS:TXNIP-novelTr010-exon2;TXNIP-204-exon8	A3SS	chr1:145993887-145994015/-	Inc-novel	0.0007	0.0001	0.0006	0.0006	2.6518	3.65515	40.8319	1.19808e-09	1.9552e-07	2.47922	-4.13852	33.189	9.48149e-08	6.27383e-06	-0.229032	3.58208	1.89549	0.171693	0.338663
A3SS:POLR1D-202-exon2;POLR1D-201-exon2	A3SS	chr13:27622010-27622874/+		0.0031	0.0002	0.0029	0.0029	1.90177	2.8551	40.756	1.23718e-09	2.01662e-07	1.97357	-3.96402	28.9063	5.08023e-07	2.38364e-05	0.146392	2.80016	2.70466	0.10323	0.239038
A3SS:ALAD-novelTr024-exon2;ALAD-201-exon6	A3SS	chr9:113390677-113390797/-	Inc-novel	0.0002	0.0001	0.0002	0.0002	3.27888	1.91886	40.6644	1.28605e-09	2.09134e-07	4.11918	-3.72933	58.4992	1.35548e-11	3.6023e-09	0.816581	1.82911	38.3227	1.36964e-08	1.33636e-06
A3SS:POLR3K-201-exon3;POLR3K-novelTr005-exon2	A3SS	chr16:47556-51557/-	Exc-novel	0.9999	1	0	0	-3.09412	2.98216	40.6567	2.55867e-09	3.9961e-07	0.361944	3.06148	19.8819	2.17872e-05	0.000452224	3.3997	-4.58371	37.8948	4.87661e-07	2.3103e-05
POLDIP2/ENST00000540200.6_Intron5/clean	IR	chr17:28353020-28353240/-	Inc-NMD	0.05	0.2097	-0.1597	0.1597	-1.99133	0.37646	40.6243	1.30806e-09	2.12214e-07	-1.10162	-2.06016	14.9118	0.000201199	0.00251498	0.311692	-0.0229521	8.04589	0.00553265	0.0300615
A3SS:BAG6-234-exon22;BAG6-novelTr023-exon2	A3SS	chr6:31640510-31640644/-	Exc-novel	0.9997	0.9999	-0.0002	0.0002	-2.5007	2.16925	40.6042	1.31923e-09	2.13773e-07	0.327753	2.22095	10.7446	0.00144381	0.0111798	2.80747	-4.46792	40.7132	5.71365e-09	6.55725e-07
A3SS:IQCB1-novelTr028-exon2;IQCB1-201-exon14	A3SS	chr3:121772714-121781742/-	Inc-novel	0.0003	0.0001	0.0003	0.0003	2.62803	1.38315	40.588	1.32835e-09	2.14999e-07	2.15726	-4.60983	32.06	1.46713e-07	8.8974e-06	-0.241039	1.28574	9.55337	0.00259271	0.0172533
A5SS:PSMB9-207-exon5;PSMB9-novelTr028-exon1	A5SS	chr6:32858489-32859404/+	Exc-novel	0.9999	1	0	0	-3.41429	3.50922	40.5823	2.63501e-09	4.1014e-07	-0.0183005	3.59882	0.0303481	0.862059	0.942432	3.50035	-4.58035	32.4698	1.95019e-06	6.92865e-05
SE:CENPU-201-exon3;CENPU-novelTr020-int1	SE	chr4:184725063-184730919/-	Exc-novel	0.9998	0.9999	-0.0002	0.0002	-2.84482	2.12089	40.4871	1.3863e-09	2.23855e-07	0.163562	2.1671	1.60596	0.208036	0.383442	2.91059	-4.52314	54.3989	5.11061e-11	1.16131e-08
A3SS:RPL8-novelTr041-exon2;RPL8-201-exon6	A3SS	chr8:144789963-144790354/-	Inc-novel	0.0001	0	0	0	1.86834	7.60354	40.4446	2.54286e-06	0.000181246	2.19909	-4.72932	48.5288	3.42148e-07	1.7476e-05	0.110561	7.56248	1.60177	0.208626	0.38426
A3SS:TSPO-novelTr005-exon2;TSPO-202-exon2	A3SS	chr22:43151605-43159209/+	Inc-novel	0.0037	0.0002	0.0035	0.0035	2.64033	3.55988	40.3187	1.48888e-09	2.39876e-07	2.89394	-3.32458	47.7479	4.77194e-10	8.12861e-08	0.273465	3.49646	2.00189	0.160244	0.323044
A3SS:SMNDC1-204-exon4;SMNDC1-206-exon4	A3SS	chr10:110298791-110300546/-		0.2476	0.0004	0.2472	0.2472	2.81379	-1.86728	40.301	1.50004e-09	2.41242e-07	2.39532	-4.0436	34.1863	6.46941e-08	4.5466e-06	-0.378076	-2.27388	2.1473	0.145993	0.302899
A3SS:POLR3C-216-exon7;POLR3C-201-exon7	A3SS	chr1:145833365-145833489/+	Inc-NMD	0.0161	0.0011	0.015	0.015	1.96215	1.47192	40.2996	1.50097e-09	2.41242e-07	1.41783	-3.4852	14.9185	0.000200578	0.00251002	-0.430428	1.35502	30.0737	3.19512e-07	1.65246e-05
SE:CBR4-novelTr059-exon2;CBR4-201-int1	SE	chr4:169007757-169009947/-	Inc-novel	0.0006	0.01	-0.0094	0.0094	-2.08613	0.834812	40.2852	1.51017e-09	2.42439e-07	-1.57852	-3.89684	19.8042	2.2537e-05	0.000464333	0.487112	0.731492	22.5946	6.80034e-06	0.00018435
A3SS:MAVS-201-exon5;MAVS-novelTr006-exon2	A3SS	chr20:3862414-3864314/+	Exc-novel	0.9998	0.9999	-0.0002	0.0002	-2.69663	0.0620987	40.2798	1.51362e-09	2.4271e-07	-0.319646	0.0542063	4.62995	0.0338532	0.110435	2.53925	-4.65418	53.8416	4.40153e-10	7.58657e-08
A3SS:SIRT2-novelTr024-exon2;SIRT2-201-exon5	A3SS	chr19:38890145-38893413/-	Inc-novel	0.0001	0	0.0001	0.0001	2.6341	1.57207	40.2482	3.00719e-09	4.61309e-07	2.55433	-4.70786	42.0353	1.81723e-07	1.05647e-05	-0.0344955	1.49455	0.113972	0.736382	0.861628
A3SS:COPA-novelTr032-exon2;COPA-201-exon4	A3SS	chr1:160335323-160339908/-	Inc-novel	0.0004	0	0.0004	0.0004	3.27977	0.744367	40.2389	3.01822e-09	4.62488e-07	2.93999	-4.62104	51.2164	8.81479e-09	9.36865e-07	-0.256413	0.591061	3.82041	0.0534558	0.151872
A3SS:HLTF-204-exon6;HLTF-201-exon20	A3SS	chr3:149041669-149042165/-		0.3915	0.0691	0.3224	0.3224	1.82388	-0.248498	40.1917	1.57123e-09	2.51073e-07	1.64651	-2.10663	48.0249	4.33869e-10	7.51108e-08	-0.182445	-0.813484	1.82842	0.179399	0.34854
SE:YIF1A-207-exon4;YIF1A-203-int4	SE	chr11:66285759-66287597/-	Inc-NMD	0.0027	0.0004	0.0023	0.0023	2.11989	2.09395	40.173	1.58377e-09	2.52784e-07	1.68709	-3.88568	18.7661	3.55098e-05	0.000656372	-0.43062	2.0166	17.088	7.486e-05	0.00118017
SE:CLN3-202-exon6;ENSG00000261832-novelTr013-int1	SE	chr16:28486651-28487661/-	Exc-novel	0.9999	1	0	0	-3.55882	1.28198	40.1408	3.1379e-09	4.79231e-07	-0.116713	1.30726	1.45646	0.230374	0.410883	3.71354	-4.54466	32.783	1.79455e-06	6.47482e-05
A3SS:NDUFA4-novelTr015-exon2;NDUFA4-201-exon3	A3SS	chr7:10938148-10938807/-	Inc-novel	0.0001	0.0001	0.0001	0.0001	2.05581	5.55469	40.0965	4.85364e-09	7.17455e-07	2.42171	-4.57672	41.055	7.11478e-09	7.86769e-07	0.310265	5.51517	17.2605	6.929e-05	0.00111022
A3SS:SP100-novelTr034-exon2;SP100-201-exon13	A3SS	chr2:230466355-230467119/+	Inc-novel	0.0001	0	0.0001	0.0001	2.33269	2.06291	40.0912	5.2221e-08	6.01814e-06	1.84718	-4.75495	36.4005	1.19364e-06	4.65525e-05	-0.166965	1.99189	4.41424	0.038183	0.12011
A3SS:TRAPPC6A-novelTr013-exon2;TRAPPC6A-201-exon4	A3SS	chr19:45164248-45164852/-	Inc-novel	0.001	0.0001	0.0009	0.0009	2.21023	3.56495	40.0263	1.68547e-09	2.67779e-07	2.32503	-4.06413	29.4054	4.16416e-07	2.04087e-05	0.00436269	3.51019	0.00209153	0.963615	1
A3SS:TADA2A-202-exon9;TADA2A-novelTr026-exon2	A3SS	chr17:37444769-37458544/+	Exc-novel	0.9991	0.9999	-0.0009	0.0009	-2.46069	-0.242082	39.8875	1.78782e-09	2.83713e-07	0.151051	-0.277831	1.52617	0.219615	0.398008	2.28413	-4.63452	60.7832	1.64883e-09	2.33477e-07
A3SS:RPS10-204-exon2;RPS10-NUDT3-novelTr031-exon2	A3SS	chr6:34425171-34426031/-	Exc-novel	0.9999	0.9999	-0.0001	0.0001	-2.04305	5.85932	39.8707	1.80062e-09	2.85416e-07	0.187585	5.948	7.70103	0.00660003	0.034108	2.37145	-4.48728	31.0936	2.13899e-07	1.19876e-05
A3SS:TCF7L2-217-exon8;TCF7L2-204-exon8	A3SS	chr10:113146098-113150997/+		0.3914	0.1317	0.2597	0.2597	1.74426	-0.158886	39.8624	1.80696e-09	2.85937e-07	1.04016	-2.07499	18.8959	3.35379e-05	0.000629269	-0.66043	-0.618202	11.6276	0.000941963	0.00810686
A3SS:RPS18-234-exon4;RPS18-novelTr014-exon2	A3SS	chr6:33275658-33275836/+	Exc-novel	1	0.9999	0	0	7.05524	0.283049	39.8596	2.58808e-09	4.03644e-07	-0.0230866	0.0748292	0.019152	0.890213	0.959843	-7.15661	-2.02837	22.1816	1.47951e-05	0.000334173
A3SS:RPP25L-202-exon2;RPP25L-novelTr004-exon2	A3SS	chr9:34611122-34612063/-	Exc-novel	0.9999	1	-0.0001	0.0001	-2.63216	1.72421	39.7172	3.71193e-09	5.62543e-07	0.299217	1.79601	8.93627	0.00352724	0.0215965	2.83279	-4.67397	41.3139	2.14959e-07	1.20347e-05
A3SS:UROD-201-exon5;UROD-novelTr020-exon2	A3SS	chr1:45013355-45013645/+	Exc-novel	0.9999	1	0	0	-3.74714	5.12627	39.7035	3.73222e-09	5.64997e-07	0.663094	5.21253	41.3841	4.48342e-09	5.39995e-07	4.31632	-4.35165	36.5544	6.79776e-07	2.97186e-05
A3SS:CDC26-novelTr017-exon2;CDC26-201-exon3	A3SS	chr9:113272549-113273328/-	Inc-novel	0.0001	0	0.0001	0.0001	2.19465	2.69387	39.7002	5.87832e-08	6.71276e-06	2.03689	-4.75073	42.4995	7.59173e-08	5.20035e-06	0.0185246	2.63506	0.080297	0.777488	0.888578
A3SS:EEF2-204-exon3;EEF2-novelTr106-exon2	A3SS	chr19:3981426-3981946/-	Exc-novel	0.9999	1	0	0	-3.61752	4.99765	39.6924	3.7488e-09	5.66885e-07	-0.161242	4.99473	1.62177	0.205831	0.380522	3.17088	-4.44298	27.6096	4.67331e-06	0.000137118
SE:FRYL-novelTr049-exon2;FRYL-211-int54	SE	chr4:48510985-48512480/-	Inc-novel	0.0004	0	0.0004	0.0004	2.50077	-0.48837	39.6258	1.70821e-08	2.2207e-06	2.19238	-4.73096	75.6298	1.6296e-07	9.69985e-06	-0.344041	-0.623636	5.41039	0.022059	0.0816994
A3SS:EIF2B4-novelTr040-exon2;EIF2B4-201-exon8	A3SS	chr2:27367823-27368024/-	Inc-novel	0.0006	0.0001	0.0005	0.0005	2.4171	1.67366	39.5556	2.05875e-09	3.24469e-07	2.62582	-4.33913	32.884	1.06638e-07	6.89599e-06	0.0505429	1.59181	0.488498	0.486239	0.668151
SE:MCTS1-202-exon4;MCTS1-novelTr006-int1	SE	chrX:120606177-120611010/+	Exc-novel	0.9998	1	-0.0001	0.0001	-2.12735	2.12151	39.5112	5.47961e-08	6.28867e-06	0.271252	2.19441	9.04195	0.00334535	0.0207683	2.2476	-4.69618	62.9728	1.6553e-08	1.55783e-06
ALE:TMEM161B-DT-222-exon2;TMEM161B-DT-263-exon4	ALE	chr5:88282107-88436272/+		0.9895	1	-0.0105	0.0105	-3.56707	-2.18117	39.4922	4.0593e-09	6.11162e-07	-0.76871	-2.4137	6.75227	0.0107937	0.0486192	2.82739	-4.68316	46.8957	6.10539e-08	4.34384e-06
SE:DCTN1-202-exon26;DCTN1-201-int26	SE	chr2:74363428-74365074/-		0.0089	0.0013	0.0075	0.0075	1.90727	2.10748	39.4413	2.1613e-09	3.39855e-07	1.99632	-3.30746	31.2954	1.97651e-07	1.12691e-05	0.0578218	2.01073	0.456031	0.501061	0.68022
A5SS:APRT-201-exon4;APRT-novelTr001-exon1	A5SS	chr16:88809841-88810072/-	Exc-novel	0.9999	1	0	0	-2.86874	5.15856	39.4346	4.1534e-09	6.22612e-07	-0.0826445	5.2629	0.790453	0.376121	0.567146	3.16723	-4.66642	36.5104	3.48478e-07	1.77141e-05
A3SS:RPS10-NUDT3-novelTr030-exon2;RPS10-203-exon3	A3SS	chr6:34424841-34425071/-	Inc-novel	0.0005	0.0001	0.0004	0.0004	1.77898	7.05602	39.3377	2.25881e-09	3.54785e-07	1.79419	-3.51217	22.7481	6.37273e-06	0.00017537	0.0985398	7.01178	2.02128	0.158254	0.320333
A3SS:HAUS5-novelTr013-exon2;HAUS5-201-exon16	A3SS	chr19:35619759-35620011/+	Inc-novel	0.0019	0	0.0018	0.0018	3.3915	-0.687981	39.3139	4.35777e-09	6.51129e-07	3.57684	-4.50653	62.7668	7.31291e-10	1.17331e-07	0.207232	-0.857639	1.19728	0.276525	0.46331
A3SS:SINHCAF-novelTr023-exon2;SINHCAF-201-exon4	A3SS	chr12:31293932-31295233/-	Inc-novel	0.0004	0.0001	0.0003	0.0003	2.47692	1.95385	39.262	2.33288e-09	3.66002e-07	2.05078	-4.64533	34.5325	6.39625e-07	2.83062e-05	-0.308846	1.85154	14.3851	0.000256584	0.00303149
A3SS:FAU-206-exon2;FAU-novelTr009-exon2	A3SS	chr11:65121602-65121738/-	Exc-novel	1	0.9999	0	0	5.8995	6.5118	39.2238	3.35936e-09	5.10793e-07	0.0566436	6.60352	0.604936	0.438558	0.625574	-5.75839	-3.12075	20.4202	2.92039e-05	0.000568441
A3SS:CDC23-novelTr011-exon2;CDC23-202-exon5	A3SS	chr5:138201449-138202112/-	Inc-novel	0.0015	0.0001	0.0014	0.0014	2.69727	0.0158375	39.2031	2.39219e-09	3.74881e-07	2.3611	-4.48442	36.235	2.97925e-08	2.46079e-06	-0.132695	-0.136199	1.01367	0.316482	0.507629
SE:FBXO7-201-exon3;FBXO7-novelTr011-int1	SE	chr22:32479276-32485067/+	Exc-novel	0.9931	0.9996	-0.0065	0.0065	-2.70378	3.0909	39.1724	2.42368e-09	3.79386e-07	0.916592	3.10316	41.9971	3.59642e-09	4.5098e-07	4.03556	-2.04735	74.9542	9.24827e-14	3.69027e-11
A3SS:UQCRH-201-exon2;UQCRH-novelTr005-exon2	A3SS	chr1:46303821-46309115/+	Exc-novel	0.9999	1	0	0	-2.50239	5.09884	39.1617	4.63012e-09	6.87358e-07	0.403487	5.18896	31.7279	1.66949e-07	9.86703e-06	2.94262	-4.65962	35.0628	9.91429e-07	3.99587e-05
A3SS:PSMB4-novelTr005-exon2;PSMB4-201-exon4	A3SS	chr1:151400589-151400763/+	Inc-novel	0.0001	0.0001	-0.0001	0.0001	-3.13816	5.33651	39.1134	2.48543e-09	3.8861e-07	-2.67926	-4.17376	17.6291	6.41161e-05	0.00104813	0.401994	5.28916	34.6805	5.35951e-08	3.90518e-06
A5SS:NDUFA3-novelTr027-exon1;NDUFA3-209-exon1	A5SS	chr19:54102889-54103113/+	Inc-novel	0.0001	0	0	0	1.96221	4.53838	39.1129	4.06911e-07	3.77547e-05	2.13634	-4.75451	32.253	2.06625e-06	7.24302e-05	0.183787	4.51063	4.20222	0.0430179	0.129772
MXE:ARMH4-novelTr073-exon2;ARMH4-novelTr072-exon2	MXE	chr14:58219533-58297954/-	Inc-novel;Exc-novel	0.9961	NA	NA	NA	3.3479	-3.51736	39.1031	6.9074e-09	9.81121e-07	3.41699	-4.35847	95.9301	3.10592e-16	1.87663e-13	0.0902112	-4.66174	0.0392242	0.985236	1
A3SS:ANKHD1-novelTr007-exon2;ANKHD1-203-exon20	A3SS	chr5:140506978-140507784/+	Inc-novel	0.0002	0	0.0001	0.0001	2.61001	1.18855	39.0014	4.93572e-09	7.27252e-07	2.44702	-4.71665	41.8405	8.50899e-08	5.71802e-06	-0.218238	1.09982	3.8739	0.0518426	0.148534
A5SS:RPL3-201-exon5;RPL3-novelTr016-exon1	A5SS	chr22:39314847-39315504/-	Exc-novel	1	1	0	0	-2.15606	8.58368	38.9907	7.3684e-08	8.21726e-06	0.0113488	8.68341	0.0266716	0.870604	0.947637	2.04803	-4.75263	29.4292	4.46874e-06	0.00013258
AFE:MKNK1-226-exon1;MKNK1-225-exon1	AFE	chr1:46594281-46616710/-		0.4545	0	0.4545	0.4545	3.93587	-3.31457	38.967	2.64548e-09	4.11307e-07	2.53086	-4.64046	47.1697	5.82394e-10	9.5722e-08	-1.62807	-4.04529	10.2295	0.00185719	0.0134099
A3SS:TFEC-novelTr018-exon2;TFEC-201-exon7	A3SS	chr7:115942041-115950873/-	Inc-novel	0.001	0.0001	0.001	0.001	2.95268	-0.221629	38.9543	2.65995e-09	4.13091e-07	1.71386	-4.60193	20.4797	1.68096e-05	0.000369372	-0.921799	-0.373447	31.3471	1.93698e-07	1.10877e-05
A3SS:PARVG-novelTr007-exon2;PARVG-212-exon2	A3SS	chr22:44181371-44181741/+	Inc-novel	0.0263	0.0034	0.0229	0.0229	1.80516	2.19104	38.9073	2.71378e-09	4.20957e-07	1.13447	-2.70298	12.2028	0.000715283	0.00654733	-0.548102	2.08785	29.5056	4.00155e-07	1.97555e-05
A3SS:NOB1-201-exon7;NOB1-novelTr009-exon2	A3SS	chr16:69748315-69748917/-	Exc-novel	0.9999	1	0	0	-3.02527	3.36484	38.9068	5.1258e-09	7.53651e-07	0.185001	3.4464	5.15294	0.0253774	0.0906708	2.97325	-4.63585	33.8709	1.34854e-06	5.14314e-05
A3SS:PSMC6-201-exon9;PSMC6-novelTr011-exon2	A3SS	chr14:52718143-52718239/+	Exc-novel	0.9997	0.9999	-0.0003	0.0003	-2.45936	1.78547	38.8899	2.73401e-09	4.23164e-07	0.100096	1.82063	1.85393	0.176421	0.344995	2.48231	-4.41514	32.4286	1.27167e-07	7.95511e-06
A3SS:CD74-202-exon8;CD74-novelTr071-exon2	A3SS	chr5:150401961-150402562/-	Exc-novel	1	1	0	0	-3.15382	7.94726	38.8745	5.19227e-09	7.60185e-07	-0.552581	8.04144	23.0261	5.66696e-06	0.000159379	2.63181	-4.70399	30.1058	3.70275e-06	0.000114237
A3SS:PRPF38A-novelTr011-exon2;PRPF38A-201-exon8	A3SS	chr1:52414648-52414761/+	Inc-novel	0.0002	0.0001	0.0001	0.0001	2.54985	2.83557	38.8582	2.7712e-09	4.28441e-07	2.32005	-4.55288	28.8479	5.2002e-07	2.42514e-05	-0.444003	2.76161	43.4778	2.12043e-09	2.88136e-07
A3SS:EXOC1-novelTr016-exon2;EXOC1-203-exon13	A3SS	chr4:55890387-55891314/+	Inc-novel	0.0002	0	0.0002	0.0002	3.04877	-0.208249	38.8363	5.27198e-09	7.69408e-07	2.73204	-4.66562	40.8936	1.08547e-07	6.98665e-06	-0.250367	-0.358457	3.93151	0.0501635	0.145095
SE:ENSG00000284803-novelTr014-exon2;ENST00000562833-int12	SE	chr15:82536882-82538305/-	Inc-novel	0.0001	0	0	0	1.91607	6.66545	38.8286	1.99729e-07	2.01866e-05	2.17306	-4.6236	37.7577	1.68809e-08	1.58168e-06	0.173572	6.62286	2.89704	0.0918841	0.220917
A3SS:BCAP31-201-exon6;BCAP31-novelTr030-exon2	A3SS	chrX:153702966-153703958/-	Exc-novel	0.9999	1	0	0	-2.83152	4.70703	38.8174	5.31204e-09	7.74436e-07	-0.0759248	4.79074	1.35355	0.247457	0.430267	2.84291	-4.68146	30.6103	3.22261e-06	0.000102477
A3SS:NCKIPSD-201-exon13;NCKIPSD-novelTr011-exon2	A3SS	chr3:48674688-48678563/-	Exc-novel	0.9997	0.9999	-0.0003	0.0003	-2.44422	-0.817074	38.7663	2.88217e-09	4.45099e-07	0.480264	-0.872336	10.3992	0.001709	0.0125985	2.78858	-4.61617	67.8976	7.37589e-13	2.53001e-10
SE:INTS14-201-exon11;INTS14-novelTr001-int1	SE	chr15:65579660-65584769/-	Exc-novel	0.9999	0.9999	-0.0001	0.0001	-2.26222	1.05618	38.7632	1.39477e-08	1.84803e-06	0.112487	1.07178	2.33549	0.129647	0.279761	2.19835	-4.7002	54.4655	3.59463e-09	4.50961e-07
A3SS:RPS2-201-exon7;RPS2-novelTr022-exon2	A3SS	chr16:1962209-1962496/-	Exc-novel	0.9999	1	0	0	-2.62574	7.38969	38.7357	5.48832e-09	7.96771e-07	0.278177	7.48543	6.48617	0.0124137	0.0538448	3.05939	-4.64316	37.5595	2.61988e-07	1.41734e-05
AFE:GTF3A-206-exon1;GTF3A-201-exon1	AFE	chr13:27424939-27427091/+		0.0456	0.1161	-0.0705	0.0705	-1.96262	1.80845	38.7233	2.93557e-09	4.52333e-07	-1.40757	-1.04629	19.4019	2.68633e-05	0.000534218	0.23183	1.50491	4.97382	0.0279946	0.0963009
A3SS:GSTK1-201-exon4;GSTK1-novelTr008-exon2	A3SS	chr7:143264677-143264995/+	Exc-novel	0.9999	1	0	0	-2.57913	4.26855	38.7139	2.94744e-09	4.53656e-07	-0.00826998	4.3577	0.0119671	0.913111	0.973186	2.51726	-4.65396	39.0057	1.46238e-08	1.40598e-06
A3SS:WDR48-205-exon3;WDR48-201-exon3	A3SS	chr3:39063191-39065810/+	Inc-NMD	0.0008	0.0001	0.0007	0.0007	2.8194	0.16426	38.6943	2.97224e-09	4.56964e-07	1.85893	-4.58451	25.4258	2.08429e-06	7.29432e-05	-0.594389	0.0149404	20.7164	1.51761e-05	0.000340191
BSG/ENST00000333511.9_Intron7/clean	IR	chr19:582331-582513/+		0.0012	0.0002	0.001	0.001	2.32641	4.76598	38.6799	2.9905e-09	4.5926e-07	2.60423	-3.35553	35.4627	3.98478e-08	3.08811e-06	0.452742	4.71903	13.2435	0.000437059	0.00453721
A3SS:EXOSC10-novelTr024-exon2;EXOSC10-201-exon20	A3SS	chr1:11070974-11072086/-	Inc-novel	0.0001	0	0	0	2.34901	2.08988	38.6138	6.83688e-09	9.74111e-07	2.43741	-4.72978	34.2675	1.21657e-06	4.72932e-05	-0.0275742	2.01088	0.255742	0.614186	0.772543
A3SS:BLTP2-novelTr059-exon2;BLTP2-202-exon7	A3SS	chr17:28642079-28642274/-	Inc-novel	0.0009	0.0001	0.0009	0.0009	2.49619	-0.278392	38.5971	3.09821e-09	4.74218e-07	2.25467	-4.53359	39.0226	1.05853e-08	1.08663e-06	-0.204741	-0.458638	2.34076	0.129221	0.27913
A3SS:BDP1-201-exon17;BDP1-novelTr021-exon2	A3SS	chr5:71504752-71509515/+	Exc-novel	0.9998	0.9999	-0.0001	0.0001	-2.54703	-0.596544	38.5806	3.12021e-09	4.77058e-07	0.0381822	-0.648418	0.0859639	0.769987	0.883967	2.62682	-4.6691	63.9718	5.01833e-11	1.14519e-08
A3SS:TPR-novelTr041-exon2;TPR-201-exon22	A3SS	chr1:186347459-186350222/-	Inc-novel	0.0006	0.0001	0.0005	0.0005	3.02472	0.222826	38.5448	3.16836e-09	4.83348e-07	1.76692	-4.68101	34.1525	1.29165e-05	0.000301204	-0.973378	0.0865947	39.3001	9.56114e-09	1.00348e-06
SE:DNAJC19-novelTr014-exon2;DNAJC19-201-int5	SE	chr3:180984711-180985925/-	Inc-novel	0.0011	0.0001	0.001	0.001	2.00065	2.17382	38.5244	3.19608e-09	4.87038e-07	2.11501	-4.46514	33.8597	7.32965e-08	5.03581e-06	0.41031	2.10662	29.3448	4.26576e-07	2.08143e-05
A3SS:SEPTIN2-201-exon8;SEPTIN2-novelTr029-exon2	A3SS	chr2:241337517-241337686/+	Exc-novel	0.9998	0.9999	-0.0002	0.0002	-3.00161	1.90123	38.424	3.33624e-09	5.07836e-07	-0.834446	1.90706	52.4515	9.72515e-11	2.03435e-08	2.02876	-4.64977	32.1831	1.39867e-07	8.55691e-06
A3SS:USP15-novelTr051-exon2;USP15-201-exon14	A3SS	chr12:62389700-62389796/+	Inc-novel	0.0351	0.0022	0.033	0.033	1.98935	0.67925	38.4003	3.37035e-09	5.119e-07	1.69054	-3.48814	27.2942	9.71486e-07	3.9356e-05	-0.269928	0.493136	3.59192	0.0609818	0.16686
A3SS:SLC25A6_ENSG00000292334.1-novelTr024-exon2;ENST00000711214.1-exon3	A3SS	chrY:1387420-1389240/-	Inc-novel	0.0001	0	0	0	2.2335	6.94192	38.4	1.14153e-08	1.55426e-06	2.38014	-4.73276	37.5973	5.24687e-07	2.44017e-05	0.0875579	6.90526	0.707665	0.40225	0.593308
A3SS:FXR1-novelTr026-exon2;FXR1-202-exon17	A3SS	chr3:180975405-180976121/+	Inc-novel	0.0002	0	0.0001	0.0001	2.41605	0.446989	38.3749	6.34065e-09	9.09982e-07	2.55496	-4.70144	46.2276	2.8552e-08	2.37324e-06	0.15276	0.349444	1.96452	0.164162	0.328741
A3SS:YME1L1-novelTr035-exon2;YME1L1-201-exon2	A3SS	chr10:27149041-27154177/-	Inc-novel	0.0001	0	0.0001	0.0001	2.3204	1.51123	38.3452	6.41631e-09	9.19885e-07	2.42727	-4.72598	38.5369	4.16866e-07	2.04271e-05	-0.022466	1.40375	0.115553	0.734629	0.860342
SE:SERBP1-201-exon4;SERBP1-novelTr009-int1	SE	chr1:67424278-67425082/-	Exc-novel	0.9999	0.9995	0.0004	0.0004	2.58171	3.13867	38.3156	3.4947e-09	5.30204e-07	0.459797	3.13766	42.5792	2.91986e-09	3.76449e-07	-1.86877	-4.18722	14.2945	0.000267581	0.00312968
A3SS:GTF2H1-novelTr002-exon2;GTF2H1-201-exon2	A3SS	chr11:18322741-18333059/+	Inc-novel	0.0002	0	0.0001	0.0001	2.13062	1.21437	38.2805	2.67145e-07	2.62136e-05	2.03363	-4.72932	56.2863	2.53136e-07	1.37647e-05	0.041099	1.12022	0.344168	0.573869	0.741173
A3SS:NDUFB1-novelTr010-exon2;NDUFB1-201-exon3	A3SS	chr14:92116230-92117497/-	Inc-novel	0.0001	0.0001	0.0001	0.0001	1.88832	3.35292	38.2319	3.30078e-07	3.14502e-05	2.46334	-4.66704	54.3276	1.65471e-09	2.33928e-07	0.422357	3.30174	20.6799	1.54168e-05	0.000344749
A3SS:EIF4B-novelTr011-exon2;EIF4B-201-exon9	A3SS	chr12:53028189-53033805/+	Inc-novel	0.0077	0.0003	0.0074	0.0074	1.7826	3.75	38.1491	3.75301e-09	5.66901e-07	1.82492	-3.23299	24.9758	2.50993e-06	8.46943e-05	0.0452564	3.60728	0.434795	0.511178	0.688399
A3SS:FMNL1-novelTr018-exon2;FMNL1-201-exon23	A3SS	chr17:45245417-45245631/+	Inc-novel	0.0027	0.0001	0.0025	0.0025	2.51284	1.02661	38.024	3.95961e-09	5.97449e-07	2.44097	-4.0134	31.0737	2.15575e-07	1.20595e-05	0.00534809	0.923207	0.000907731	0.976025	1
A3SS:MIA3-novelTr020-exon2;MIA3-201-exon21	A3SS	chr1:222662125-222662252/+	Inc-novel	0.0003	0.0001	0.0003	0.0003	2.35077	0.624764	38.0215	3.9639e-09	5.97449e-07	2.12949	-4.61766	30.7666	2.43176e-07	1.3336e-05	-0.13141	0.512265	2.33208	0.129924	0.280162
A3SS:EXOSC1-novelTr013-exon2;EXOSC1-204-exon3	A3SS	chr10:97443312-97445731/-	Inc-novel	0.0001	0	0.0001	0.0001	2.24957	1.99773	37.9721	2.65066e-08	3.28505e-06	2.21813	-4.73989	37.7482	2.48987e-07	1.35711e-05	0.0418839	1.93506	0.400879	0.528097	0.702945
A5SS:ACAP1-201-exon19;ACAP1-novelTr048-exon1	A5SS	chr17:7349961-7350126/+	Exc-novel	0.9999	0.9999	-0.0001	0.0001	-2.80582	2.31371	37.9392	4.10629e-09	6.17563e-07	-0.284839	2.39649	3.69365	0.0574986	0.160127	2.27766	-4.54696	28.4193	6.17322e-07	2.75109e-05
SE:TFRC-novelTr108-exon2;TFRC-201-int9	SE	chr3:196065601-196067517/-	Inc-novel	0.0011	0.0001	0.001	0.001	3.17891	1.85963	37.9267	4.12836e-09	6.20206e-07	3.849	-4.37001	122.79	4.94346e-19	5.33206e-16	0.481156	1.69291	6.80332	0.010509	0.0478008
A3SS:RACK1-210-exon5;RACK1-novelTr061-exon2	A3SS	chr5:181239096-181239486/-	Exc-novel	0.9999	1	0	0	-2.14587	7.87731	37.9254	1.44358e-07	1.50759e-05	0.0307846	7.98276	0.15463	0.694996	0.832701	2.32214	-4.68979	39.0387	9.90495e-08	6.49642e-06
A3SS:ATF6B-novelTr012-exon2;ATF6B-209-exon12	A3SS	chr6:32118039-32118774/-	Inc-novel	0.0003	0	0.0002	0.0002	2.76849	0.631205	37.9175	7.61741e-09	1.07423e-06	2.56521	-4.64977	42.6897	6.85626e-08	4.78244e-06	-0.134788	0.474192	1.4914	0.224904	0.404801
A3SS:EIF4G2-novelTr036-exon2;EIF4G2-201-exon19	A3SS	chr11:10799757-10800089/-	Inc-novel	0.0012	0.0001	0.0011	0.0011	2.16821	3.64776	37.8911	4.19178e-09	6.27684e-07	2.17974	-4.12483	29.6585	3.76594e-07	1.88416e-05	-0.0615621	3.53827	0.553698	0.458575	0.64373
MXE:ZMYM4-novelTr088-exon2;ZMYM4-201-exon26	MXE	chr1:35405469-35413971/+	Inc-novel	0.0351	0.0005	0.0347	0.0347	2.12649	-0.809684	37.8438	4.27778e-09	6.39868e-07	1.80581	-4.19992	26.9599	1.11261e-06	4.40078e-05	-0.323876	-1.0385	5.66412	0.0192331	0.0738008
A3SS:HEMK1-novelTr011-exon2;HEMK1-201-exon4	A3SS	chr3:50571802-50572114/+	Inc-novel	0.0003	0.0001	0.0003	0.0003	2.49102	0.943966	37.7971	4.36444e-09	6.51421e-07	2.1715	-4.51241	25.8364	1.76039e-06	6.37884e-05	-0.354049	0.851871	14.9738	0.000195539	0.00246061
A3SS:VPS36-201-exon5;VPS36-novelTr026-exon2	A3SS	chr13:52434875-52436289/-	Exc-novel	0.9995	0.9999	-0.0004	0.0004	-2.2822	0.620015	37.777	4.40221e-09	6.56348e-07	-0.322966	0.618489	17.0205	7.71631e-05	0.00120785	1.74631	-4.58987	20.8123	1.45608e-05	0.000330537
SE:DAP3-novelTr089-exon2;DAP3-201-int3	SE	chr1:155717129-155721516/+	Inc-novel	0.0004	0.0001	0.0004	0.0004	2.01325	2.91356	37.7596	1.62855e-08	2.12114e-06	2.07543	-4.56817	30.3756	2.83625e-07	1.5052e-05	0.0386514	2.84982	0.462738	0.497937	0.678822
A3SS:MRPS22-novelTr001-exon2;MRPS22-211-exon4	A3SS	chr3:139344199-139346877/+	Inc-novel	0.0004	0.0001	0.0003	0.0003	2.38932	1.59056	37.7443	4.46431e-09	6.64889e-07	2.37408	-4.5204	34.0901	6.71158e-08	4.69732e-06	0.0203246	1.50498	0.0789151	0.77936	0.889892
A3SS:ABTB1-novelTr006-exon2;ABTB1-201-exon7	A3SS	chr3:127676582-127676966/+	Inc-novel	0.0008	0.0001	0.0007	0.0007	2.82449	0.940356	37.7262	4.49914e-09	6.69353e-07	2.83969	-4.42173	46.1709	8.2328e-10	1.29453e-07	0.063428	0.853628	0.127236	0.722075	0.851055
A3SS:RPS27A-201-exon6;RPS27A-novelTr020-exon2	A3SS	chr2:55234963-55235436/+	Exc-novel	0.9999	1	0	0	-1.9826	7.37518	37.7167	4.0368e-07	3.75053e-05	0.0657817	7.47724	0.570844	0.45172	0.637307	2.13907	-4.75375	32.2176	2.08587e-06	7.29801e-05
SE:AAGAB-novelTr024-exon2;AAGAB-201-int5	SE	chr15:67209545-67231813/-	Inc-novel	0.0003	0	0.0002	0.0002	2.50951	0.65533	37.713	7.19968e-09	1.01845e-06	2.06166	-4.72136	66.7087	8.49127e-07	3.54229e-05	-0.295751	0.529087	7.43465	0.00756992	0.0377437
A3SS:MYO19-novelTr035-exon2;MYO19-207-exon12	A3SS	chr17:36498560-36499074/-	Inc-novel	0.0036	0.0001	0.0035	0.0035	2.33266	-0.0643426	37.6883	4.57295e-09	6.79602e-07	2.33686	-4.31233	29.8652	3.46982e-07	1.76576e-05	-0.0828786	-0.218822	0.500348	0.481011	0.663523
SE:SUPT5H-203-exon2;SUPT5H-novelTr001-int1	SE	chr19:39445638-39453355/+	Exc-novel	0.9998	0.9999	-0.0001	0.0001	-2.47514	1.21392	37.652	4.64488e-09	6.8881e-07	-0.0405619	1.2538	0.147665	0.701602	0.83769	2.65961	-4.46475	32.27	1.71115e-07	1.00637e-05
A3SS:ENSG00000269967-novelTr020-exon2;PTP4A2-218-exon3	A3SS	chr1:31911827-31915894/-	Inc-novel	0.0061	0.0002	0.0059	0.0059	2.03328	2.58161	37.644	4.66082e-09	6.90431e-07	2.38527	-3.51297	34.4144	5.93064e-08	4.24577e-06	0.294978	2.46897	6.94355	0.00976666	0.045535
A3SS:SLC5A6-201-exon9;SLC5A6-novelTr034-exon2	A3SS	chr2:27204577-27204790/-	Exc-novel	0.9997	0.9999	-0.0003	0.0003	-2.66051	0.916343	37.6098	4.72985e-09	6.99906e-07	-0.0116668	0.924881	0.00976245	0.921493	0.978384	2.56469	-4.6138	54.0954	5.6465e-11	1.25433e-08
A3SS:DHRS4-novelTr003-exon2;DHRS4-201-exon3	A3SS	chr14:23955213-23959901/+	Inc-novel	0.0003	0	0.0003	0.0003	2.77884	1.56213	37.6018	8.64836e-09	1.21219e-06	2.24884	-4.69396	41.4348	9.44133e-08	6.25324e-06	-0.154661	1.49387	1.35406	0.247369	0.430154
CAST/ENST00000309190.9_Intron18/clean	IR	chr5:96754162-96754657/+		0.0078	0.0619	-0.0541	0.0541	-2.01778	1.52292	37.5276	4.89973e-09	7.23494e-07	-0.577323	-2.43155	4.04899	0.0469175	0.138124	1.08085	1.34979	48.2835	3.9706e-10	6.94349e-08
SE:HBP1-novelTr042-exon2;HBP1-208-int1	SE	chr7:107169028-107179878/+	Inc-novel	0.0002	0	0.0002	0.0002	3.18314	0.46215	37.5175	8.94713e-09	1.249e-06	2.71649	-4.68674	45.4991	3.40931e-08	2.72315e-06	-0.321056	0.35959	4.72986	0.0320277	0.106227
A3SS:FTSJ1-novelTr019-exon2;FTSJ1-202-exon10	A3SS	chrX:48481716-48482402/+	Inc-novel	0.0162	0.0008	0.0154	0.0154	1.95639	1.1601	37.5129	4.93079e-09	7.27252e-07	1.99758	-3.48668	28.7083	5.49855e-07	2.52668e-05	0.0990933	1.04033	1.19335	0.277309	0.464161
A3SS:SUV39H2-201-exon4;SUV39H2-novelTr005-exon2	A3SS	chr10:14899686-14901199/+	Exc-novel	0.9979	0.9999	-0.002	0.002	-2.26105	-0.201894	37.5019	4.95428e-09	7.29208e-07	0.165379	-0.248535	2.66685	0.105639	0.242958	2.51537	-4.39969	41.6847	4.02354e-09	4.93776e-07
A3SS:MTIF2-novelTr035-exon2;MTIF2-201-exon6	A3SS	chr2:55254826-55262315/-	Inc-novel	0.0004	0	0.0003	0.0003	2.40938	0.505873	37.4685	9.12544e-09	1.26748e-06	2.12011	-4.7087	44.6214	4.23016e-08	3.23416e-06	0.0211908	0.390504	0.0440702	0.834155	0.925384
A3SS:NUDT17-novelTr012-exon2;NUDT17-204-exon6	A3SS	chr1:145847720-145848111/+	Inc-novel	0.0001	0	0.0001	0.0001	2.85897	-0.257236	37.4553	9.17394e-09	1.27294e-06	2.25765	-4.74708	32.4072	1.98294e-06	7.02152e-05	-0.593904	-0.369213	19.3529	2.74448e-05	0.000542238
A3SS:UFC1-novelTr008-exon2;UFC1-201-exon4	A3SS	chr1:161157318-161157616/+	Inc-novel	0.0023	0.0003	0.002	0.002	1.82469	3.89251	37.4182	5.1358e-09	7.54139e-07	1.88132	-3.53509	23.9737	3.80739e-06	0.000116546	-0.0347526	3.8301	0.287666	0.592925	0.757311
A3SS:AQR-novelTr043-exon2;AQR-201-exon31	A3SS	chr15:34870923-34873827/-	Inc-novel	0.0004	0.0001	0.0003	0.0003	2.64899	-0.22208	37.4162	5.14004e-09	7.54139e-07	1.96131	-4.64736	40.0027	6.2617e-07	2.78065e-05	-0.208399	-0.373746	2.50417	0.116739	0.259988
SE:GSN-203-exon3;GSN-205-int9	SE	chr9:121281563-121301962/+		0.0618	0.0044	0.0574	0.0574	2.31524	0.56904	37.4079	5.15849e-09	7.56042e-07	1.30114	-3.48385	17.5875	5.98697e-05	0.00099312	-0.705688	0.400955	10.5356	0.00159874	0.012048
A5SS:DBI-novelTr002-exon1;DBI-202-exon1	A5SS	chr2:119367061-119368187/+	Inc-novel	0.0001	0.0004	-0.0004	0.0004	-2.61232	3.72679	37.3803	5.22012e-09	7.62929e-07	-2.86797	-4.07967	30.9781	2.23803e-07	1.24441e-05	-0.205634	3.67465	5.68555	0.0190125	0.073216
SE:ACYP2-novelTr073-exon2;ACYP2-202-int3	SE	chr2:54138749-54304687/+	Inc-novel	0.0004	0.0001	0.0003	0.0003	2.28174	0.644906	37.3794	5.22206e-09	7.62929e-07	2.39553	-4.59948	39.7913	7.98924e-09	8.62738e-07	-0.0261084	0.560824	0.0557019	0.813911	0.912633
A3SS:SET-novelTr002-exon2;SET-204-exon2	A3SS	chr9:128684008-128691169/+	Inc-novel	0.0001	0	0	0	2.49112	1.31162	37.3732	5.65351e-09	8.19029e-07	2.23498	-4.71137	48.8425	3.02424e-08	2.4868e-06	-0.260864	1.21406	7.88293	0.00601271	0.0319716
A3SS:HP1BP3-novelTr046-exon2;HP1BP3-201-exon2	A3SS	chr1:20780541-20786648/-	Inc-novel	0.0001	0	0.0001	0.0001	2.88147	0.71122	37.3578	9.54174e-09	1.31867e-06	3.2424	-4.6366	38.8483	3.86534e-07	1.92333e-05	0.27235	0.627529	5.10466	0.0260563	0.0921839
A3SS:PHF3-202-exon4;PHF3-novelTr014-exon2	A3SS	chr6:63685912-63691796/+	Exc-novel	0.9998	0.9999	-0.0002	0.0002	-2.61205	0.121375	37.3342	5.32469e-09	7.75461e-07	-0.211899	0.121741	2.70099	0.103462	0.239396	2.21502	-4.67295	42.6159	8.49321e-08	5.71141e-06
A3SS:COX4I1-novelTr008-exon2;COX4I1-201-exon3	A3SS	chr16:85801279-85804936/+	Inc-novel	0.0001	0.0001	0.0001	0.0001	1.95349	5.70912	37.3099	1.42365e-07	1.49016e-05	2.0607	-4.61081	28.9024	5.08814e-07	2.38573e-05	0.162989	5.66534	6.15142	0.0148201	0.0613483
A3SS:MRPL3-novelTr015-exon2;MRPL3-201-exon10	A3SS	chr3:131462876-131468090/-	Inc-novel	0.0004	0.0001	0.0004	0.0004	2.54506	2.56734	37.2812	5.44732e-09	7.92484e-07	2.94286	-4.27645	37.7551	1.68972e-08	1.58214e-06	0.216474	2.47847	7.9676	0.00575812	0.0309903
A3SS:DDX41-201-exon17;DDX41-novelTr013-exon2	A3SS	chr5:177511854-177512095/-	Exc-novel	0.9999	1	0	0	-2.3366	2.91793	37.2737	9.87056e-09	1.36139e-06	0.0612211	2.99999	0.627544	0.430154	0.618	2.42011	-4.72595	32.6509	1.85853e-06	6.66388e-05
A3SS:PTPN7-novelTr044-exon2;PTPN7-201-exon7	A3SS	chr1:202153836-202154185/-	Inc-novel	0.0823	0.0088	0.0735	0.0735	1.78941	1.73783	37.2733	5.466e-09	7.94365e-07	1.12226	-2.27637	15.09	0.000185368	0.00236822	-0.621404	1.55591	26.7419	1.21573e-06	4.72741e-05
A5SS:SBDS-201-exon4;SBDS-novelTr001-exon1	A5SS	chr7:66988500-66991175/-	Exc-novel	0.9999	0.9999	-0.0001	0.0001	-2.55639	1.76361	37.2498	5.52158e-09	8.00757e-07	-0.102896	1.81195	0.765894	0.383611	0.574928	2.51683	-4.62923	43.3636	3.20599e-09	4.07573e-07
A3SS:ENO1-201-exon10;ENO1-novelTr054-exon2	A3SS	chr1:8863328-8863890/-	Exc-novel	0.9999	1	0	0	-2.51216	7.12384	37.2454	9.98386e-09	1.37564e-06	-0.168822	7.21754	6.60551	0.0116578	0.0514661	2.27933	-4.73551	28.5702	5.69108e-06	0.000159932
A5SS:TAX1BP1-201-exon2;TAX1BP1-novelTr030-exon1	A5SS	chr7:27748672-27758030/+	Exc-novel	0.9999	1	0	0	-2.92886	2.85216	37.232	1.00381e-08	1.38173e-06	0.0777905	2.93095	0.685001	0.409863	0.599312	2.97883	-4.65559	37.1588	2.92011e-07	1.53935e-05
A5SS:RPL18-201-exon4;RPL18-novelTr002-exon1	A5SS	chr19:48615947-48616091/-	Exc-novel	0.9999	1	0	0	-3.46746	7.33132	37.1833	1.02373e-08	1.40635e-06	-0.0193303	7.4397	0.041737	0.838542	0.927996	0.775812	-4.55586	4.3306	0.0551173	0.155281
SE:DGKZ-novelTr052-exon2;DGKZ-203-int4	SE	chr11:46368080-46369493/+	Inc-novel	0.0002	0.0001	0.0002	0.0002	2.48129	0.45102	37.1285	5.81739e-09	8.41888e-07	2.2013	-4.63918	38.525	1.11144e-07	7.13379e-06	-0.455983	0.315042	11.8703	0.000838404	0.00740693
A3SS:TTC27-novelTr010-exon2;TTC27-201-exon5	A3SS	chr2:32640411-32650130/+	Inc-novel	0.0049	0.0002	0.0047	0.0047	2.31706	0.617561	37.1133	5.85556e-09	8.45821e-07	2.13698	-3.96871	27.8774	7.67572e-07	3.26909e-05	-0.258255	0.469838	4.25246	0.0418158	0.12795
A3SS:CDC27-novelTr028-exon2;CDC27-201-exon7	A3SS	chr17:47157125-47157229/-	Inc-novel	0.0186	0.0004	0.0181	0.0181	2.13266	0.0992524	37.1128	5.85682e-09	8.45821e-07	2.13098	-3.87675	31.4906	1.83141e-07	1.06283e-05	-0.0135883	-0.0643194	0.0106119	0.91816	0.976445
A3SS:DDX27-novelTr030-exon2;DDX27-205-exon20	A3SS	chr20:49242682-49243628/+	Inc-novel	0.0001	0	0.0001	0.0001	2.48334	1.79247	37.1111	1.05402e-08	1.44508e-06	2.45236	-4.72015	35.3744	4.76763e-07	2.27093e-05	-0.114294	1.71742	1.46093	0.229664	0.409965
A3SS:AKAP8-212-exon9;AKAP8-201-exon9	A3SS	chr19:15368323-15370145/-	Inc-NMD	0.002	0.0001	0.0019	0.0019	2.47602	-0.154995	37.1053	5.87584e-09	8.46867e-07	2.66741	-4.28783	37.5558	1.81942e-08	1.67825e-06	0.144189	-0.312834	0.957643	0.330169	0.522382
A5SS:RPS4X-novelTr010-exon1;RPS4X-201-exon4	A5SS	chrX:72273973-72275052/-	Inc-novel	0.0001	0	0	0	2.50889	7.42896	37.1051	5.87633e-09	8.46867e-07	2.68609	-4.49261	34.4413	5.8701e-08	4.20679e-06	0.20132	7.37125	4.94576	0.0284298	0.0973533
A3SS:EMC4-201-exon2;EMC4-novelTr001-exon2	A3SS	chr15:34225201-34225556/+	Exc-novel	0.9999	1	0	0	-2.61077	3.68055	37.0087	1.09852e-08	1.50162e-06	-0.00858675	3.76572	0.0259057	0.872459	0.948587	3.08439	-4.68718	30.5383	3.28694e-06	0.000104023
A5SS:ATP5MG-201-exon2;ATP5MG-novelTr024-exon1	A5SS	chr11:118406990-118408999/+	Exc-novel	0.9999	1	0	0	-1.80248	5.46029	37.0028	6.2186e-06	0.000382428	0.202553	5.56821	6.2926	0.0137505	0.0581358	1.98968	-4.74209	48.5365	9.87559e-07	3.98493e-05
A3SS:ADH5-201-exon6;ADH5-novelTr017-exon2	A3SS	chr4:99076385-99076703/-	Exc-novel	0.9997	0.9999	-0.0002	0.0002	-2.31691	2.44418	36.9829	6.19404e-09	8.91722e-07	0.255483	2.49085	10.369	0.00173443	0.0127297	2.59858	-4.58747	48.0697	4.27259e-10	7.41524e-08
A3SS:SUB1-201-exon3;SUB1-novelTr012-exon2	A3SS	chr5:32588585-32591577/+	Exc-novel	0.9999	1	0	0	-3.03885	4.01312	36.9719	1.11497e-08	1.5226e-06	0.257126	4.08581	13.6851	0.000355364	0.00387514	3.33632	-4.59573	32.3228	2.02809e-06	7.1429e-05
AFE:CDK2AP1-202-exon1;CDK2AP1-201-exon1	AFE	chr12:123267283-123271563/-		0.4381	0.7257	-0.2876	0.2876	-1.88006	1.47192	36.945	6.29584e-09	9.04491e-07	-0.814392	0.805805	16.5096	9.71222e-05	0.00143066	0.434123	0.0331741	6.9786	0.00958978	0.044925
A5SS:PRPSAP2-201-exon10;PRPSAP2-novelTr037-exon1	A5SS	chr17:18923982-18928810/+	Exc-novel	0.9999	1	0	0	-2.52538	0.942506	36.8914	6.44297e-09	9.22749e-07	0.0665872	0.966783	0.750427	0.490344	0.672076	2.54246	-4.68117	50.0867	3.41473e-10	6.07517e-08
A3SS:ESYT1-novelTr015-exon2;ESYT1-201-exon16	A3SS	chr12:56134429-56136743/+	Inc-novel	0.0003	0	0.0003	0.0003	3.20364	1.26732	36.8323	1.1797e-08	1.59834e-06	2.70067	-4.66089	48.9053	1.50683e-08	1.44269e-06	-0.427224	1.13166	10.5231	0.00160853	0.0121043
SE:FUNDC2-201-exon4;FUNDC2-novelTr007-int1	SE	chrX:155046585-155054594/+	Exc-novel	0.9997	0.9999	-0.0002	0.0002	-2.14811	2.86114	36.8271	6.62419e-09	9.46738e-07	-0.00873677	2.93582	0.0185846	0.891841	0.960957	2.22391	-4.45147	24.7771	2.72526e-06	9.02073e-05
A3SS:DDX46-novelTr002-exon2;DDX46-201-exon3	A3SS	chr5:134764093-134766916/+	Inc-novel	0.0008	0.0001	0.0007	0.0007	2.10171	2.57557	36.8223	6.63795e-09	9.47723e-07	2.28245	-4.42335	32.5618	1.20777e-07	7.64369e-06	0.0294938	2.51435	0.0719938	0.789015	0.895871
A3SS:VRK1-212-exon11;VRK1-201-exon12	A3SS	chr14:96860736-96876029/+		0.0008	0.0001	0.0007	0.0007	2.21008	2.15786	36.7769	6.7692e-09	9.65464e-07	2.44962	-4.49932	45.0377	1.223e-09	1.81267e-07	0.37676	2.06856	20.02	2.05173e-05	0.000431281
A3SS:ACTB-212-exon2;ACTB-203-exon2	A3SS	chr7:5529664-5530523/-		0.0002	0.0001	0.0001	0.0001	2.5507	6.14848	36.749	6.85114e-09	9.75136e-07	1.27567	-4.18407	12.2166	0.000710591	0.00651086	-0.152419	6.05266	1.26173	0.264043	0.449765
SE:PRR13-novelTr044-exon2;PRR13-201-int3	SE	chr12:53443774-53446014/+	Inc-novel	0.0003	0.0001	0.0002	0.0002	2.08382	5.11489	36.7461	6.85974e-09	9.75355e-07	2.14702	-4.1806	25.0131	2.47148e-06	8.37651e-05	-0.00510456	5.06327	0.00840718	0.927129	0.981637
A3SS:DRAP1-201-exon7;DRAP1-novelTr012-exon2	A3SS	chr11:65920973-65921564/+	Exc-novel	0.9999	1	-0.0001	0.0001	-2.28144	3.49078	36.7264	1.23136e-08	1.66182e-06	0.255222	3.57351	5.37448	0.0224931	0.0829234	2.62466	-4.70012	41.9553	1.85125e-07	1.07007e-05
SE:TRPV2-201-exon6;TRPV2-novelTr007-int1	SE	chr17:16423768-16426721/+	Exc-novel	0.9999	0.9972	0.0027	0.0027	2.74941	0.868839	36.724	6.92545e-09	9.82674e-07	-0.104197	0.855523	0.729986	0.394953	0.585913	-2.81793	-3.70091	30.5052	2.69503e-07	1.45004e-05
SE:TRIM38-novelTr035-exon2;TRIM38-201-int7	SE	chr6:25973286-25983163/+	Inc-novel	0.0101	0.0004	0.0097	0.0097	2.11062	-0.045802	36.7185	6.94183e-09	9.83986e-07	1.5875	-4.27652	18.754	3.56993e-05	0.000658896	-0.348925	-0.193349	6.78091	0.010633	0.0480765
LMF2/ENST00000474879.7_Intron11/clean	IR	chr22:50504452-50504558/-	Inc-NMD	0.0004	0.0345	-0.0341	0.0341	-2.16442	0.218758	36.6966	7.00777e-09	9.92314e-07	-2.3663	-3.58638	33.3465	8.92412e-08	5.95493e-06	0.191459	0.0428051	2.02824	0.157547	0.319263
A3SS:SNHG29-210-exon2;SNHG29-novelTr004-exon2	A3SS	chr17:16439061-16439350/+	Exc-novel	0.9999	1	0	0	-2.55959	4.59411	36.6401	1.27514e-08	1.70876e-06	0.189426	4.66704	7.7694	0.00637257	0.0333932	3.32843	-4.65612	31.2561	2.7022e-06	8.97343e-05
A3SS:DCTN5-novelTr004-exon2;DCTN5-201-exon5	A3SS	chr16:23661282-23665625/+	Inc-novel	0.0002	0	0.0002	0.0002	2.71592	0.805229	36.6069	1.29239e-08	1.72396e-06	2.45201	-4.70218	42.6893	6.85695e-08	4.78244e-06	-0.180055	0.684053	3.50371	0.064187	0.173175
A3SS:RPS11-202-exon2;RPS11-201-exon2	A3SS	chr19:49496472-49497193/+		0.0002	0.0001	0.0001	0.0001	1.81674	6.54016	36.5835	7.35829e-09	1.03982e-06	1.82947	-4.18277	20.2116	1.88793e-05	0.000404173	0.0713413	6.48799	0.845179	0.360157	0.55267
A3SS:NUDT21-novelTr006-exon2;NUDT21-201-exon2	A3SS	chr16:56447990-56451086/-	Inc-novel	0.0001	0	0.0001	0.0001	2.13927	2.35076	36.5499	1.06491e-07	1.14683e-05	2.29739	-4.7115	62.1203	3.02424e-08	2.4868e-06	0.147652	2.26845	4.92687	0.0287267	0.0981263
A3SS:FLAD1-201-exon5;FLAD1-novelTr028-exon2	A3SS	chr1:154990258-154990464/+	Exc-novel	0.9995	0.9999	-0.0004	0.0004	-2.28603	1.44627	36.5273	7.53919e-09	1.06429e-06	0.0995196	1.4946	1.77245	0.18614	0.356347	2.34637	-4.44142	29.7242	3.66913e-07	1.84912e-05
A3SS:PSMC6-novelTr024-exon2;PSMC6-201-exon13	A3SS	chr14:52721191-52723964/+	Inc-novel	0.0002	0	0.0001	0.0001	2.43126	2.16396	36.4806	1.36026e-08	1.80578e-06	2.48698	-4.70207	43.7454	5.2585e-08	3.85862e-06	0.209601	2.08537	7.08458	0.00907504	0.0431706
AFE:TUBA1C-201-exon1;TUBA1C-202-exon1	AFE	chr12:49228167-49269464/+		0.9999	0.9999	0	0	-2.66233	2.92677	36.4587	7.76583e-09	1.09405e-06	0.173769	2.93841	6.12454	0.0150334	0.0619703	3.11972	-4.46965	46.2417	8.03237e-10	1.26956e-07
A3SS:NARS1-novelTr018-exon2;NARS1-201-exon12	A3SS	chr18:57602944-57605856/-	Inc-novel	0.0002	0	0.0001	0.0001	2.65562	1.8507	36.4445	1.38032e-08	1.83064e-06	2.67525	-4.66457	40.6019	1.17071e-07	7.45187e-06	0.181864	1.74366	4.92693	0.0287258	0.0981263
SE:XAF1-novelTr049-exon2;XAF1-202-int2	SE	chr17:6758225-6759661/+	Inc-novel	0.0082	0.0003	0.0079	0.0079	2.40571	1.44821	36.4396	7.83014e-09	1.10198e-06	2.3273	-3.9212	35.8616	3.42822e-08	2.73588e-06	-0.149362	1.34364	0.691208	0.407757	0.597172
A3SS:RPS3A-201-exon4;RPS3A-novelTr008-exon2	A3SS	chr4:151101163-151102987/+	Exc-novel	0.9953	0.9998	-0.0045	0.0045	-2.37946	8.23292	36.3516	8.13351e-09	1.14307e-06	0.00821991	8.32516	0.0120444	0.912833	0.97314	2.65308	-0.169517	46.2861	7.90952e-10	1.25374e-07
A3SS:CEP85-novelTr021-exon2;CEP85-201-exon10	A3SS	chr1:26269615-26271013/+	Inc-novel	0.0003	0.0001	0.0002	0.0002	2.41906	-0.0288361	36.3506	1.538e-08	2.00888e-06	1.85557	-4.70548	47.7573	6.05891e-06	0.000168362	-0.223885	-0.174055	3.93833	0.0499684	0.144669
A3SS:EDRF1-novelTr001-exon2;EDRF1-202-exon2	A3SS	chr10:125719916-125721203/+	Inc-novel	0.002	0.0001	0.0019	0.0019	2.56944	-0.586146	36.3502	8.13864e-09	1.14307e-06	2.11269	-4.40308	26.8537	1.16167e-06	4.55178e-05	-0.331908	-0.753639	4.27499	0.0412884	0.126954
A3SS:DYNLL1-novelTr016-exon2;DYNLL1-novelTr017-exon2	A3SS	chr12:120493926-120496415/+	Inc-novel;Exc-novel	NA	NA	NA	NA	3.97769	-3.50337	36.31	8.28101e-09	1.16188e-06	1.63254	-4.66123	14.9427	0.000198356	0.00248789	-2.42172	-4.3558	21.2118	1.38072e-05	0.000317656
A3SS:POLRMT-202-exon14;POLRMT-novelTr014-exon2	A3SS	chr19:619258-619585/-	Exc-novel	0.9997	0.9999	-0.0003	0.0003	-2.04847	-0.382378	36.2493	2.02288e-08	2.58117e-06	0.431829	-0.422454	11.3052	0.00110021	0.0090777	2.57237	-4.64757	66.7266	9.42315e-11	1.98018e-08
A3SS:LDHB-201-exon7;ENSG00000285854-novelTr020-exon2	A3SS	chr12:21637184-21638352/-	Exc-novel	1	0.9999	0	0	2.99372	6.44987	36.2316	1.16118e-08	1.57635e-06	0.159826	6.53166	6.36466	0.0132361	0.0565259	-2.69609	-4.53058	23.3355	9.5608e-06	0.000239531
SE:SUCLA2-novelTr059-exon2;SUCLA2-205-int1	SE	chr13:47997024-48001179/-	Inc-novel	0.0002	0.0001	0.0002	0.0002	2.23222	0.708008	36.2298	9.27419e-08	1.01483e-05	2.15668	-4.72503	62.2126	6.95694e-08	4.84393e-06	-0.0308604	0.607004	0.110783	0.73996	0.864221
AFE:ANKRD28-206-exon1;ANKRD28-201-exon1	AFE	chr3:15795307-15859376/-		0.9986	0.9998	-0.0012	0.0012	-3.10847	0.534823	36.1689	8.80214e-09	1.2325e-06	-1.361	0.507585	28.9663	4.96009e-07	2.3389e-05	0.166043	-3.88947	0.212202	0.646059	0.795929
A3SS:HSPA8-novelTr024-exon2;HSPA8-201-exon7	A3SS	chr11:123058485-123058631/-	Inc-novel	0.0002	0.0001	0.0001	0.0001	2.05686	6.15578	36.1362	8.9278e-09	1.24756e-06	2.52276	-4.3758	36.9384	2.28965e-08	1.99504e-06	0.494091	6.09252	46.9935	6.18944e-10	1.00948e-07
A3SS:GUCY1B1-novelTr019-exon2;GUCY1B1-201-exon10	A3SS	chr4:155800075-155802341/+	Inc-novel	0.0636	0.0001	0.0635	0.0635	2.75124	0.353217	36.1138	9.01459e-09	1.25703e-06	1.85416	-3.46478	14.8699	0.000205116	0.00255262	-0.952553	0.168162	23.6569	4.34694e-06	0.00012958
TRMT2B/ENST00000372935.5_Intron12/clean	IR	chrX:101019071-101019283/-	Inc-NMD	0.0001	0.0008	-0.0007	0.0007	-2.72433	0.251438	36.1117	9.02288e-09	1.25703e-06	-2.5965	-4.39587	30.3168	2.90275e-07	1.53305e-05	0.0869791	0.115886	0.761866	0.38486	0.576068
SE:SLC25A14-novelTr019-exon2;SLC25A14-201-int8	SE	chrX:130365677-130371563/+	Inc-novel	0.0002	0.0001	0.0001	0.0001	2.43626	-0.365425	36.0883	9.11463e-09	1.26725e-06	2.51575	-4.62711	38.6223	1.67572e-08	1.57223e-06	-0.116788	-0.496573	1.2273	0.27062	0.45755
A3SS:DDX55-novelTr020-exon2;DDX55-201-exon8	A3SS	chr12:123610129-123613169/+	Inc-novel	0.0004	0.0001	0.0003	0.0003	2.32164	1.39521	36.0578	9.23559e-09	1.2802e-06	2.32603	-4.62389	39.8226	7.89849e-09	8.5528e-07	0.103088	1.30512	1.63453	0.20407	0.378632
A3SS:PPIP5K2-novelTr015-exon2;PPIP5K2-202-exon9	A3SS	chr5:103149314-103151252/+	Inc-novel	0.0003	0	0.0002	0.0002	2.49578	0.957765	36.0424	9.29759e-09	1.28751e-06	2.23832	-4.69608	61.3242	3.54636e-08	2.8139e-06	-0.0797955	0.862137	0.367698	0.545652	0.71823
A3SS:NCL-201-exon14;NCL-novelTr041-exon2	A3SS	chr2:231455241-231455400/-	Exc-novel	0.9999	0.9999	-0.0001	0.0001	-2.44149	4.72654	35.9996	9.47124e-09	1.31024e-06	0.229287	4.77641	6.88906	0.0100484	0.0464533	2.66976	-4.38327	30.1281	3.1272e-07	1.62893e-05
A3SS:CCDC18-novelTr015-exon2;CCDC18-203-exon5	A3SS	chr1:93186504-93191999/+	Inc-novel	0.0002	0	0.0001	0.0001	2.73635	-0.0854671	35.991	1.65943e-08	2.15932e-06	2.40995	-4.71997	42.4694	7.24974e-08	5.00207e-06	-0.236485	-0.199852	3.43625	0.0667612	0.178055
A3SS:CYTL1-novelTr008-exon2;CYTL1-201-exon3	A3SS	chr4:5016965-5017134/-	Inc-novel	0.0262	0.0013	0.0249	0.0249	2.04865	3.11279	35.9215	9.79719e-09	1.35262e-06	1.93492	-2.43438	33.6183	8.03965e-08	5.45708e-06	-0.193364	3.02281	1.25102	0.266067	0.452281
A5SS:MRE11-201-exon19;MRE11-novelTr001-exon1	A5SS	chr11:94420182-94429915/-	Exc-novel	0.9999	0.9999	-0.0001	0.0001	-2.62234	0.0360288	35.8522	1.00959e-08	1.38831e-06	-0.326305	0.0255275	6.7053	0.0110627	0.0495151	2.40887	-4.69954	54.2407	1.67271e-09	2.35291e-07
A3SS:MRPL24-202-exon2;MRPL24-novelTr030-exon2	A3SS	chr1:156738626-156741052/-	Exc-novel	0.9999	0.9999	-0.0001	0.0001	-2.01319	2.42372	35.7212	1.61278e-07	1.6704e-05	0.26318	2.50582	10.3998	0.00170848	0.0125969	2.23279	-4.66876	39.5231	1.21776e-08	1.20911e-06
A3SS:COMT-novelTr007-exon2;COMT-202-exon2	A3SS	chr22:19941898-19961198/+	Inc-novel	0.0005	0.0001	0.0004	0.0004	2.18471	3.20932	35.6716	1.0918e-08	1.49391e-06	2.40655	-4.22239	26.222	1.50311e-06	5.62239e-05	0.0742401	3.14454	0.789503	0.376407	0.567451
A3SS:DCAF16-201-exon3;DCAF16-novelTr001-exon2	A3SS	chr4:17804757-17805106/-	Exc-novel	0.9986	0.9017	0.0969	0.0969	2.13638	-0.885348	35.6192	1.11689e-08	1.52371e-06	-0.168064	-1.21563	1.61562	0.206686	0.381689	-2.08949	-3.1806	27.3468	9.51011e-07	3.87483e-05
A5SS:ENSG00000285629-novelTr014-exon1;RPL22-201-exon1	A5SS	chr1:6197757-6199561/-	Inc-novel	0	0.0001	0	0	-4.7834	4.93761	35.6034	1.51066e-08	1.98222e-06	-4.34575	-3.94666	18.5621	6.09674e-05	0.00100721	0.248332	4.87756	13.7418	0.000346065	0.00379209
A3SS:RPS10-NUDT3-novelTr023-exon2;RPS10-203-exon4	A3SS	chr6:34421808-34424668/-	Inc-novel	0.0001	0.0001	0.0001	0.0001	2.0055	7.37124	35.5983	1.12708e-08	1.53611e-06	2.07971	-4.34659	22.2391	7.90691e-06	0.000207662	0.0560507	7.32849	0.511169	0.476318	0.659301
A3SS:SPG21-novelTr017-exon2;SPG21-201-exon6	A3SS	chr15:64970223-64974601/-	Inc-novel	0.0002	0	0.0002	0.0002	2.11462	0.680606	35.5975	1.94779e-08	2.50154e-06	2.17118	-4.68194	35.765	4.27827e-07	2.08716e-05	0.16333	0.530987	2.14812	0.145917	0.302814
SE:SSR4-novelTr034-exon2;SSR4-203-int2	SE	chrX:153796553-153797457/+	Inc-novel	0.0001	0	0	0	2.09482	5.7451	35.5802	3.03771e-07	2.92872e-05	2.31914	-4.72067	46.1605	1.18352e-07	7.51604e-06	0.0516096	5.71318	0.374375	0.542033	0.715047
SE:PPP4R3B-novelTr059-exon2;PPP4R3B-205-int10	SE	chr2:55573778-55577314/-	Inc-novel	0.0545	0.005	0.0495	0.0495	1.75111	-0.151685	35.5628	1.14458e-08	1.55688e-06	1.5746	-3.72105	28.8068	5.28622e-07	2.45201e-05	-0.122279	-0.383467	1.01081	0.317162	0.508395
A3SS:TMSB10-201-exon2;TMSB10-novelTr001-exon2	A3SS	chr2:84905719-84906014/+	Exc-novel	0.9999	0.9999	-0.0001	0.0001	-1.9336	5.15311	35.5585	6.46494e-07	5.63486e-05	0.104053	5.22121	1.40886	0.238089	0.420508	2.04965	-4.6475	32.7584	1.62124e-06	5.97122e-05
A3SS:DDOST-novelTr023-exon2;DDOST-201-exon6	A3SS	chr1:20654708-20655439/-	Inc-novel	0.0001	0	0	0	2.25524	4.85913	35.5064	3.58038e-08	4.32093e-06	2.16318	-4.74841	34.8043	1.05934e-06	4.227e-05	-0.0793207	4.79159	1.7346	0.190869	0.362571
A3SS:ENSG00000267228-novelTr004-exon2;IER3IP1-201-exon2	A3SS	chr18:47157538-47176186/-	Inc-novel	0.0002	0.0001	0.0002	0.0002	2.14836	3.05925	35.5009	1.17571e-08	1.59451e-06	2.09077	-4.54928	26.2334	1.49611e-06	5.59773e-05	0.0553362	3.00788	0.743331	0.390682	0.581771
A3SS:CLINT1-novelTr040-exon2;CLINT1-201-exon5	A3SS	chr5:157813228-157814184/-	Inc-novel	0.0017	0.0001	0.0016	0.0016	2.28548	0.68441	35.4816	1.1856e-08	1.60477e-06	1.88037	-4.4023	18.5661	3.87817e-05	0.000702939	-0.47465	0.531056	23.5674	4.51328e-06	0.000133543
A3SS:TDP2-novelTr009-exon2;TDP2-201-exon4	A3SS	chr6:24654531-24657811/-	Inc-novel	0.0007	0.0001	0.0006	0.0006	2.62665	0.0190756	35.4775	1.18772e-08	1.60607e-06	2.58128	-4.51089	38.1308	1.47026e-08	1.41258e-06	-0.130193	-0.12591	0.936448	0.335554	0.528171
A3SS:WRAP53-novelTr003-exon2;WRAP53-201-exon5	A3SS	chr17:7700830-7701458/+	Inc-novel	0.0059	0.0002	0.0056	0.0056	2.06314	0.76022	35.4531	1.20037e-08	1.62158e-06	2.1546	-3.97404	27.7073	8.22066e-07	3.45235e-05	-0.00603428	0.645182	0.00435886	0.947494	0.992618
A3SS:CHD4-201-exon40;ENSG00000285238-novelTr027-exon2	A3SS	chr12:6570682-6570868/-	Exc-novel	0.9999	1	0	0	-2.95957	3.4424	35.4319	2.08392e-08	2.65415e-06	-0.139402	3.52194	1.5823	0.211392	0.387223	2.8291	-4.67142	34.5367	6.02624e-07	2.69778e-05
SE:RPL3-201-exon5;RPL3-novelTr017-int1	SE	chr22:39314847-39316705/-	Exc-novel	1	1	0	0	-2.23199	8.53077	35.3908	2.49996e-08	3.12636e-06	0.0154384	8.62897	0.0515757	0.820813	0.916812	2.20609	-4.74249	28.1326	6.44584e-06	0.000176713
SE:ABTB1-201-exon9;ABTB1-novelTr008-int1	SE	chr3:127677287-127677675/+	Exc-novel	0.9967	0.9999	-0.0032	0.0032	-2.38672	0.981059	35.3852	1.23632e-08	1.66689e-06	0.227502	1.01152	2.16482	0.144376	0.30044	2.38301	-4.09199	29.9534	3.35083e-07	1.71692e-05
A5SS:WDR54-201-exon1;WDR54-novelTr009-exon1	A5SS	chr2:74421790-74422152/+	Exc-novel	0.9999	0.9999	0	0	-2.86428	0.390406	35.356	1.25206e-08	1.68188e-06	-0.189693	0.405775	2.42524	0.12259	0.269093	2.70121	-4.62803	42.1037	4.94418e-09	5.82177e-07
A3SS:POLR2E-213-exon3;POLR2E-novelTr040-exon2	A3SS	chr19:1091906-1093903/-	Exc-novel	0.9999	1	0	0	-2.10766	4.0277	35.348	6.56466e-08	7.40465e-06	0.243188	4.10652	7.88473	0.00600718	0.0319477	2.41737	-4.70411	56.8384	4.85949e-09	5.74571e-07
A5SS:UBA7-201-exon13;UBA7-novelTr026-exon1	A5SS	chr3:49810184-49810371/-	Exc-novel	0.7409	0.9282	-0.1873	0.1873	-1.74785	1.59366	35.3239	1.26965e-08	1.7035e-06	-2.44457	1.43011	199.84	1.773e-25	1.13853e-21	-0.670502	-1.27572	7.10668	0.00897136	0.0428005
SE:YWHAZ-novelTr028-exon2;YWHAZ-201-int5	SE	chr8:100920753-100923954/-	Inc-novel	0.0002	0.0001	0.0001	0.0001	2.42116	3.98442	35.3124	1.27604e-08	1.70876e-06	2.18532	-4.64462	43.8635	2.40447e-08	2.05871e-06	-0.249886	3.89305	5.98588	0.0161861	0.0655371
A3SS:NMRAL1-201-exon6;NMRAL1-novelTr023-exon2	A3SS	chr16:4461880-4463659/-	Exc-novel	0.9999	1	0	0	-2.05565	2.80622	35.312	3.91809e-08	4.67132e-06	0.350064	2.89368	18.0031	4.9759e-05	0.000857281	2.55301	-4.72208	36.4466	6.98384e-07	3.04021e-05
A3SS:BAZ2B-202-exon22;BAZ2B-novelTr060-exon2	A3SS	chr2:159385298-159386352/-	Exc-novel	0.9992	0.9999	-0.0007	0.0007	-2.44183	-0.571948	35.3062	1.27947e-08	1.71169e-06	-0.507	-0.608762	10.8404	0.00137802	0.0107764	1.84307	-4.46744	17.6654	5.78259e-05	0.000966164
A3SS:NUDT2-201-exon2;NUDT2-novelTr002-exon2	A3SS	chr9:34329600-34338759/+	Exc-novel	0.9997	1	-0.0002	0.0002	-2.76989	0.852197	35.3035	2.19606e-08	2.7867e-06	0.391581	0.923851	7.08703	0.0090635	0.0431269	3.10861	-4.63364	46.0138	3.00726e-08	2.47948e-06
A3SS:WASH2P_ENSG00000291134.1-novelTr019-exon2;ENST00000538033.2-exon7	A3SS	chr2:113597639-113598397/+	Inc-novel	0.0006	0.0001	0.0005	0.0005	2.50414	0.232154	35.2999	1.283e-08	1.71309e-06	2.56263	-4.52882	35.152	4.48149e-08	3.40238e-06	-0.12422	0.126762	0.813686	0.369224	0.560116
A3SS:RPS19-novelTr022-exon2;RPS19-206-exon5	A3SS	chr19:41869215-41869698/+	Inc-novel	0.0001	0	0	0	1.58462	7.82428	35.2813	4.96059e-05	0.00198686	1.61265	-4.79096	27.021	3.00196e-05	0.000578153	0.000717122	7.78468	8.5869e-05	0.992625	1
AFE:ST7-212-exon1;ST7-201-exon1	AFE	chr7:116953692-117099761/+		0.1392	0.0151	0.1241	0.1241	1.74707	-0.0865013	35.2591	1.30594e-08	1.74035e-06	1.12972	-3.01455	15.4782	0.000155171	0.00205983	-0.46688	-0.356436	12.8042	0.000537641	0.00530336
A3SS:RACK1-novelTr053-exon2;RACK1-210-exon7	A3SS	chr5:181237720-181238098/-	Inc-novel	0.0001	0	0	0	2.12049	7.78182	35.2417	7.76564e-08	8.60466e-06	2.09684	-4.67634	29.7582	4.45154e-07	2.15645e-05	0.0408829	7.74508	0.22306	0.637759	0.789753
A3SS:ERGIC3-202-exon11;ERGIC3-novelTr027-exon2	A3SS	chr20:35556272-35557004/+	Exc-novel	0.9999	0.9999	0	0	-2.41918	4.28751	35.1936	1.34364e-08	1.78819e-06	-0.517803	4.37482	50.9163	1.62497e-10	3.18531e-08	1.96335	-4.49023	18.1075	4.75067e-05	0.000827513
SE:CD300A-novelTr029-exon2;CD300A-201-int2	SE	chr17:74474686-74477435/+	Inc-novel	0.0001	0.0001	0	0	2.97988	1.99787	35.1922	1.34443e-08	1.78819e-06	2.48911	-4.65138	40.9577	7.36027e-09	8.08412e-07	-0.306433	1.94073	4.02645	0.0475222	0.139455
ALE:ERV3-1-203-exon2;ERV3-1-202-exon2	ALE	chr7:65005195-65006540/-		0.9476	0.5557	0.3919	0.3919	2.40865	-0.783617	35.1732	1.35559e-08	1.8013e-06	0.780007	-1.52265	9.85295	0.0022354	0.0154629	-1.66975	-2.03145	21.7416	9.77323e-06	0.000243161
A3SS:CASC3-novelTr010-exon2;CASC3-201-exon11	A3SS	chr17:40167949-40168202/+	Inc-novel	0.0009	0.0001	0.0008	0.0008	2.19216	0.101619	35.0802	1.41153e-08	1.86844e-06	2.22131	-4.55403	31.2999	1.97308e-07	1.12518e-05	-0.0282944	-0.0418014	0.0704004	0.791307	0.897376
AFE:XPO7-202-exon1;XPO7-201-exon1	AFE	chr8:21919789-21966856/+		0.0561	0.0016	0.0545	0.0545	2.40599	-0.536479	35.0692	1.4183e-08	1.87413e-06	2.59306	-2.73748	32.1032	1.4427e-07	8.77444e-06	-0.125216	-0.937805	0.917317	0.340516	0.533094
A3SS:ENSG00000257207-novelTr005-exon2;LIMS4-203-exon5	A3SS	chr2:110455001-110455434/-	Inc-novel	0.0022	0.0001	0.0022	0.0022	3.10346	0.486061	35.0689	1.41854e-08	1.87413e-06	2.72276	-4.49451	56.0695	2.96287e-11	7.17648e-09	-0.346693	0.366196	2.56135	0.112695	0.25474
A3SS:SPART-novelTr023-exon2;SPART-202-exon7	A3SS	chr13:36312478-36314226/-	Inc-novel	0.0002	0	0.0001	0.0001	2.68343	1.19696	35.0661	2.41982e-08	3.03991e-06	2.29628	-4.72484	36.1954	3.79936e-07	1.89539e-05	-0.328742	1.09438	11.2771	0.00111523	0.00916473
A3SS:HNRNPC-203-exon7;HNRNPC-novelTr051-exon2	A3SS	chr14:21211532-21211809/-	Exc-novel	0.9999	1	0	0	-2.76522	5.12467	35.0574	2.42846e-08	3.04799e-06	0.201539	5.18755	10.9674	0.00129564	0.0102869	2.73375	-4.665	31.0209	2.8806e-06	9.41192e-05
A3SS:ARHGEF6-novelTr025-exon2;ARHGEF6-201-exon16	A3SS	chrX:136679661-136680730/-	Inc-novel	0.0001	0.0036	-0.0035	0.0035	-2.47694	0.297315	35.0465	1.43241e-08	1.89064e-06	-2.69616	-4.08806	36	3.25422e-08	2.61973e-06	-0.216734	0.125207	3.38013	0.0689881	0.182197
SE:CISD1-201-exon2;CISD1-novelTr002-int1	SE	chr10:58269305-58287560/+	Exc-novel	0.9999	1	-0.0001	0.0001	-2.00069	1.81711	35.0243	1.04198e-07	1.12301e-05	0.429381	1.8931	21.3745	1.14353e-05	0.000275241	2.40567	-4.70072	64.2766	1.67271e-09	2.35291e-07
A3SS:USP34-novelTr049-exon2;USP34-201-exon80	A3SS	chr2:61188710-61188909/-	Inc-novel	0.0074	0.0004	0.007	0.007	1.98743	0.717203	35.0154	1.45193e-08	1.91458e-06	1.52299	-4.02146	15.0997	0.000184545	0.00236089	-0.331697	0.572035	11.3189	0.00109292	0.00902807
SE:TAF2-240-exon11;TAF2-201-int9	SE	chr8:119793452-119795531/-	Inc-NMD	0.016	0.0004	0.0155	0.0155	2.33688	-0.984188	35.0034	1.45952e-08	1.92275e-06	1.76639	-4.37074	24.8354	2.66017e-06	8.8573e-05	-0.600947	-1.20256	13.1871	0.000448814	0.00460867
SE:RSL1D1-novelTr042-exon2;RSL1D1-201-int1	SE	chr16:11850419-11851407/-	Inc-novel	0.0002	0.0001	0.0002	0.0002	2.05521	4.14713	34.9954	1.46463e-08	1.92764e-06	2.09017	-4.58062	30.4909	2.71028e-07	1.45598e-05	0.124603	4.0899	3.91679	0.0505868	0.145959
A3SS:MAT2B-217-exon4;MAT2B-201-exon4	A3SS	chr5:163513670-163513841/+		0.0099	0.0005	0.0095	0.0095	1.83245	2.01306	34.9565	1.4896e-08	1.95864e-06	2.0099	-3.7227	31.3372	1.94446e-07	1.11161e-05	0.0435937	1.89991	0.193476	0.660999	0.807225
A3SS:ABTB1-201-exon10;ABTB1-novelTr010-exon2	A3SS	chr3:127677564-127677695/+	Exc-novel	0.9999	0.9994	0.0006	0.0006	3.06626	0.907352	34.9292	1.50745e-08	1.98023e-06	0.37403	0.944911	5.88891	0.017047	0.0676511	-2.7869	-4.24247	27.5709	8.68605e-07	3.60423e-05
A3SS:STK4-novelTr014-exon2;STK4-202-exon6	A3SS	chr20:44987297-44995089/+	Inc-novel	0.0002	0	0.0002	0.0002	2.59557	0.560725	34.9163	2.57283e-08	3.20876e-06	1.92786	-4.74419	35.9613	8.71476e-07	3.61152e-05	-0.389612	0.452621	12.469	0.000630174	0.00597917
A3SS:WBP11-201-exon11;WBP11-novelTr014-exon2	A3SS	chr12:14789062-14790455/-	Exc-novel	0.9999	0.9999	0	0	-2.90613	2.56222	34.9138	1.51757e-08	1.98784e-06	0.102049	2.60394	1.07303	0.302788	0.492816	3.142	-4.27711	33.0483	1.27812e-07	7.98459e-06
A3SS:EMC2-novelTr015-exon2;EMC2-201-exon9	A3SS	chr8:108475964-108476781/+	Inc-novel	0.0031	0.0001	0.0029	0.0029	2.24197	0.789352	34.9014	1.5258e-08	1.99484e-06	2.41952	-4.27397	36.0678	3.17241e-08	2.57489e-06	0.103393	0.683262	0.740339	0.391633	0.582738
SE:DPF2-205-exon8;DPF2-novelTr010-int1	SE	chr11:65345804-65346246/+	Exc-novel	0.9999	1	0	0	-2.34467	2.25946	34.819	4.67228e-08	5.45392e-06	-0.162661	2.30425	4.44758	0.037477	0.11863	2.12138	-4.73012	50.6557	1.18352e-07	7.51604e-06
A5SS:RPL4-201-exon4;RPL4-novelTr006-exon1	A5SS	chr15:66501913-66502624/-	Exc-novel	0.9999	1	0	0	-3.10948	6.70083	34.8094	2.68803e-08	3.3254e-06	0.0712611	6.78002	1.44713	0.231861	0.412645	0.697272	-4.60209	4.2332	0.0575963	0.160323
SE:ASB9-novelTr018-exon2;ASB9-202-int4	SE	chrX:15250565-15252253/-	Inc-novel	0.0006	0.0001	0.0005	0.0005	2.81341	0.203336	34.7734	1.61326e-08	2.10321e-06	1.89084	-4.58457	23.3701	4.90298e-06	0.000142839	-0.756658	0.0913289	23.9426	3.85707e-06	0.00011793
A5SS:RPLP1-novelTr057-exon1;RPLP1-201-exon2	A5SS	chr15:69453722-69455169/+	Inc-novel	0	0.0001	0	0	-3.72508	8.508	34.7222	2.18859e-08	2.77977e-06	-3.63372	-4.26517	19.9287	3.54129e-05	0.000655253	0.0116089	8.4677	0.0225236	0.881008	0.954048
A3SS:DNAJB12-202-exon8;DNAJB12-novelTr016-exon2	A3SS	chr10:72335926-72336523/-	Exc-novel	0.9999	1	0	0	-2.67402	1.43422	34.7068	2.80347e-08	3.4466e-06	-0.00762382	1.47811	0.0089791	0.924699	0.980169	2.65694	-4.69443	30.3307	3.47993e-06	0.000108895
A3SS:MDH1-201-exon8;MDH1-novelTr016-exon2	A3SS	chr2:63605394-63605944/+	Exc-novel	0.9999	1	0	0	-2.72843	4.11827	34.6621	2.85538e-08	3.49485e-06	0.0997837	4.20517	1.88916	0.172403	0.339662	2.89722	-4.6745	30.7641	3.08976e-06	9.92852e-05
SE:EXOC1-203-exon11;EXOC1-202-int10	SE	chr4:55883929-55890222/+		0.1731	0.0119	0.1612	0.1612	1.83281	-0.444153	34.5962	1.74278e-08	2.26351e-06	1.31807	-3.1315	18.622	3.78371e-05	0.000690303	-0.515799	-0.771532	13.4396	0.000398628	0.00422593
SE:NPM1-201-exon5;NPM1-novelTr021-int1	SE	chr5:171391800-171392913/+	Exc-novel	1	0.9999	0	0	3.06064	7.11435	34.5932	1.74506e-08	2.26375e-06	0.306977	7.19834	23.7114	4.24891e-06	0.000127165	-2.82375	-4.39244	22.8357	6.14088e-06	0.000170177
SE:H3-3A-novelTr040-exon2;H3-3A-201-int2	SE	chr1:226065810-226071350/+	Inc-novel	0.0004	0.0001	0.0003	0.0003	1.78955	6.18482	34.5917	1.74624e-08	2.26375e-06	1.70907	-4.12487	19.2078	2.92459e-05	0.000569098	0.00558735	6.13052	0.005621	0.940387	0.989059
A3SS:NCF4-novelTr029-exon2;NCF4-201-exon9	A3SS	chr22:36875784-36876028/+	Inc-novel	0.0001	0	0.0001	0.0001	3.2817	3.58603	34.5509	2.98866e-08	3.64828e-06	3.3481	-4.60338	44.4299	1.05265e-07	6.83336e-06	0.0810025	3.523	0.284616	0.594888	0.758311
A3SS:CSE1L-201-exon20;CSE1L-novelTr027-exon2	A3SS	chr20:49089747-49090754/+	Exc-novel	0.9952	0.9998	-0.0046	0.0046	-2.10662	1.4082	34.503	1.81511e-08	2.35083e-06	0.29945	1.4039	8.20193	0.00511019	0.02832	2.28829	-3.94289	31.3207	1.95706e-07	1.11743e-05
A3SS:LYZ-novelTr007-exon2;LYZ-201-exon3	A3SS	chr12:69350273-69352219/+	Inc-novel	0.0002	0.0001	0.0002	0.0002	3.83971	5.31661	34.4856	1.82892e-08	2.36242e-06	2.86084	-4.43746	50.3107	1.99279e-10	3.82921e-08	-0.890831	5.24867	9.50689	0.00265322	0.0174599
SE:SRSF5-201-exon7;SRSF5-novelTr023-int1	SE	chr14:69770541-69771193/+	Exc-novel	0.9999	0.9999	-0.0001	0.0001	-2.20859	4.53774	34.4853	1.8292e-08	2.36242e-06	-0.242915	4.58484	12.0309	0.000776405	0.00697252	1.95613	-4.5364	20.8028	1.46209e-05	0.000331297
A3SS:ELP2-203-exon4;ELP2-novelTr002-exon2	A3SS	chr18:36136378-36138282/+	Exc-novel	0.9997	0.9999	-0.0002	0.0002	-2.77707	0.174286	34.4707	1.84083e-08	2.37522e-06	-1.09777	0.146801	100.384	1.00459e-16	6.60453e-14	1.62796	-4.66483	17.9201	5.16288e-05	0.000882885
A3SS:MPDU1-201-exon6;MPDU1-218-exon6	A3SS	chr17:7587018-7587169/+		0.9939	0.9998	-0.006	0.006	-2.01917	1.65945	34.4397	1.86595e-08	2.40539e-06	0.392779	1.68136	16.9046	8.12854e-05	0.00125657	2.40703	-3.67873	34.0389	6.84417e-08	4.77715e-06
A3SS:NDUFS3-201-exon6;NDUFS3-novelTr013-exon2	A3SS	chr11:47582214-47582398/+	Exc-novel	0.9997	0.9999	-0.0002	0.0002	-2.19441	3.04469	34.4226	1.87988e-08	2.42108e-06	0.352403	3.12111	20.3299	1.79356e-05	0.00038794	2.58134	-4.44042	32.9147	1.05381e-07	6.83858e-06
SE:FAU-207-exon2;FAU-novelTr005-int1	SE	chr11:65121645-65122089/-	Exc-novel	0.9999	0.9999	-0.0001	0.0001	-2.02147	6.3328	34.4122	1.88849e-08	2.42991e-06	0.0923709	6.4302	1.80022	0.182758	0.352804	2.34119	-4.32374	23.8418	4.64675e-06	0.000136547
A3SS:OLA1-novelTr045-exon2;OLA1-201-exon4	A3SS	chr2:174223161-174229307/-	Inc-novel	0.0001	0	0.0001	0.0001	2.40837	2.76325	34.4069	3.17072e-08	3.86348e-06	2.41137	-4.71515	35.9441	4.07168e-07	2.00408e-05	0.0377216	2.67979	0.343415	0.5592	0.729322
A3SS:BZW1-novelTr016-exon2;BZW1-203-exon11	A3SS	chr2:200820121-200821182/+	Inc-novel	0.0006	0.0001	0.0005	0.0005	2.28529	2.75481	34.3906	1.90632e-08	2.45057e-06	2.01133	-4.36534	23.2986	5.05257e-06	0.000146517	-0.225121	2.65563	5.51972	0.0207912	0.078123
A3SS:STX5-novelTr021-exon2;STX5-201-exon8	A3SS	chr11:62825118-62825282/-	Inc-novel	0.0002	0.0001	0.0001	0.0001	2.20385	1.18495	34.3194	1.96656e-08	2.5233e-06	2.25868	-4.59722	27.8499	9.3458e-07	3.81915e-05	-0.0431823	1.0965	0.328713	0.56772	0.736237
A3SS:ENSG00000228144-novelTr028-exon2;TMBIM4-202-exon5	A3SS	chr12:66145959-66147907/-	Inc-novel	0.0003	0.0001	0.0003	0.0003	2.24228	3.29485	34.3165	1.96906e-08	2.52416e-06	2.15452	-4.4991	25.5979	1.94168e-06	6.90551e-05	-0.0315975	3.23496	0.134714	0.714378	0.845431
SE:PPP6R3-novelTr090-exon2;PPP6R3-201-int7	SE	chr11:68551187-68554144/+	Inc-novel	0.0032	0.0002	0.003	0.003	2.34298	-0.278146	34.3117	1.97316e-08	2.52707e-06	1.4777	-4.53169	16.7697	8.63745e-05	0.00131587	-0.821479	-0.453251	46.4914	7.36516e-10	1.17896e-07
SE:ABCC1-novelTr069-exon2;ABCC1-202-int20	SE	chr16:16102718-16106737/+	Inc-novel	0.0007	0.0001	0.0006	0.0006	2.79844	-0.238311	34.2577	2.02023e-08	2.58117e-06	1.62002	-4.58357	19.6836	2.37526e-05	0.000484249	-0.992982	-0.389191	28.4883	6.00491e-07	2.68867e-05
A3SS:BCS1L-novelTr036-exon2;BCS1L-201-exon6	A3SS	chr2:218662261-218662509/+	Inc-novel	0.0012	0.0001	0.0011	0.0011	2.14634	2.59157	34.2549	2.02275e-08	2.58117e-06	2.63242	-3.94345	34.439	5.87516e-08	4.20823e-06	0.516658	2.52723	45.278	1.12426e-09	1.68349e-07
SE:POLK-novelTr049-exon2;POLK-201-int1	SE	chr5:75511915-75547009/+	Inc-novel	0.0004	0.0001	0.0003	0.0003	2.47634	-0.747998	34.2519	2.02534e-08	2.58192e-06	2.19868	-4.57234	26.3442	1.69436e-06	6.18773e-05	-0.167971	-0.903724	1.69324	0.196197	0.369653
A3SS:CKS1B-novelTr004-exon2;CKS1B-201-exon3	A3SS	chr1:154978115-154978724/+	Inc-novel	0.0027	0.0002	0.0025	0.0025	1.88443	3.88245	34.1695	2.09966e-08	2.67174e-06	2.34668	-3.6024	35.888	3.39436e-08	2.71199e-06	0.405832	3.82251	18.3039	4.35466e-05	0.000771182
A3SS:KIF22-201-exon5;KIF22-novelTr007-exon2	A3SS	chr16:29798748-29799061/+	Exc-novel	0.9998	1	-0.0001	0.0001	-2.75315	2.10996	34.1461	3.52965e-08	4.26344e-06	0.266825	2.1492	6.4091	0.0129289	0.055506	2.96143	-4.65283	52.6356	6.385e-09	7.18733e-07
A5SS:NHP2-201-exon3;NHP2-novelTr003-exon1	A5SS	chr5:178149839-178150956/-	Exc-novel	0.9957	0.9994	-0.0037	0.0037	-1.59326	4.85172	34.0903	2.17361e-08	2.76329e-06	0.121035	4.93546	3.69836	0.0573427	0.159839	1.7347	-2.81442	29.813	3.54223e-07	1.79632e-05
GLO1/ENST00000373365.5_Intron1/clean	IR	chr6:38686975-38702970/-	Inc-NMD	0.0008	0.0034	-0.0026	0.0026	-1.57078	2.57739	34.0747	8.35998e-08	9.23356e-06	-1.58349	-4.12138	36.0044	4.57552e-08	3.45666e-06	0.0365918	2.49863	0.349731	0.649478	0.798115
A3SS:ENSG00000289744-novelTr019-exon2;STN1-201-exon6	A3SS	chr10:103899001-103900061/-	Inc-novel	0.0003	0.0001	0.0002	0.0002	2.32596	0.941714	34.0256	2.23591e-08	2.83399e-06	1.90512	-4.56055	20.1347	2.17644e-05	0.000452224	-0.488557	0.844025	26.8963	1.14176e-06	4.49099e-05
CAST/ENST00000309190.9_Intron17/clean	IR	chr5:96750683-96754059/+		0.0005	0.0057	-0.0052	0.0052	-2.34058	1.56997	34.021	2.24044e-08	2.8352e-06	-1.0979	-4.25048	13.909	0.00039347	0.00418217	1.08303	1.47178	50.2396	2.04122e-10	3.91138e-08
A3SS:TUFM-201-exon6;TUFM-novelTr019-exon2	A3SS	chr16:28844516-28844697/-	Exc-novel	0.9998	0.9999	-0.0001	0.0001	-2.26196	4.73609	34.0143	2.24703e-08	2.84093e-06	0.271302	4.80736	9.77879	0.00231882	0.0158776	2.58351	-4.3871	34.6104	5.50421e-08	3.98491e-06
A3SS:NAT10-201-exon25;NAT10-novelTr018-exon2	A3SS	chr11:34140573-34141115/+	Exc-novel	0.9998	0.9999	-0.0002	0.0002	-2.35704	1.46052	34.0067	2.25452e-08	2.8478e-06	-0.146026	1.48296	3.0528	0.0837025	0.207471	2.13956	-4.61773	31.6654	1.71064e-07	1.00628e-05
A3SS:TXN2-novelTr013-exon2;TXN2-novelTr012-exon2	A3SS	chr22:36480788-36481253/-	Inc-novel;Exc-novel	NA	NA	NA	NA	-2.47921	-3.78774	33.9704	1.32106e-05	0.000706495	-1.25639	-4.76961	16.6269	0.0026531	0.0174599	1.23964	-4.79253	28.8414	0.0015382	0.011702
A3SS:TNPO3-novelTr035-exon2;TNPO3-201-exon19	A3SS	chr7:128972583-128974867/-	Inc-novel	0.0001	0.0001	0.0001	0.0001	2.40963	1.24496	33.9681	3.05962e-07	2.94134e-05	1.79815	-4.73231	32.3804	1.51752e-05	0.000340191	-0.602043	1.14515	46.8524	6.4991e-10	1.05624e-07
A5SS:TIMM17B-201-exon5;TIMM17B-novelTr002-exon1	A5SS	chrX:48894011-48894099/-	Exc-novel	0.9999	1	0	0	-2.52568	3.60508	33.9281	3.86129e-08	4.62758e-06	0.259467	3.69503	11.1283	0.00119843	0.00966963	2.69103	-4.68889	31.974	2.22643e-06	7.70389e-05
A3SS:GSTP1-202-exon6;GSTP1-novelTr019-exon2	A3SS	chr11:67585242-67586175/+	Exc-novel	0.9999	1	0	0	-1.8334	6.97942	33.9278	2.46471e-05	0.00116108	-0.0283809	7.08581	0.150445	0.698944	0.835575	1.67431	-4.7632	38.202	2.34683e-05	0.000479586
SE:SURF2-201-exon3;SURF2-novelTr001-int1	SE	chr9:133357069-133359949/+	Exc-novel	0.9999	0.9999	-0.0001	0.0001	-2.426	0.85864	33.912	2.34989e-08	2.96284e-06	0.180403	0.904422	2.47974	0.118515	0.262713	2.55646	-4.62395	42.1003	4.94987e-09	5.82599e-07
SE:RPF1-201-exon2;RPF1-novelTr001-int1	SE	chr1:84479510-84482914/+	Exc-novel	0.9999	1	-0.0001	0.0001	-1.85928	1.69388	33.9108	4.45294e-06	0.000290265	0.119074	1.73389	3.95858	0.0493946	0.143512	1.95658	-4.73791	48.1346	4.47984e-06	0.000132753
A3SS:AIP-201-exon4;AIP-novelTr006-exon2	A3SS	chr11:67489456-67490157/+	Exc-novel	0.9999	1	0	0	-2.64034	2.80493	33.9102	3.88986e-08	4.64971e-06	-0.125868	2.88459	2.59969	0.110072	0.250381	2.25804	-4.72853	29.0663	4.94731e-06	0.000143858
A3SS:RTRAF-novelTr010-exon2;RTRAF-201-exon8	A3SS	chr14:52004243-52004361/+	Inc-novel	0.0002	0.0001	0.0002	0.0002	2.04192	4.25173	33.903	2.35915e-08	2.9718e-06	2.28717	-4.42227	27.3548	9.47936e-07	3.86572e-05	0.17181	4.19658	9.36315	0.00284977	0.0184404
A3SS:RAB1A-novelTr019-exon2;RAB1A-203-exon5	A3SS	chr2:65089071-65090982/-	Inc-novel	0.0006	0.0001	0.0006	0.0006	2.3529	1.62819	33.8994	2.36281e-08	2.9737e-06	2.40672	-4.45039	33.7115	7.75758e-08	5.28903e-06	-0.0733094	1.52232	0.405043	0.525967	0.700907
SE:COMMD4-201-exon5;COMMD4-novelTr010-int1	SE	chr15:75338686-75339263/+	Exc-novel	0.9999	0.9998	0.0001	0.0001	2.61955	3.02986	33.8791	2.38394e-08	2.99756e-06	0.177591	3.10552	7.47277	0.0074225	0.0372425	-2.49153	-4.40339	22.9437	5.86732e-06	0.000163962
A5SS:RPL37A-210-exon1;RPL37A-novelTr021-exon1	A5SS	chr2:216498864-216499269/+	Exc-novel	0.9999	1	0	0	-1.97756	6.09569	33.8752	1.65364e-07	1.70632e-05	0.209951	6.18637	8.42246	0.00456938	0.0260642	2.17718	-4.74358	28.0879	6.52872e-06	0.00017855
A3SS:PEX3-201-exon10;PEX3-novelTr009-exon2	A3SS	chr6:143474857-143479126/+	Exc-novel	0.9999	1	-0.0001	0.0001	-2.49162	-0.0303699	33.8656	3.96209e-08	4.71158e-06	-0.370592	-0.0367494	13.1208	0.000463042	0.00471415	2.06009	-4.75655	34.2275	1.22926e-06	4.76755e-05
A3SS:RPL8-novelTr045-exon2;RPL8-201-exon5	A3SS	chr8:144790471-144791276/-	Inc-novel	0	0	0	0	2.22636	7.9283	33.8589	3.97302e-08	4.7205e-06	2.34828	-4.7286	28.977	5.07318e-06	0.000146991	0.117598	7.88703	2.17023	0.143881	0.299749
A3SS:RPSA-201-exon6;RPSA-novelTr033-exon2	A3SS	chr3:39411778-39411910/+	Exc-novel	1	0.9999	0	0	4.81772	7.4221	33.8435	3.17335e-08	3.86348e-06	0.216514	7.52069	8.29291	0.00487945	0.0273854	-4.99615	-3.7462	18.496	6.26077e-05	0.00102945
A3SS:COMT-novelTr023-exon2;COMT-202-exon5	A3SS	chr22:19963760-19964167/+	Inc-novel	0	0.0001	-0.0001	0.0001	-3.08895	4.10303	33.8321	3.18877e-08	3.87884e-06	-3.07798	-4.44652	22.5586	1.28183e-05	0.00029937	-0.00396599	4.04663	0.00242878	0.960793	0.99957
A3SS:MAN1B1-novelTr006-exon2;MAN1B1-201-exon14	A3SS	chr9:137107663-137108387/+	Inc-novel	0.0003	0.0001	0.0002	0.0002	2.33108	1.07358	33.8257	2.44028e-08	3.05945e-06	2.11383	-4.49294	24.4037	3.18247e-06	0.00010152	-0.213754	0.980366	4.1207	0.0450473	0.13405
FAF1/ENST00000396153.7_Intron10/anti-near	IR	chr1:50583716-50584684/-	Inc-NMD	0.0045	0.0268	-0.0223	0.0223	-1.72306	-0.0135332	33.8241	2.44203e-08	3.05945e-06	-1.16486	-3.93231	16.1531	0.000114124	0.00162042	0.291397	-0.205652	6.97154	0.00962516	0.045054
SE:ATP2A3-201-exon21;ATP2A3-205-int20	SE	chr17:3925442-3928662/-		0.0589	0.0047	0.0543	0.0543	1.69396	1.17092	33.8168	2.44986e-08	3.06648e-06	1.39261	-3.06214	20.3875	1.74941e-05	0.000380418	-0.431887	0.998232	9.27625	0.00297584	0.0190469
A3SS:MDH2-201-exon3;MDH2-novelTr006-exon2	A3SS	chr7:76054999-76057448/+	Exc-novel	0.9999	1	0	0	-2.67586	4.69602	33.741	4.17094e-08	4.9292e-06	0.119744	4.77566	3.46108	0.0658009	0.17615	2.88454	-4.67956	30.6526	3.18544e-06	0.000101603
A3SS:MAVS-novelTr011-exon2;MAVS-201-exon6	A3SS	chr20:3864789-3865682/+	Inc-novel	0.0032	0.0001	0.0031	0.0031	2.59968	-0.570076	33.7396	2.53405e-08	3.16612e-06	2.37977	-4.48822	41.1589	4.86293e-09	5.74571e-07	-0.0630585	-0.732188	0.109378	0.741553	0.865069
A3SS:TMEM14B-novelTr016-exon2;TMEM14B-202-exon4	A3SS	chr6:10749699-10751132/+	Inc-novel	0.0001	0	0.0001	0.0001	2.01583	4.53391	33.7394	4.17366e-08	4.9292e-06	2.45435	-4.71902	45.0733	3.7844e-08	2.96108e-06	0.498859	4.48568	41.5429	4.23408e-09	5.16401e-07
SE:WDR83-201-exon3;WDR83-novelTr001-int1	SE	chr19:12668628-12669976/+	Exc-novel	0.9999	1	0	0	-2.92339	-0.0360161	33.71	4.22476e-08	4.98103e-06	-0.108125	-0.0328673	0.917173	0.340554	0.533118	2.76577	-4.681	30.6287	3.20637e-06	0.000102094
A3SS:CLINT1-novelTr032-exon2;CLINT1-201-exon10	A3SS	chr5:157791996-157794897/-	Inc-novel	0.0002	0	0.0002	0.0002	2.51398	1.21051	33.6936	4.25337e-08	5.00621e-06	1.98623	-4.73539	36.6995	6.3644e-07	2.81855e-05	-0.391252	1.08773	14.1938	0.000280388	0.0032449
A3SS:ATF4-203-exon3;ATF4-204-exon2	A3SS	chr22:39520752-39521431/+		0.9998	0.9999	-0.0001	0.0001	-2.30848	3.33994	33.6915	2.58803e-08	3.22481e-06	-0.0249634	3.3876	0.0771482	0.78178	0.891649	2.42544	-4.49886	29.7256	3.66711e-07	1.84878e-05
A3SS:COMMD4-201-exon5;COMMD4-206-exon5	A3SS	chr15:75338686-75339036/+	Exc-NMD	0.9859	0.9975	-0.0116	0.0116	-1.73413	2.98503	33.6817	2.59918e-08	3.23437e-06	0.156675	3.0252	6.29047	0.0137661	0.0581821	1.91816	-2.25	31.86	1.58576e-07	9.48174e-06
A3SS:ERGIC3-217-exon2;ERGIC3-novelTr030-exon2	A3SS	chr20:35556749-35557004/+	Exc-novel	0.9933	0.9999	-0.0066	0.0066	-3.14899	-2.476	33.6806	2.60039e-08	3.23437e-06	-1.23415	-2.81911	14.6144	0.000230764	0.0027886	1.82145	-4.57841	16.504	0.000105251	0.00152302
ABCC5/ENST00000382494.6_Intron5/known-exon	IR	chr3:183985379-183987769/-		0.0226	0.1055	-0.0829	0.0829	-1.74575	0.877352	33.6778	2.60367e-08	3.23553e-06	-1.10985	-2.39138	20.8791	1.41475e-05	0.000323758	1.10994	0.651679	77.6673	4.25943e-14	1.80665e-11
A3SS:PAXIP1-201-exon17;PAXIP1-novelTr016-exon2	A3SS	chr7:154947949-154954254/-	Exc-novel	0.9999	1	-0.0001	0.0001	-2.30668	-0.383392	33.6676	4.29926e-08	5.05442e-06	0.162878	-0.420461	2.47093	0.119163	0.263731	2.68247	-4.70102	41.3239	9.71437e-08	6.40643e-06
A3SS:ANP32B-201-exon5;ANP32B-novelTr016-exon2	A3SS	chr9:98005154-98011279/+	Exc-novel	0.9999	1	0	0	-2.06888	4.30955	33.6663	4.30165e-08	5.05442e-06	0.382717	4.37432	13.9941	0.000307663	0.00346084	2.5868	-4.69732	37.4628	2.68921e-07	1.44776e-05
A3SS:NUP88-novelTr011-exon2;NUP88-207-exon12	A3SS	chr17:5387905-5388801/-	Inc-novel	0.0001	0	0.0001	0.0001	2.30434	1.41335	33.6465	4.33684e-08	5.09143e-06	2.17141	-4.74812	36.5817	6.75157e-07	2.95588e-05	-0.13407	1.32016	2.47361	0.118966	0.263399
A5SS:NCK1-DT-novelTr031-exon1;NCK1-DT-novelTr032-exon1	A5SS	chr3:136861464-136861614/-	Inc-novel;Exc-novel	NA	NA	NA	NA	-2.67906	-3.76774	33.6411	6.31731e-06	0.000387464	-1.17258	-4.75156	13.9077	0.00816767	0.0399754	1.47951	-4.77165	34.0621	0.000141687	0.00191583
A3SS:RPS3-203-exon2;RPS3-novelTr003-exon2	A3SS	chr11:75399578-75400747/+	Exc-novel	0.9999	1	0	0	-1.91017	6.47735	33.6321	6.48432e-07	5.64819e-05	0.093283	6.55561	1.78342	0.184795	0.355409	2.08205	-4.75538	27.1951	8.44294e-06	0.000218082
THOC2/ENST00000245838.13_Intron5/clean	IR	chrX:123696843-123697680/-		0.0032	0.0195	-0.0163	0.0163	-1.74251	1.3598	33.6212	2.66904e-08	3.30487e-06	-1.85806	-3.37806	39.8582	7.79656e-09	8.46566e-07	-0.0972781	1.2286	0.906539	0.343356	0.535351
A3SS:RIDA-novelTr009-exon2;RIDA-novelTr004-exon2	A3SS	chr8:98108714-98113637/-	Inc-novel;Exc-novel	NA	NA	NA	NA	3.57989	-3.71685	33.6055	4.07491e-08	4.83325e-06	1.86497	-4.70141	25.349	2.52299e-06	8.50204e-05	-1.70625	-4.71936	16.7539	0.000127285	0.00176058
A3SS:DDX46-novelTr015-exon2;DDX46-201-exon12	A3SS	chr5:134785587-134788512/+	Inc-novel	0.0005	0.0001	0.0005	0.0005	2.17467	0.389018	33.5649	2.73572e-08	3.37681e-06	2.22641	-4.60144	31.2102	2.04351e-07	1.15841e-05	-0.14323	0.244839	2.44887	0.120804	0.266402
A3SS:EXOSC8-novelTr003-exon2;EXOSC8-202-exon2	A3SS	chr13:37000823-37002272/+	Inc-novel	0.0003	0.0001	0.0002	0.0002	1.87976	3.27847	33.5646	2.73607e-08	3.37681e-06	2.15114	-4.51693	30.9371	2.27429e-07	1.26152e-05	0.239396	3.23019	12.0797	0.00075852	0.00685717
A3SS:HDDC3-novelTr007-exon2;HDDC3-201-exon3	A3SS	chr15:90931945-90932054/-	Inc-novel	0.0052	0.0004	0.0048	0.0048	1.86093	2.31819	33.5639	2.73692e-08	3.37681e-06	2.23981	-3.26457	33.9904	6.97227e-08	4.85062e-06	0.284963	2.24655	9.04018	0.00334832	0.0207815
A3SS:HPGDS-novelTr009-exon2;HPGDS-201-exon6	A3SS	chr4:94299645-94302145/-	Inc-novel	0.0167	0.0002	0.0166	0.0166	2.51267	1.88679	33.5524	2.75075e-08	3.39084e-06	2.881	-3.53486	58.9206	1.18508e-11	3.21127e-09	0.416984	1.80139	3.19766	0.0768063	0.195513
A3SS:HADHA-201-exon4;HADHA-novelTr042-exon2	A3SS	chr2:26236883-26238933/-	Exc-novel	0.9999	1	0	0	-2.08231	3.0652	33.5521	4.21977e-07	3.89693e-05	0.0425912	3.11808	0.341942	0.560042	0.730079	2.08583	-4.72856	49.2288	1.18352e-07	7.51604e-06
A3SS:ENSG00000269967-novelTr019-exon2;PTP4A2-218-exon4	A3SS	chr1:31910113-31911695/-	Inc-novel	0.0003	0	0.0002	0.0002	2.2	2.86845	33.5484	2.75551e-08	3.39368e-06	2.55505	-4.58064	46.735	6.76873e-10	1.09491e-07	0.316626	2.78308	7.85465	0.00610035	0.0323293
SE:UCKL1-201-exon12;UCKL1-novelTr001-int1	SE	chr20:63940486-63940793/-	Exc-novel	0.9999	0.9999	-0.0001	0.0001	-2.31113	1.6037	33.4923	2.82415e-08	3.46893e-06	-0.0085579	1.66208	0.00845892	0.926906	0.981559	2.30466	-4.63615	32.4147	1.27851e-07	7.98504e-06
ABCB7/ENST00000253577.9_Intron11/clean	IR	chrX:75069137-75069290/-	Inc-NMD	0.0096	0.0034	0.0062	0.0062	1.81186	0.726991	33.4774	2.84274e-08	3.48831e-06	0.0725967	-3.85477	0.0484336	0.826265	0.920193	-1.44389	0.591408	210.241	3.23822e-26	2.79422e-22
A3SS:HLA-F-216-exon3;HLA-F-228-exon2	A3SS	chr6:29723928-29724189/+		0.9988	0.9818	0.017	0.017	2.2325	2.42774	33.4749	2.84576e-08	3.48831e-06	0.262798	2.44187	2.70829	0.103003	0.23869	-1.99859	-2.09695	24.5803	2.95716e-06	9.60527e-05
A3SS:ZNF655-216-exon4;ZNF655-202-exon4	A3SS	chr7:99561974-99562367/+		0.0014	0.0001	0.0013	0.0013	2.73947	-0.619111	33.4735	2.8475e-08	3.48831e-06	2.16691	-4.2621	21.9789	8.83245e-06	0.000225548	-0.669017	-0.795612	11.8096	0.000863164	0.0075705
A3SS:PHF14-novelTr002-exon2;PHF14-201-exon5	A3SS	chr7:10990848-11013746/+	Inc-novel	0.0002	0	0.0002	0.0002	2.32044	-0.0753668	33.4657	4.67326e-08	5.45392e-06	2.4297	-4.70467	36.8138	3.20749e-07	1.657e-05	0.0729477	-0.2059	0.453211	0.502384	0.68075
A3SS:AP1G2-201-exon21;AP1G2-novelTr040-exon2	A3SS	chr14:23559803-23559937/-	Exc-novel	0.9999	0.9999	0	0	-2.52929	2.76299	33.4112	2.92639e-08	3.57542e-06	-0.336532	2.82906	10.6459	0.00151494	0.0115815	2.21592	-4.65184	28.6752	6.76981e-07	2.96292e-05
A3SS:ANP32B-201-exon7;ANP32B-novelTr039-exon2	A3SS	chr9:98012473-98015417/+	Exc-novel	1	0.9999	0	0	3.45428	4.3265	33.3675	3.88405e-08	4.64679e-06	0.38382	4.35552	15.4028	0.000160609	0.00211379	-2.71307	-4.53456	17.7827	8.35243e-05	0.00128192
A3SS:VPS41-202-exon29;VPS41-novelTr021-exon2	A3SS	chr7:38723235-38726908/-	Exc-novel	0.9936	0.9997	-0.0061	0.0061	-1.99882	0.709825	33.3229	3.04203e-08	3.71015e-06	-0.0744961	0.692854	0.643164	0.42449	0.612479	2.01594	-3.82749	23.6517	4.35651e-06	0.000129823
A5SS:LAMTOR5-novelTr005-exon1;LAMTOR5-201-exon1	A5SS	chr1:110406380-110407585/-	Inc-novel	0.0001	0	0	0	2.08771	3.69004	33.2905	5.32132e-08	6.12227e-06	2.35329	-4.70087	46.1029	1.67271e-09	2.35291e-07	0.279447	3.63651	14.7837	0.000213423	0.00263049
A3SS:NDUFS3-novelTr009-exon2;NDUFS3-201-exon5	A3SS	chr11:47580985-47582087/+	Inc-novel	0.0001	0	0.0001	0.0001	2.3142	3.15598	33.286	5.03398e-08	5.82566e-06	2.53796	-4.70058	37.6482	2.55788e-07	1.3887e-05	0.344398	3.09933	16.8542	8.31508e-05	0.00127747
A3SS:RPS6-203-exon2;RPS6-novelTr052-exon2	A3SS	chr9:19378786-19379486/-	Exc-novel	1	0.9999	0	0	3.898	7.75764	33.2716	4.04566e-08	4.80268e-06	0.0314576	7.84297	0.209154	0.648434	0.797364	-3.75709	-4.21514	19.6991	3.8768e-05	0.000702736
A3SS:HNRNPA2B1-201-exon9;HNRNPA2B1-novelTr100-exon2	A3SS	chr7:26193635-26195846/-	Exc-novel	0.9999	1	0	0	-2.82022	5.46009	33.2629	5.08216e-08	5.87649e-06	0.0455696	5.5018	0.369597	0.544618	0.717215	2.92474	-4.65664	31.1559	2.77672e-06	9.14502e-05
A5SS:MUC20-OT1-novelTr046-exon1;MUC20-OT1-212-exon7	A5SS	chr3:195668642-195671131/+	Inc-novel	0.0001	0	0	0	2.86212	0.317941	33.1854	3.23141e-08	3.92724e-06	2.33264	-4.70621	47.9098	4.85949e-09	5.74571e-07	-0.544201	0.191969	14.5596	0.000236675	0.00284472
A3SS:RPL13A-201-exon5;RPL13A-novelTr020-exon2	A3SS	chr19:49490577-49490805/+	Exc-novel	1	1	0	0	5.04666	8.42122	33.1733	4.21857e-08	4.97798e-06	0.00482438	8.51972	0.0040696	0.949263	0.993302	-4.83697	-3.6788	18.6095	5.98198e-05	0.000992411
SE:ATP5MC2-novelTr083-exon2;ATP5MC2-208-int3	SE	chr12:53669949-53672575/-	Inc-novel	0.0001	0.0004	-0.0003	0.0003	-1.67924	5.85741	33.158	3.27048e-08	3.96936e-06	-1.65791	-4.01077	19.004	3.19814e-05	0.00060668	0.0948804	5.80365	2.10635	0.149854	0.308543
SE:SRSF3-204-exon3;SRSF3-202-int2	SE	chr6:36596969-36598848/+	Inc-NMD	0.0003	0.0001	0.0002	0.0002	1.87813	5.55766	33.1571	3.27181e-08	3.96936e-06	2.06861	-4.20071	29.166	4.58044e-07	2.2065e-05	0.116342	5.48527	4.01257	0.0478988	0.140232
A3SS:GSTK1-novelTr007-exon2;GSTK1-201-exon4	A3SS	chr7:143264677-143264991/+	Inc-novel	0.0019	0.0002	0.0017	0.0017	1.80977	4.41178	33.0663	3.40494e-08	4.12001e-06	1.77867	-3.47402	19.1269	3.03023e-05	0.000581984	-0.00826998	4.3577	0.0119671	0.913111	0.973186
SE:ATP5MC2-novelTr082-exon2;ATP5MC2-208-int3	SE	chr12:53669949-53672575/-	Inc-novel	0.0001	0.0004	-0.0003	0.0003	-1.70263	5.85758	33.0589	3.41599e-08	4.12976e-06	-1.49713	-3.80346	14.2343	0.000275159	0.00319662	0.0948804	5.80365	2.10635	0.149854	0.308543
A3SS:GTF3C3-novelTr016-exon2;GTF3C3-201-exon18	A3SS	chr2:196764686-196766564/-	Inc-novel	0.0001	0	0.0001	0.0001	2.0052	0.969559	33.0385	1.17391e-06	9.36871e-05	1.78558	-4.771	34.9859	2.24122e-06	7.73183e-05	-0.113463	0.876978	2.15635	0.145155	0.301639
AFE:TMEM9-204-exon1;TMEM9-203-exon1	AFE	chr1:201153960-201171489/-		0.9998	0.9999	-0.0001	0.0001	-2.18399	1.97163	33.0288	1.44712e-07	1.51015e-05	0.0187994	2.0403	0.0725002	0.788292	0.895324	1.97773	-4.68433	31.468	8.69229e-07	3.60491e-05
A3SS:PGK1-novelTr014-exon2;PGK1-201-exon9	A3SS	chrX:78123375-78124873/+	Inc-novel	0.0001	0	0	0	2.11676	4.6497	32.9738	1.63469e-07	1.68928e-05	2.00408	-4.75807	31.0201	2.88124e-06	9.4129e-05	0.00510373	4.5879	0.00812635	0.928353	0.982426
SE:PLCB2-202-exon6;PLCB2-novelTr019-int1	SE	chr15:40302033-40302269/-	Exc-novel	0.9997	0.9999	-0.0002	0.0002	-2.34711	0.146964	32.9451	3.59139e-08	4.33043e-06	-0.632515	0.119406	23.6095	4.4342e-06	0.000131768	1.70646	-4.65211	22.3491	1.38519e-05	0.000318577
A3SS:RPS6-203-exon2;RPS6-novelTr059-exon2	A3SS	chr9:19378879-19379486/-	Exc-novel	1	0.9999	0	0	4.2571	7.75768	32.9241	4.69103e-08	5.46649e-06	0.0314576	7.84297	0.209154	0.648434	0.797364	-4.15739	-4.05839	19.1074	4.90208e-05	0.000847984
A3SS:COX7C-201-exon2;COX7C-novelTr004-exon2	A3SS	chr5:86618131-86619368/+	Exc-novel	0.9999	1	0	0	-2.1819	5.73635	32.9001	5.907e-08	6.73437e-06	0.378166	5.84255	22.7361	6.40505e-06	0.000175839	3.04809	-4.68862	31.8136	2.32443e-06	7.98396e-05
SE:CNTROB-201-exon14;CNTROB-novelTr019-int1	SE	chr17:7945987-7947915/+	Exc-novel	0.9999	1	0	0	-2.03634	0.557259	32.8906	1.74408e-06	0.000130652	-0.120269	0.570316	1.71046	0.193958	0.366567	1.88626	-4.73986	40.6956	4.47984e-06	0.000132753
GPKOW/ENST00000156109.7_Intron10/clean	IR	chrX:49113756-49113852/-		0.0002	0.0012	-0.0011	0.0011	-2.30658	0.77037	32.8888	3.68144e-08	4.43513e-06	-1.96649	-4.09643	15.1576	0.000179709	0.00231148	0.343464	0.672987	13.6575	0.000359978	0.00391195
A3SS:ANXA4-204-exon2;ANXA4-201-exon2	A3SS	chr2:69742176-69781519/+		0.0001	0.0001	0	0	2.60477	1.06412	32.8854	3.6869e-08	4.43784e-06	2.3642	-4.67379	36.4738	3.62441e-08	2.86512e-06	-0.148456	0.974199	2.06999	0.15338	0.313523
A3SS:RNASEH2A-201-exon2;THSD8-novelTr001-exon2	A3SS	chr19:12806801-12807055/+	Exc-novel	0.9999	0.9999	0.0001	0.0001	2.90816	2.82901	32.8792	3.69691e-08	4.44602e-06	0.436106	2.90497	23.6238	4.40775e-06	0.000131081	-2.59527	-4.51152	25.8379	1.75935e-06	6.37697e-05
A3SS:ROCK1-novelTr030-exon2;ROCK1-201-exon33	A3SS	chr18:20951388-20953577/-	Inc-novel	0.0003	0.0001	0.0002	0.0002	2.15676	0.233651	32.8537	2.4433e-07	2.4112e-05	2.01528	-4.68027	33.8985	1.71882e-06	6.2514e-05	-0.282611	0.10039	6.62039	0.011567	0.0511537
A3SS:NDUFS4-201-exon2;NDUFS4-novelTr001-exon2	A3SS	chr5:53560761-53603491/+	Exc-novel	0.9999	1	0	0	-2.34855	3.17257	32.8463	6.04026e-08	6.86928e-06	0.194398	3.2639	8.12611	0.00531111	0.0291811	2.35699	-4.72023	29.4799	4.40588e-06	0.000131081
A3SS:CENPF-novelTr005-exon2;CENPF-201-exon6	A3SS	chr1:214619221-214620654/+	Inc-novel	0.0002	0	0.0002	0.0002	2.90354	1.11499	32.8272	6.08841e-08	6.91833e-06	3.08658	-4.64776	47.7841	5.03831e-08	3.72277e-06	0.134649	1.01671	1.00442	0.31869	0.510083
SE:DHTKD1-201-exon9;DHTKD1-novelTr012-int1	SE	chr10:12097997-12101041/+	Exc-novel	0.9999	0.9991	0.0009	0.0009	2.91424	-0.560076	32.8026	3.82368e-08	4.59448e-06	-0.0396404	-0.628899	0.0664739	0.797077	0.901421	-3.10967	-4.41447	46.8498	6.50491e-10	1.05657e-07
SE:SON-novelTr030-exon2;SON-201-int1	SE	chr21:33543170-33546212/+	Inc-novel	0.0001	0	0	0	1.94646	4.72874	32.7945	5.55631e-06	0.000349802	1.83773	-4.74247	34.3023	4.91624e-06	0.00014315	-0.039966	4.68705	0.244806	0.621854	0.777903
A3SS:AARSD1-205-exon2;PTGES3L-AARSD1-novelTr048-exon2	A3SS	chr17:42964196-42964401/-	Exc-novel	0.9999	1	-0.0001	0.0001	-1.9738	2.19118	32.7895	1.13415e-07	1.2157e-05	0.488857	2.25729	47.1636	5.83625e-10	9.58103e-08	2.48589	-4.69492	60.5123	3.59463e-09	4.50961e-07
A3SS:EIF4G2-novelTr037-exon2;EIF4G2-201-exon19	A3SS	chr11:10799757-10800089/-	Inc-novel	0.0002	0.0001	0.0001	0.0001	2.3936	3.64597	32.7879	3.84844e-08	4.61823e-06	2.29739	-4.58818	32.6333	1.17482e-07	7.47627e-06	-0.0615621	3.53827	0.553698	0.458575	0.64373
A3SS:STMN1-204-exon3;STMN1-novelTr028-exon2	A3SS	chr1:25903806-25904663/-	Exc-novel	0.9981	0.9998	-0.0017	0.0017	-1.65779	4.60428	32.7614	3.89372e-08	4.6503e-06	0.0358264	4.64751	0.234977	0.628929	0.783935	1.69777	-3.74566	25.6992	1.8625e-06	6.67465e-05
A3SS:TTC1-novelTr004-exon2;TTC1-201-exon2	A3SS	chr5:160009194-160010499/+	Inc-novel	0.0001	0	0	0	1.67266	2.62827	32.759	1.29076e-05	0.000694485	2.01982	-4.7396	49.267	9.87559e-07	3.98493e-05	0.37889	2.57476	29.1362	4.63505e-07	2.22119e-05
A3SS:GALK2-206-exon4;GALK2-201-exon3	A3SS	chr15:49201251-49217189/+	Inc-NMD	0.0004	0	0.0003	0.0003	2.29125	0.123111	32.7548	6.27434e-08	7.10621e-06	2.50311	-4.7095	50.8188	9.6571e-09	1.01006e-06	0.18083	-0.00494713	3.01519	0.0856022	0.210702
SE:DEAF1-novelTr038-exon2;DEAF1-201-int11	SE	chr11:644655-653961/-	Inc-novel	0.0001	0.0004	-0.0004	0.0004	-2.75711	1.34696	32.7519	3.91e-08	4.66571e-06	-2.5626	-4.49133	30.6298	3.18661e-07	1.64868e-05	0.178679	1.28307	1.41993	0.236267	0.418397
SE:POC5-novelTr024-exon2;POC5-202-int11	SE	chr5:75674579-75677773/-	Inc-novel	0.0001	0.0001	0	0	2.42154	-0.197033	32.6352	4.11618e-08	4.87801e-06	2.58685	-4.70112	53.5401	8.27956e-09	8.90028e-07	-0.112292	-0.317351	0.741639	0.39122	0.582335
A5SS:MEI1-201-exon29;MEI1-203-exon1	A5SS	chr22:41795453-41795734/+		0.9999	1	0	0	-2.9465	-0.242783	32.6108	4.1606e-08	4.92642e-06	-0.0339988	-0.240035	0.0333891	0.855386	0.938032	2.79181	-4.6419	59.6248	9.47527e-12	2.63745e-09
A3SS:RPL5-202-exon5;RPL5-novelTr017-exon2	A3SS	chr1:92834914-92836200/+	Exc-novel	0.9999	0.9995	0.0004	0.0004	1.59996	7.46303	32.6054	4.17062e-08	4.9292e-06	0.0602177	7.55387	0.764026	0.384189	0.575489	-1.45727	-2.84334	16.9525	7.95547e-05	0.00123487
SE:CFAP20-novelTr021-exon2;CFAP20-201-int1	SE	chr16:58116952-58129031/-	Inc-novel	0.0001	0.0001	0.0001	0.0001	2.35386	2.63634	32.5707	4.23483e-08	4.98864e-06	1.89384	-4.65939	25.5535	1.97753e-06	7.00589e-05	-0.394348	2.56197	20.7683	1.48399e-05	0.000334995
A3SS:ATP5F1A-novelTr028-exon2;ATP5F1A-202-exon10	A3SS	chr18:46086258-46086386/-	Inc-novel	0.0001	0	0	0	1.66079	5.82032	32.5489	3.11988e-05	0.00138954	1.83384	-4.755	43.9286	8.18116e-06	0.000212954	0.169771	5.76607	12.1385	0.000737533	0.00670565
SE:EIF4E2-201-exon5;EIF4E2-novelTr009-int1	SE	chr2:232564352-232567077/+	Exc-novel	0.9999	1	0	0	-2.03537	2.59428	32.5026	7.80069e-08	8.63656e-06	0.354433	2.66141	22.4014	7.38045e-06	0.000196521	2.7259	-4.68778	56.3578	1.67271e-09	2.35291e-07
AFE:CHMP3-205-exon1;CHMP3-202-exon1	AFE	chr2:86542313-86563092/-		NA	NA	NA	NA	-2.62835	-3.78141	32.455	5.35686e-06	0.000339256	-1.39597	-4.75513	16.0898	0.00108649	0.00898301	1.2455	-4.79185	28.3227	0.0015382	0.011702
A3SS:TOP2B-novelTr050-exon2;TOP2B-203-exon20	A3SS	chr3:25624804-25626559/-	Inc-novel	0.0004	0	0.0004	0.0004	2.9702	1.10435	32.4535	7.11172e-08	7.95671e-06	2.52758	-4.64563	46.27	2.82598e-08	2.35391e-06	-0.304987	0.923312	4.4861	0.0366785	0.117148
A5SS:TMEM165-203-exon1;TMEM165-201-exon4	A5SS	chr4:55417986-55424537/+		0.0134	0.0946	-0.0811	0.0811	-1.61358	0.425856	32.4345	4.49687e-08	5.27482e-06	-1.02256	-2.78511	11.5068	0.000998313	0.00844411	0.373561	0.178497	9.6548	0.00246556	0.016628
SE:NIFK-novelTr018-exon2;NIFK-201-int2	SE	chr2:121732205-121735612/-	Inc-novel	0.0001	0	0	0	2.06007	2.46925	32.4189	1.33073e-07	1.40676e-05	2.23581	-4.72819	59.6486	1.69075e-08	1.58257e-06	0.246802	2.40455	12.516	0.000616263	0.00588257
C1QBP/ENST00000225698.8_Intron3/anti-near	IR	chr17:5433768-5434872/-	Inc-NMD	0.0045	0.0107	-0.0062	0.0062	-1.63326	2.31091	32.4097	4.5462e-08	5.32816e-06	-0.500952	-3.37679	2.61651	0.108942	0.248614	0.691096	2.16415	42.292	3.23569e-09	4.10741e-07
A3SS:PMF1-BGLAP-novelTr021-exon2;PMF1-202-exon3	A3SS	chr1:156232426-156233627/+	Inc-novel	0.0001	0	0	0	2.14121	2.72516	32.4011	1.63846e-07	1.69191e-05	2.14421	-4.75126	32.352	1.12468e-06	4.44152e-05	-0.0503521	2.65673	0.465621	0.496604	0.677833
A3SS:UBE2B-201-exon5;UBE2B-206-exon5	A3SS	chr5:134380809-134388351/+		0.9987	0.9999	-0.0012	0.0012	-2.03349	2.72471	32.363	4.64097e-08	5.43002e-06	0.0346554	2.80682	0.116678	0.733391	0.859566	2.09538	-4.21888	23.2198	5.22287e-06	0.000150209
SE:TFRC-novelTr102-exon2;TFRC-201-int13	SE	chr3:196060248-196062581/-	Inc-novel	0.0038	0.0001	0.0036	0.0036	2.81712	1.78343	32.3503	4.66699e-08	5.45392e-06	3.90442	-3.75002	81.7809	1.34533e-14	6.24334e-12	0.642191	1.58208	10.8447	0.00137515	0.0107585
A5SS:KIAA1586-202-exon1;KIAA1586-201-exon1	A5SS	chr6:57046777-57047312/+		0.0002	0.0001	0.0001	0.0001	2.44704	0.725653	32.3382	4.69194e-08	5.46649e-06	2.38245	-4.6256	38.4533	1.30522e-08	1.28074e-06	-0.0806188	0.627612	0.442703	0.50737	0.684964
MXE:SEC61G-novelTr024-exon2;SEC61G-201-exon2	MXE	chr7:54755882-54759157/-	Inc-novel	0.0028	0.0004	0.0024	0.0024	1.53091	4.0085	32.3136	4.74303e-08	5.52135e-06	1.85652	-3.70105	31.8215	1.6097e-07	9.60154e-06	0.37716	3.95663	19.8934	2.16784e-05	0.000450815
A3SS:SEC23IP-201-exon4;SEC23IP-novelTr005-exon2	A3SS	chr10:119903010-119904092/+	Exc-novel	0.9999	1	-0.0001	0.0001	-2.2169	-0.0336477	32.2911	6.03396e-07	5.28591e-05	-0.317916	-0.0716252	11.3738	0.00106435	0.00888563	1.71096	-4.7367	38.8139	4.25675e-05	0.000757242
A3SS:LMAN2-201-exon4;LMAN2-202-exon4	A3SS	chr5:177337765-177338487/-		0.9999	1	0	0	-1.89312	3.50342	32.282	4.34275e-06	0.000283216	0.106142	3.57921	2.02662	0.157712	0.319499	1.97569	-4.73704	45.7473	4.47984e-06	0.000132753
A3SS:CEP152-novelTr054-exon2;CEP152-201-exon4	A3SS	chr15:48797731-48797947/-	Inc-novel	0.0042	0.0001	0.0041	0.0041	2.30638	0.33287	32.2799	4.81421e-08	5.59949e-06	2.04215	-4.24052	24.8379	2.65742e-06	8.85028e-05	-0.16246	0.200231	1.2673	0.262998	0.448538
A3SS:AP1G2-novelTr051-exon2;AP1G2-201-exon16	A3SS	chr14:23562067-23562287/-	Inc-novel	0.0005	0.0074	-0.0069	0.0069	-1.89806	2.57544	32.2641	4.84785e-08	5.63388e-06	-2.03666	-3.0981	27.9192	7.54749e-07	3.22857e-05	-0.0971566	2.47598	0.982203	0.324074	0.516084
SE:SELENOF-201-exon2;SELENOF-novelTr013-int1	SE	chr1:86880726-86914027/-	Exc-novel	0.9999	0.9999	0	0	3.64458	3.12441	32.2539	4.86978e-08	5.65459e-06	-0.0288422	3.15054	0.293636	0.589119	0.75411	-3.6571	-3.56629	20.9657	1.36298e-05	0.000314991
SE:PRPSAP2-novelTr041-exon2;PRPSAP2-201-int8	SE	chr17:18889878-18911102/+	Inc-novel	0.0002	0	0.0001	0.0001	1.98772	0.766821	32.2364	2.94065e-06	0.000206192	1.87568	-4.7557	58.3835	1.09562e-05	0.000266028	-0.0192927	0.660132	0.0517864	0.820453	0.916596
A3SS:SMARCA5-novelTr007-exon2;SMARCA5-201-exon19	A3SS	chr4:143545584-143545924/+	Inc-novel	0.0004	0.0001	0.0003	0.0003	2.25003	0.848553	32.2243	4.9339e-08	5.72423e-06	2.08017	-4.56315	26.8793	1.14967e-06	4.5163e-05	0.0318066	0.729706	0.110253	0.740559	0.864634
A5SS:TBCA-202-exon2;TBCA-novelTr004-exon1	A5SS	chr5:77693353-77708326/-	Exc-novel	0.9999	1	0	0	-1.71897	4.23824	32.2224	1.63521e-06	0.000123908	0.329392	4.32296	15.3279	0.00016621	0.00217077	1.97451	-4.75931	38.7662	3.94302e-07	1.95715e-05
SE:ATP2C1-novelTr074-exon2;ATP2C1-201-int25	SE	chr3:130998390-130999517/+	Inc-novel	0.0001	0.0001	0.0001	0.0001	2.34953	1.26669	32.2045	9.53298e-08	1.03961e-05	2.02011	-4.71236	40.3311	7.51295e-07	3.21728e-05	-0.356707	1.16253	11.6747	0.000920865	0.00796395
A3SS:RIC8A-201-exon3;RIC8A-novelTr004-exon2	A3SS	chr11:209319-209408/+	Exc-novel	0.9999	1	0	0	-2.4238	0.945617	32.1823	5.02607e-08	5.82566e-06	-0.10041	0.94826	0.954948	0.330848	0.523143	2.37876	-4.70134	54.2572	1.67271e-09	2.35291e-07
VARS2/ENST00000321897.9_Intron26/clean	IR	chr6:30925386-30925543/+	Inc-NMD	0.0003	0.0001	0.0002	0.0002	2.8095	-0.341418	32.1791	5.03314e-08	5.82566e-06	2.38791	-4.61106	31.971	1.51876e-07	9.14446e-06	-0.568864	-0.456032	10.4265	0.00168627	0.0125263
SE:UQCC1-novelTr061-exon2;UQCC1-205-int5	SE	chr20:35366615-35374183/-	Inc-novel	0.0005	0	0.0004	0.0004	2.0739	0.473935	32.1451	5.10927e-08	5.9029e-06	2.492	-4.643	58.9841	1.00737e-10	2.09616e-08	0.498038	0.358915	21.8324	9.40183e-06	0.000236933
A3SS:RPS6KB1-novelTr020-exon2;RPS6KB1-201-exon15	A3SS	chr17:59945519-59946550/+	Inc-novel	0.004	0.0004	0.0035	0.0035	1.85738	0.545366	32.1418	5.11682e-08	5.90668e-06	1.83915	-4.05877	20.8546	1.42981e-05	0.000326257	-0.09141	0.415276	1.15299	0.285537	0.47372
A3SS:ENSG00000260342-novelTr011-exon2;ARL6IP1-201-exon4	A3SS	chr16:18795582-18797924/-	Inc-novel	0.0001	0	0	0	1.97926	4.02871	32.1055	2.37527e-06	0.000170799	1.95851	-4.7411	50.0308	2.1053e-06	7.3548e-05	0.031876	3.95532	0.216793	0.642518	0.793287
A3SS:HMCES-novelTr002-exon2;HMCES-201-exon3	A3SS	chr3:129279916-129288853/+	Inc-novel	0.0049	0.0001	0.0047	0.0047	2.11857	0.620972	32.0996	5.21299e-08	6.01266e-06	2.37302	-4.10385	33.4391	8.61203e-08	5.77569e-06	0.158795	0.487065	1.46786	0.228572	0.409279
A3SS:BCCIP-201-exon7;BCCIP-novelTr013-exon2	A3SS	chr10:125833947-125836136/+	Exc-novel	0.9989	0.9999	-0.001	0.001	-2.01874	1.54695	32.057	5.31214e-08	6.1168e-06	0.386954	1.58112	16.9979	7.79508e-05	0.0012166	2.48969	-4.32295	37.7561	1.68907e-08	1.58207e-06
SE:TSG101-novelTr030-exon2;TSG101-201-int4	SE	chr11:18509666-18514677/-	Inc-novel	0.0005	0.0001	0.0004	0.0004	2.13314	1.43367	32.0429	5.3454e-08	6.14485e-06	2.46149	-4.51633	35.8742	3.41195e-08	2.72447e-06	0.237435	1.34552	6.87138	0.0101416	0.0467739
A3SS:PDIA6-novelTr020-exon2;PDIA6-201-exon13	A3SS	chr2:10784327-10784933/-	Inc-novel	0.0004	0.0001	0.0003	0.0003	1.95127	4.20522	31.9894	5.47321e-08	6.28655e-06	2.26234	-4.15972	28.8291	5.23925e-07	2.43859e-05	0.179484	4.1401	5.02099	0.0272788	0.0944951
A3SS:AIG1-novelTr014-exon2;AIG1-202-exon4	A3SS	chr6:143165184-143284109/+	Inc-novel	0.0004	0.0001	0.0003	0.0003	2.43152	1.11585	31.9799	5.49615e-08	6.3024e-06	2.54377	-4.60358	48.7977	3.33047e-10	5.95997e-08	0.221297	1.03023	2.49425	0.117456	0.261115
A3SS:LETMD1-216-exon2;LETMD1-201-exon2	A3SS	chr12:51048479-51049033/+		0.0171	0.0014	0.0156	0.0156	1.81372	1.01242	31.965	5.53264e-08	6.33898e-06	1.71464	-3.40882	21.1794	1.24334e-05	0.000293006	-0.152767	0.87905	1.85809	0.175941	0.344361
SIGMAR1/ENST00000680104.1_Intron3/clean	IR	chr9:34635859-34636373/-		0.1676	0.3627	-0.1951	0.1951	-1.55606	0.594018	31.9451	5.58156e-08	6.38973e-06	-0.426226	-1.27234	5.12355	0.0257884	0.091606	0.640821	0.0525504	23.1867	5.29609e-06	0.000151904
SE:OAT-novelTr020-exon2;OAT-201-int4	SE	chr10:124405564-124408541/-	Inc-novel	0.0003	0.0001	0.0003	0.0003	2.48322	2.17047	31.9383	5.59826e-08	6.40354e-06	2.53344	-4.61161	53.4739	6.92993e-11	1.51266e-08	0.0271714	2.08188	0.0451049	0.832248	0.924232
A3SS:BCAP31-201-exon8;BCAP31-novelTr027-exon2	A3SS	chrX:153700969-153702006/-	Exc-novel	1	0.9999	0	0	4.53382	4.80681	31.9131	7.22774e-08	8.07997e-06	-0.116733	4.89427	3.44374	0.06647	0.177463	-4.648	-3.81844	19.9386	3.52744e-05	0.00065346
A3SS:NMT1-novelTr004-exon2;NMT1-201-exon2	A3SS	chr17:45061461-45081643/+	Inc-novel	0.0002	0.0001	0.0001	0.0001	1.91455	1.41074	31.9125	1.04536e-06	8.48468e-05	2.0472	-4.69805	41.3444	4.1931e-07	2.05323e-05	0.0822106	1.34032	0.580935	0.44776	0.6343
A5SS:NDUFB2-201-exon2;NDUFB2-novelTr030-exon1	A5SS	chr7:140703005-140704859/+	Exc-novel	0.9999	1	0	0	-1.88451	4.46407	31.8562	3.06145e-07	2.94134e-05	0.382056	4.56745	18.8454	3.42915e-05	0.000640254	2.06172	-4.74316	36.0288	3.97768e-07	1.96975e-05
SE:KYAT3-201-exon10;KYAT3-novelTr006-int1	SE	chr1:88949278-88955148/-	Exc-novel	0.9999	1	0	0	-2.9315	0.440581	31.852	9.13943e-08	1.00303e-05	0.142736	0.438886	1.93572	0.167256	0.333028	3.62326	-4.60056	32.4511	1.95994e-06	6.95611e-05
SE:LBR-201-exon2;LBR-novelTr018-int1	SE	chr1:225422278-225427953/-	Exc-novel	0.9999	1	-0.0001	0.0001	-2.35833	1.35042	31.8499	5.82134e-08	6.65319e-06	-0.190001	1.35448	3.86256	0.05218	0.14929	2.19722	-4.71825	52.4778	8.75576e-08	5.85487e-06
A3SS:BDP1-novelTr006-exon2;BDP1-201-exon8	A3SS	chr5:71470490-71483841/+	Inc-novel	0.0002	0	0.0002	0.0002	2.17028	-0.691398	31.8418	9.17839e-08	1.0065e-05	2.32572	-4.72962	42.7978	1.52433e-07	9.16698e-06	0.218781	-0.832948	3.14894	0.0790537	0.199375
SE:ALG8-201-exon3;ALG8-240-int2	SE	chr11:78121175-78127357/-	Exc-NMD	0.9999	0.9999	-0.0001	0.0001	-2.11632	0.887022	31.8262	2.00032e-07	2.0196e-05	0.0711065	0.903985	0.628881	0.429665	0.617518	2.17765	-4.72209	56.3514	4.08805e-08	3.14695e-06
BIRC2/ENST00000532672.5_Intron2/known-exon	IR	chr11:102348765-102349877/+		0.8499	0.9649	-0.115	0.115	-1.66242	-0.640248	31.8238	5.88912e-08	6.71954e-06	-0.345136	-0.962863	5.95578	0.0164484	0.0661459	1.40984	-2.99747	26.1894	1.52331e-06	5.67825e-05
SE:DRG2-201-exon3;DRG2-novelTr010-int1	SE	chr17:18093974-18099016/+	Exc-novel	0.9999	0.9999	-0.0001	0.0001	-2.64102	1.46411	31.8144	5.91352e-08	6.73624e-06	-0.247459	1.49758	9.76089	0.00233944	0.0159859	2.43344	-4.37456	23.2547	5.14682e-06	0.000148501
A3SS:OFD1-201-exon7;OFD1-novelTr007-exon2	A3SS	chrX:13744520-13746347/+	Exc-novel	0.9998	1	-0.0002	0.0002	-2.47184	0.0749913	31.7994	9.34263e-08	1.02127e-05	-0.14231	0.0768477	1.3829	0.24243	0.425559	1.98471	-4.73547	36.3999	6.3644e-07	2.81855e-05
A3SS:ATP5PF-201-exon4;ATP5PF-novelTr018-exon2	A3SS	chr21:25724663-25725225/-	Exc-novel	0.9999	1	0	0	-2.82471	4.04588	31.7788	9.42313e-08	1.02844e-05	0.41681	4.13982	19.901	2.16064e-05	0.000449657	3.37984	-4.60485	32.2377	2.07468e-06	7.26347e-05
A3SS:NFX1-novelTr016-exon2;NFX1-201-exon15	A3SS	chr9:33344189-33347037/+	Inc-novel	0.0001	0	0	0	2.05175	0.580537	31.7703	9.83618e-07	8.05458e-05	1.85361	-4.76916	32.1413	2.24122e-06	7.73183e-05	-0.171779	0.47132	5.17665	0.0250509	0.0897842
A3SS:CENPT-208-exon12;CENPT-novelTr024-exon2	A3SS	chr16:67830074-67830389/-	Exc-novel	0.9998	1	-0.0002	0.0002	-2.93077	-0.0306937	31.7094	9.70076e-08	1.0554e-05	0.10942	-0.0456145	0.539348	0.464441	0.648581	2.9811	-4.65008	43.5737	5.48907e-08	3.97499e-06
A5SS:TMEM35B-201-exon2;ENSG00000284773-novelTr003-exon1	A5SS	chr1:34982120-34983796/-	Exc-novel	0.9999	1	0	0	-2.06787	2.79908	31.7091	2.2013e-07	2.20228e-05	0.107264	2.88504	1.78149	0.185032	0.355663	2.12598	-4.75405	34.347	1.1918e-06	4.65181e-05
SE:CYLD-202-exon9;CYLD-novelTr019-int1	SE	chr16:50780045-50782324/+	Exc-novel	0.9999	0.9978	0.0021	0.0021	2.56423	-0.156754	31.7066	6.20259e-08	7.04228e-06	-0.551876	-0.217519	20.0654	2.01165e-05	0.000424699	-3.17829	-4.19611	46.1372	8.32969e-10	1.30443e-07
SE:ABRACL-novelTr027-exon2;ABRACL-201-int2	SE	chr6:139034222-139042718/+	Inc-novel	0.0001	0.0002	-0.0001	0.0001	-2.25509	4.28783	31.6961	6.23135e-08	7.06736e-06	-2.17861	-4.44046	20.5149	1.65558e-05	0.000365226	0.209966	4.2433	8.87251	0.00364193	0.0221177
A3SS:YIPF3-213-exon2;YIPF3-202-exon2	A3SS	chr6:43516096-43516726/-		0.0027	0.0002	0.0025	0.0025	1.95389	2.29348	31.6948	6.23491e-08	7.06736e-06	1.70189	-3.92795	15.1318	0.000181844	0.00233365	-0.190151	2.21248	4.23765	0.0421663	0.128766
A3SS:ATP5F1C-novelTr019-exon2;ATP5F1C-201-exon8	A3SS	chr10:7802426-7802757/+	Inc-novel	0.0001	0	0	0	1.72612	4.86079	31.6916	4.24186e-06	0.000277949	1.98379	-4.76745	32.6444	1.86172e-06	6.67272e-05	0.220619	4.81582	13.3664	0.000412552	0.00433304
A3SS:MDP1-201-exon3;ENSG00000260669-novelTr010-exon2	A3SS	chr14:24215642-24215736/-	Exc-novel	0.9999	1	0	0	-2.12318	1.35118	31.6843	9.8032e-08	1.06487e-05	0.325256	1.42029	12.093	0.000753725	0.006825	2.35809	-4.72835	34.7978	1.0611e-06	4.23245e-05
A3SS:RPL36-novelTr008-exon2;RPL36-201-exon3	A3SS	chr19:5690601-5691318/+	Inc-novel	0.0001	0	0	0	1.51788	7.05667	31.6685	0.000207609	0.0059111	1.58252	-4.76625	36.4622	0.00029796	0.00339274	0.100533	7.02098	1.41647	0.236834	0.41899
A3SS:PPME1-novelTr009-exon2;PPME1-201-exon7	A3SS	chr11:74230400-74230911/+	Inc-novel	0.0003	0.0001	0.0002	0.0002	2.32186	0.45209	31.6548	6.34642e-08	7.18196e-06	2.35382	-4.66877	51.2246	7.15892e-09	7.90067e-07	0.115781	0.326699	1.05069	0.307849	0.498285
A5SS:HMGN3-201-exon3;HMGN3-novelTr008-exon1	A5SS	chr6:79203631-79208549/-	Exc-novel	0.9999	1	0	0	-2.09089	4.2169	31.6452	3.3854e-07	3.21897e-05	-0.0334114	4.2999	0.241373	0.624305	0.779958	2.35662	-4.75269	29.7465	4.09048e-06	0.000123736
A5SS:TPT1-201-exon3;TPT1-novelTr011-exon1	A5SS	chr13:45339603-45340105/-	Exc-novel	0.9999	1	0	0	-1.56257	7.2481	31.6449	0.000180391	0.00535019	-0.0181558	7.3177	0.0366381	0.848596	0.933993	1.45434	-4.76631	38.6603	0.000623951	0.00593155
A5SS:DNAJC8-201-exon1;DNAJC8-novelTr017-exon1	A5SS	chr1:28229024-28232925/-	Exc-novel	0.9999	1	-0.0001	0.0001	-1.6344	2.89808	31.6297	4.08997e-05	0.00171841	0.168775	2.96177	6.34819	0.0133519	0.0568815	1.7083	-4.75394	44.0637	3.67717e-05	0.000674789
SE:SNRPC-novelTr019-exon2;SNRPC-201-int2	SE	chr6:34757955-34762594/+	Inc-novel	0.0001	0	0	0	2.48364	3.65146	31.6268	1.00417e-07	1.08858e-05	2.74512	-4.67833	32.6133	1.8772e-06	6.71423e-05	0.331311	3.58725	25.131	2.35388e-06	8.06204e-05
MXE:USP15-novelTr097-exon2;USP15-201-exon7	MXE	chr12:62325934-62355330/+	Inc-novel	0.0059	0.0006	0.0053	0.0053	2.1516	-0.00521609	31.6199	6.44523e-08	7.28781e-06	2.21589	-4.19597	34.7884	5.14411e-08	3.7908e-06	-0.219346	-0.168668	2.22435	0.139033	0.29369
A3SS:CIB1-novelTr017-exon2;CIB1-201-exon3	A3SS	chr15:90232328-90233668/-	Inc-novel	0.0003	0.0001	0.0002	0.0002	2.14886	2.65326	31.6159	6.45654e-08	7.29463e-06	2.37364	-4.39431	27.8961	7.61804e-07	3.2512e-05	0.139486	2.59361	2.07174	0.153208	0.313261
A3SS:YIPF5-201-exon5;YIPF5-novelTr009-exon2	A3SS	chr5:144162309-144164110/-	Exc-novel	0.9997	0.9999	-0.0002	0.0002	-2.19306	0.3557	31.5835	6.55005e-08	7.39422e-06	0.109512	0.355462	1.15579	0.284956	0.473035	2.31361	-4.57936	33.1616	1.22518e-07	7.73262e-06
A3SS:UBXN1-201-exon5;UBXN1-novelTr023-exon2	A3SS	chr11:62678019-62678338/-	Exc-novel	0.9999	1	0	0	-2.68903	4.346	31.5617	1.03193e-07	1.11392e-05	0.00770601	4.44167	0.00476583	0.945101	0.991637	2.66959	-4.69383	30.3427	3.46848e-06	0.000108593
SE:PXMP2-201-exon4;PXMP2-novelTr004-int1	SE	chr12:132696047-132704618/+	Exc-novel	0.9974	0.9999	-0.0025	0.0025	-2.07361	0.221857	31.5528	6.63967e-08	7.48315e-06	0.451113	0.192006	8.86851	0.00364923	0.0221521	2.56244	-4.24909	42.6212	2.87632e-09	3.71132e-07
A3SS:U2SURP-208-exon19;U2SURP-novelTr016-exon2	A3SS	chr3:143033351-143034909/+	Exc-novel	0.999	0.9999	-0.0009	0.0009	-2.14175	0.888446	31.5454	6.66134e-08	7.50145e-06	-0.0368655	0.841977	0.151908	0.697557	0.834737	1.80543	-4.23395	16.3082	0.000106377	0.00153505
A3SS:TRAM1-201-exon10;TRAM1-novelTr021-exon2	A3SS	chr8:70583258-70583649/-	Exc-novel	0.9997	0.9999	-0.0002	0.0002	-2.14377	1.92366	31.5172	6.74504e-08	7.58329e-06	-0.110652	1.90833	1.43366	0.234031	0.415485	2.18061	-4.64026	38.3198	2.50618e-07	1.36465e-05
A3SS:SAMD9L-204-exon4;SAMD9L-novelTr023-exon2	A3SS	chr7:93145517-93145908/-	Exc-novel	0.9903	0.9999	-0.0096	0.0096	-2.76046	-1.50488	31.5154	6.75049e-08	7.58329e-06	0.464978	-1.68924	3.6634	0.0585112	0.161892	3.15968	-4.297	56.0711	2.96132e-11	7.17648e-09
A3SS:PMS1-novelTr007-exon2;PMS1-202-exon4	A3SS	chr2:189795952-189805651/+	Inc-novel	0.0004	0.0001	0.0004	0.0004	2.2591	0.00480351	31.5033	6.78682e-08	7.6179e-06	2.16143	-4.65946	39.536	9.34377e-08	6.19606e-06	-0.0698239	-0.134452	0.345176	0.558196	0.728493
SE:CCNC-novelTr041-exon2;CCNC-201-int7	SE	chr6:99550310-99550992/-	Inc-novel	0.0009	0.0001	0.0008	0.0008	2.29199	0.538751	31.4952	1.17544e-07	1.2551e-05	1.8245	-4.6735	33.9254	1.45617e-05	0.000330537	-0.524558	0.41424	24.3313	3.27985e-06	0.000103835
A3SS:WDR83OS-202-exon3;ENSG00000269590-novelTr008-exon2	A3SS	chr19:12668574-12669127/-	Exc-novel	1	0.9999	0	0	2.76523	4.66636	31.4866	8.68032e-08	9.54158e-06	0.00367598	4.76181	0.00323956	0.954726	0.996303	-2.68906	-4.53447	21.6022	1.84698e-05	0.000397502
A3SS:NOMO1-novelTr010-exon2;NOMO1-201-exon19	A3SS	chr16:14872330-14875035/+	Inc-novel	0.0028	0.0001	0.0027	0.0027	1.99221	0.837684	31.4849	6.84234e-08	7.67398e-06	2.25289	-4.32674	31.734	1.66551e-07	9.86034e-06	-0.0104173	0.695934	0.0103734	0.919082	0.976864
A3SS:FEZ2-novelTr012-exon2;FEZ2-203-exon9	A3SS	chr2:36553180-36555682/-	Inc-novel	0.0025	0.0001	0.0025	0.0025	2.10924	-0.446461	31.4782	6.8627e-08	7.69057e-06	2.21725	-4.43372	28.8865	5.12053e-07	2.39523e-05	0.00570144	-0.597616	0.00137257	0.970521	1
SUGP1/ENST00000247001.10_Intron5/clean	IR	chr19:19303449-19303723/-	Inc-NMD	0.0003	0.0058	-0.0055	0.0055	-2.26848	0.37106	31.4661	6.89974e-08	7.72581e-06	-2.05896	-3.96569	24.0466	3.6931e-06	0.000114041	0.524603	0.223508	14.2711	0.000270511	0.00315601
A3SS:ADAR-novelTr015-exon2;ADAR-201-exon4	A3SS	chr1:154597977-154598401/-	Inc-novel	0.0002	0	0.0001	0.0001	2.2264	0.521383	31.4251	1.09272e-07	1.17494e-05	2.22054	-4.7255	36.7915	3.22707e-07	1.66431e-05	-0.117333	0.362428	1.54124	0.217371	0.395025
A3SS:OGT-novelTr011-exon2;OGT-201-exon21	A3SS	chrX:71567753-71567992/+	Inc-novel	0.0001	0	0.0001	0.0001	2.18552	1.90621	31.4162	7.22568e-07	6.20393e-05	1.90365	-4.7391	44.3682	4.47984e-06	0.000132753	-0.306534	1.79909	8.52324	0.00434234	0.0250506
A3SS:ARMH4-novelTr062-exon2;PSMA3-AS1-206-exon3	A3SS	chr14:58291708-58293065/-	Inc-novel	0.0009	0	0.0009	0.0009	2.30989	-2.68481	31.3481	1.12856e-07	1.21159e-05	2.60618	-4.68673	48.1507	1.80061e-08	1.66285e-06	0.311185	-3.11282	1.48889	0.225291	0.405295
A3SS:TNIP1-201-exon18;TNIP1-novelTr023-exon2	A3SS	chr5:151030746-151032286/-	Exc-novel	0.9999	0.9999	0	0	-2.3244	1.00773	31.3442	7.28286e-08	8.135e-06	-0.108035	1.04597	0.938186	0.335108	0.527683	2.75656	-4.66581	43.9209	1.28768e-08	1.26444e-06
A3SS:ENSG00000289346-novelTr087-exon2;ENST00000426587-exon2	A3SS	chr7:74888398-74890387/-	Inc-novel	0.0003	0.0001	0.0002	0.0002	2.42852	0.895943	31.3353	7.31171e-08	8.16063e-06	2.19506	-4.61797	36.5216	2.6757e-08	2.24977e-06	0.0406881	0.813718	0.0728901	0.787737	0.895314
A3SS:TMEM208-novelTr001-exon2;TMEM208-201-exon2	A3SS	chr16:67227225-67227835/+	Inc-novel	0.0001	0	0.0001	0.0001	2.03092	1.92049	31.3217	1.14112e-07	1.22222e-05	2.27369	-4.74041	35.6057	8.63356e-07	3.58756e-05	0.18253	1.85338	5.07268	0.0265166	0.0926115
A3SS:KIAA2013-201-exon3;KIAA2013-novelTr005-exon2	A3SS	chr1:11920303-11922635/-	Exc-novel	0.9999	1	0	0	-2.79731	0.768314	31.3161	1.14379e-07	1.22413e-05	0.340319	0.806766	6.41758	0.0128711	0.0553106	3.15542	-4.62331	35.0463	9.95608e-07	4.01096e-05
A5SS:RPSA-novelTr044-exon1;RPSA-201-exon6	A5SS	chr3:39412062-39412273/+	Inc-novel	0.0001	0	0	0	1.82073	7.17972	31.3129	1.0135e-06	8.24295e-05	2.20626	-4.75143	29.0965	4.90549e-06	0.00014288	0.22204	7.13495	7.72452	0.00652094	0.0339456
A3SS:VILL-novelTr019-exon2;VILL-201-exon17	A3SS	chr3:38004400-38005791/+	Inc-novel	0.0003	0.0001	0.0002	0.0002	2.58136	-0.447418	31.3065	7.40553e-08	8.25199e-06	2.256	-4.57605	22.8711	6.04995e-06	0.0001683	-0.682567	-0.583568	24.7376	2.77029e-06	9.1285e-05
SE:ATF6B-209-exon3;ATF6B-novelTr006-int1	SE	chr6:32127195-32127670/-	Exc-novel	0.9999	1	0	0	-2.52197	1.77571	31.3047	7.41152e-08	8.25201e-06	-0.64606	1.80001	47.0697	6.02857e-10	9.85573e-08	1.9637	-4.72218	30.7086	1.00558e-06	4.04326e-05
SE:CDC40-201-exon14;CDC40-novelTr011-int1	SE	chr6:110226244-110229953/+	Exc-novel	0.9998	0.9999	-0.0002	0.0002	-1.99751	-0.728132	31.2848	2.19071e-06	0.000159438	-0.206526	-0.814961	4.45853	0.0372482	0.118165	1.90258	-4.70852	34.3943	6.36683e-06	0.000175243
A3SS:RPS18-230-exon5;RPS18-novelTr023-exon2	A3SS	chr6:33276067-33276202/+	Exc-novel	0.9999	1	0	0	-1.75021	8.29106	31.2782	1.8926e-05	0.000942287	0.0418175	8.39367	0.320744	0.572444	0.739984	1.89162	-4.71308	28.3103	5.30948e-06	0.000152132
MXE:CCNC-novelTr039-exon2;CCNC-201-exon8	MXE	chr6:99549576-99550992/-	Inc-novel	0.0068	0.0005	0.0063	0.0063	1.91498	0.731947	31.2729	7.51693e-08	8.35872e-06	1.33353	-4.15963	12.3374	0.000670844	0.00626673	-0.541344	0.59734	29.1443	4.62019e-07	2.22119e-05
A3SS:CSF3R-novelTr073-exon2;CSF3R-201-exon4	A3SS	chr1:36475674-36479432/-	Inc-novel	0.0004	0.0001	0.0003	0.0003	2.69219	2.5232	31.2721	7.51947e-08	8.35872e-06	1.73085	-4.38746	14.0511	0.000299605	0.00340716	-0.86477	2.44129	29.3002	4.34216e-07	2.11161e-05
SE:HBP1-novelTr043-exon2;HBP1-208-int1	SE	chr7:107169028-107179878/+	Inc-novel	0.0002	0	0.0001	0.0001	2.86327	0.461247	31.2715	1.16538e-07	1.24532e-05	2.38556	-4.72429	41.7797	8.64234e-08	5.79072e-06	-0.321056	0.35959	4.72986	0.0320277	0.106227
A3SS:TBCA-novelTr017-exon2;TBCA-202-exon3	A3SS	chr5:77693353-77708241/-	Inc-novel	0.0012	0.0002	0.001	0.001	1.74992	4.37614	31.2624	7.55191e-08	8.38803e-06	2.04136	-3.9261	26.5602	1.30919e-06	5.02668e-05	0.329392	4.32296	15.3279	0.00016621	0.00217077
SE:TFB2M-novelTr027-exon2;TFB2M-201-int5	SE	chr1:246548608-246551212/-	Inc-novel	0.0002	0	0.0001	0.0001	2.43666	0.270521	31.2207	1.1905e-07	1.26976e-05	2.21399	-4.72419	36.301	3.69068e-07	1.8566e-05	-0.0641584	0.150077	0.445955	0.505818	0.683556
A3SS:UBXN1-novelTr013-exon2;UBXN1-202-exon9	A3SS	chr11:62676640-62676812/-	Inc-novel	0.0007	0.0001	0.0006	0.0006	1.97963	3.48684	31.2175	7.70401e-08	8.55008e-06	2.09834	-4.28899	23.959	3.83085e-06	0.000117207	0.049961	3.44353	0.224548	0.636641	0.788767
A5SS:AP2S1-201-exon1;AP2S1-novelTr014-exon1	A5SS	chr19:46846143-46850784/-	Exc-novel	1	0.9999	0	0	2.95243	3.00934	31.1474	1.00451e-07	1.08858e-05	0.378926	3.08738	12.5151	0.000616547	0.00588365	-2.58277	-4.57586	20.3322	3.0226e-05	0.000581449
A3SS:TM9SF2-novelTr026-exon2;TM9SF2-201-exon13	A3SS	chr13:99549223-99552166/+	Inc-novel	0.0002	0.0001	0.0002	0.0002	2.26845	2.23791	31.1408	7.97084e-08	8.81786e-06	1.96168	-4.64218	27.302	9.68446e-07	3.92444e-05	-0.275659	2.13201	10.7288	0.00145499	0.0112411
A3SS:PIH1D1-novelTr027-exon2;PIH1D1-201-exon8	A3SS	chr19:49446695-49447023/-	Inc-novel	0.0001	0	0	0	1.87595	3.02746	31.1244	1.17369e-06	9.36871e-05	1.89971	-4.76572	32.2611	2.06175e-06	7.23469e-05	0.151845	2.97532	3.8364	0.0529678	0.150861
A5SS:CHURC1-203-exon2;CHURC1-novelTr019-exon1	A5SS	chr14:64924052-64926009/+	Exc-novel	0.9999	1	0	0	-2.05689	2.67053	31.0788	3.50198e-07	3.31158e-05	0.160719	2.75689	3.39535	0.0683764	0.181048	2.21889	-4.69866	39.7827	4.79508e-08	3.58332e-06
A3SS:PPM1A-novelTr009-exon2;PPM1A-203-exon4	A3SS	chr14:60285742-60289805/+	Inc-novel	0.0003	0.0001	0.0002	0.0002	2.44912	0.0164267	31.0285	8.37845e-08	9.24657e-06	2.74278	-4.63099	68.2603	6.97095e-11	1.51922e-08	0.240921	-0.100227	1.76991	0.186454	0.356819
A3SS:YBX3-201-exon6;YBX3-novelTr036-exon2	A3SS	chr12:10710007-10713210/-	Exc-novel	0.9995	0.9999	-0.0004	0.0004	-2.1818	1.67872	31.0187	8.41496e-08	9.27945e-06	0.104335	1.67195	0.693326	0.407042	0.596461	2.58446	-4.52435	38.3359	1.363e-08	1.3313e-06
SE:DBI-210-exon2;DBI-202-int1	SE	chr2:119367061-119368187/+		0.0003	0.0001	0.0002	0.0002	1.98312	3.72551	31.0049	8.46672e-08	9.32906e-06	1.7427	-4.43629	18.0986	4.76942e-05	0.00083015	-0.205634	3.67465	5.68555	0.0190125	0.073216
AFE:MKNK1-226-exon1;MKNK1-224-exon1	AFE	chr1:46594281-46604226/-		0.0003	0.0001	0.0002	0.0002	2.15381	-0.144674	30.9659	8.61445e-08	9.48428e-06	2.53086	-4.64046	47.1697	5.82394e-10	9.5722e-08	0.309162	-0.256159	5.77775	0.0180935	0.0706129
IFT122/ENST00000296266.7_Intron28/clean	IR	chr3:129517595-129519106/+	Inc-NMD	0.0056	0.0005	0.0051	0.0051	1.94695	1.23275	30.9638	8.62282e-08	9.48593e-06	1.20672	-4.02268	9.62892	0.00249737	0.0167892	-0.335004	1.12847	13.3971	0.000406661	0.00428404
A3SS:PSMC5-novelTr006-exon2;PSMC5-201-exon7	A3SS	chr17:63830502-63830808/+	Inc-novel	0.0001	0	0	0	1.92279	4.09714	30.9503	1.65472e-06	0.000125249	1.94332	-4.76861	29.5492	4.32156e-06	0.000129102	0.0342518	4.04059	0.495185	0.483277	0.665585
A3SS:TPR-201-exon14;TPR-novelTr052-exon2	A3SS	chr1:186357516-186358542/-	Exc-novel	0.9999	1	-0.0001	0.0001	-2.84967	0.732451	30.9395	1.33981e-07	1.41398e-05	-0.874549	0.741647	58.026	1.57687e-11	4.14283e-09	1.86168	-4.76851	34.8384	2.24122e-06	7.73183e-05
A3SS:PMPCB-novelTr016-exon2;PMPCB-201-exon12	A3SS	chr7:103311897-103312055/+	Inc-novel	0.0001	0.0001	0	0	1.87379	2.80682	30.9135	3.84208e-06	0.000256378	1.99441	-4.72057	38.2154	1.00558e-06	4.04326e-05	0.102112	2.74109	2.19283	0.141834	0.296911
A5SS:DGLUCY-novelTr091-exon1;DGLUCY-201-exon8	A5SS	chr14:91181390-91188909/+	Inc-novel	0	0.0001	-0.0001	0.0001	-4.08881	1.55033	30.8371	1.14832e-07	1.22803e-05	-4.27709	-3.99265	22.095	1.52921e-05	0.000342531	-0.233818	1.45045	7.30919	0.00807696	0.039706
A3SS:AKIP1-novelTr012-exon2;AKIP1-201-exon4	A3SS	chr11:8914931-8917286/+	Inc-novel	0.0001	0	0.0001	0.0001	1.85753	0.972513	30.8273	1.44629e-06	0.000111552	1.98394	-4.76089	36.2494	7.22795e-07	3.11992e-05	0.179292	0.889054	5.5834	0.0200883	0.0761674
A3SS:PDAP1-novelTr013-exon2;PDAP1-201-exon4	A3SS	chr7:99400425-99403397/-	Inc-novel	0.0002	0	0.0001	0.0001	2.21142	1.71675	30.8233	1.4069e-07	1.47486e-05	2.48341	-4.69287	38.3205	2.13539e-07	1.19698e-05	0.135727	1.58652	2.27063	0.135035	0.287898
A3SS:TPR-novelTr043-exon2;TPR-201-exon18	A3SS	chr1:186353851-186355409/-	Inc-novel	0.0004	0.0001	0.0003	0.0003	2.73407	-0.294244	30.8118	9.2253e-08	1.01084e-05	1.68437	-4.67409	21.5513	2.51534e-05	0.000506708	-0.856623	-0.445892	32.7548	1.1209e-07	7.18235e-06
A3SS:RPS7-204-exon4;RPS7-novelTr011-exon2	A3SS	chr2:3576631-3577711/+	Exc-novel	0.9998	0.9999	-0.0001	0.0001	-1.85058	7.03582	30.7994	9.27641e-08	1.01483e-05	0.200584	7.12045	6.75159	0.0107976	0.0486305	2.55311	-3.47651	34.8744	4.97887e-08	3.68773e-06
MXE:CLASP1-novelTr068-exon2;CLASP1-201-exon3	MXE	chr2:121528781-121605700/-	Inc-novel	0.0001	0.0001	0	0	2.53963	0.126072	30.7769	9.36964e-08	1.02341e-05	2.509	-4.6987	38.9275	3.66035e-07	1.84638e-05	-0.45688	0.00227797	17.024	7.70418e-05	0.00120664
A3SS:SNX29-novelTr007-exon2;SNX29-203-exon3	A3SS	chr16:11999359-12002990/+	Inc-novel	0.0002	0	0.0001	0.0001	2.63567	-0.0508265	30.769	1.43942e-07	1.50439e-05	2.28751	-4.7353	38.3831	4.3277e-07	2.10792e-05	-0.196668	-0.161144	1.52143	0.220327	0.398898
SE:NCOR1-201-exon10;NCOR1-novelTr025-int1	SE	chr17:16143697-16149450/-	Exc-novel	0.9999	1	-0.0001	0.0001	-2.05692	1.17718	30.7652	1.47022e-07	1.53309e-05	0.0716937	1.22382	0.401169	0.527948	0.702811	2.13871	-4.74965	34.6738	1.09546e-06	4.34478e-05
A5SS:RPS10-203-exon3;RPS10-NUDT3-novelTr007-exon1	A5SS	chr6:34421808-34424767/-	Exc-novel	1	1	0	0	-1.90992	7.22974	30.7532	1.06351e-06	8.62695e-05	0.0560507	7.32849	0.511169	0.476318	0.659301	2.12643	-4.75855	26.7708	9.55341e-06	0.000239531
A3SS:RPL14-novelTr005-exon2;RPL14-201-exon3	A3SS	chr3:40457992-40458641/+	Inc-novel	0.0001	0	0	0	1.75133	6.72328	30.75	6.82024e-06	0.000411007	1.99408	-4.69074	33.0917	1.15366e-06	4.52875e-05	0.166141	6.65347	5.49317	0.0210919	0.0790184
A3SS:CPSF7-201-exon3;CPSF7-novelTr034-exon2	A3SS	chr11:61421543-61429181/-	Exc-novel	0.9996	0.9999	-0.0004	0.0004	-2.23699	0.903456	30.7498	1.47367e-07	1.53437e-05	-0.402654	0.881508	17.291	6.83505e-05	0.00110041	1.87099	-4.67813	31.7611	3.69442e-06	0.000114056
A5SS:ENSG00000289744-novelTr013-exon1;STN1-201-exon1	A5SS	chr10:103917657-103918099/-	Inc-novel	0.0001	0.0001	0	0	2.34866	0.391322	30.7305	9.56522e-08	1.0423e-05	2.0415	-4.5969	22.2775	7.77893e-06	0.00020484	-0.430042	0.287299	16.5637	9.47773e-05	0.00140678
A3SS:RAB34-novelTr020-exon2;RAB34-201-exon10	A3SS	chr17:28714901-28715031/-	Inc-novel	0.0001	0.0004	-0.0003	0.0003	-2.83879	2.22755	30.7249	9.58908e-08	1.04408e-05	-3.58909	-4.20519	41.6287	4.10536e-09	5.03147e-07	-0.638228	2.15775	31.3504	1.93449e-07	1.10798e-05
MCMBP/ENST00000369077.4_Intron11/clean	IR	chr10:119838701-119840842/-	Inc-NMD	0.0004	0.0049	-0.0045	0.0045	-2.10272	0.145762	30.6944	9.72021e-08	1.05669e-05	-1.802	-4.40798	27.2462	9.90564e-07	3.99472e-05	0.262318	-0.0140229	4.77674	0.0312073	0.104239
A3SS:INIP-203-exon4;INIP-novelTr014-exon2	A3SS	chr9:112689603-112694130/-	Exc-novel	0.9999	1	0	0	-2.27193	0.653183	30.6553	1.51002e-07	1.56867e-05	0.0927765	0.673599	1.17739	0.280526	0.467907	2.35793	-4.73317	34.0563	1.28505e-06	4.94404e-05
CHMP7/ENST00000313219.8_Intron8/clean	IR	chr8:23259127-23260143/+	Inc-NMD	0.0148	0.0984	-0.0836	0.0836	-1.69162	-0.336442	30.6269	1.00166e-07	1.0872e-05	-1.03492	-3.14457	12.5772	0.000598623	0.00575577	0.385889	-0.622897	7.55288	0.00712233	0.0360806
A5SS:MRPL14-201-exon1;MRPL14-novelTr010-exon1	A5SS	chr6:44116630-44127352/-	Exc-novel	1	0.9999	0	0	4.51578	2.23269	30.6087	1.26744e-07	1.34915e-05	0.631681	2.29988	25.3153	2.18144e-06	7.57574e-05	-4.279	-4.18482	24.3221	6.11028e-06	0.000169516
SE:GNG2-novelTr018-exon2;GNG2-213-int1	SE	chr14:51860791-51877616/+	Inc-novel	0.0009	0.0001	0.0008	0.0008	2.59019	1.18519	30.6019	1.01285e-07	1.09676e-05	2.60179	-4.49724	48.9213	3.19292e-10	5.73239e-08	0.0490772	1.0824	0.0808385	0.776759	0.888108
BCAP31/ENST00000345046.12_Intron6/clean	IR	chrX:153702108-153702934/-	Inc-NMD	0.0002	0.0002	0	0	-3.35949	4.80458	30.5858	1.02014e-07	1.10292e-05	-3.29766	-2.98531	20.2575	1.85072e-05	0.00039812	-0.0720989	4.74462	1.20835	0.274327	0.461042
A3SS:ENSG00000167774-novelTr010-exon2;ENSG00000167774-novelTr008-exon2	A3SS	chr19:8316639-8319300/-	Inc-novel;Exc-novel	NA	NA	NA	NA	2.53616	-3.77163	30.5804	3.18317e-05	0.00141174	1.89551	-4.74789	44.947	2.84533e-06	9.31212e-05	-0.994673	-4.78318	14.2489	0.0270062	0.0938218
A3SS:CCNH-novelTr028-exon2;CCNH-201-exon8	A3SS	chr5:87395105-87399393/-	Inc-novel	0.0003	0.0001	0.0002	0.0002	2.21193	1.89299	30.5694	1.02764e-07	1.11015e-05	2.00514	-4.62911	24.6567	2.86482e-06	9.36814e-05	-0.177351	1.82689	3.8705	0.0519433	0.14878
A3SS:NCL-201-exon3;NCL-novelTr066-exon2	A3SS	chr2:231461709-231463199/-	Exc-novel	1	0.9999	0	0	4.0675	5.35364	30.5666	1.29072e-07	1.37076e-05	0.110296	5.41852	4.04024	0.0471512	0.138639	-3.77818	-4.18637	18.8936	5.33875e-05	0.000906059
A5SS:RPS16-novelTr001-exon1;RPS16-201-exon4	A5SS	chr19:39433419-39433521/-	Inc-novel	0	0	0	0	1.91829	7.23177	30.5638	6.17704e-07	5.39756e-05	2.04863	-4.75651	27.1538	8.54476e-06	0.00022007	0.101194	7.18317	1.5998	0.208905	0.384482
LMF2/ENST00000474879.7_Intron10/clean	IR	chr22:50504728-50504801/-	Inc-NMD	0.0015	0.0001	0.0014	0.0014	2.24157	0.0224673	30.545	1.03887e-07	1.12054e-05	1.97581	-4.39696	25.5883	1.94935e-06	6.92654e-05	-0.152021	-0.123518	1.17161	0.281702	0.469267
A3SS:ROCK1-novelTr033-exon2;ROCK1-201-exon23	A3SS	chr18:20970514-20979909/-	Inc-novel	0.0002	0	0.0001	0.0001	2.03678	0.471402	30.4745	3.9024e-07	3.64282e-05	1.56731	-4.74817	30.2513	3.18946e-05	0.000606074	-0.102234	0.371269	0.655374	0.420142	0.608108
A3SS:VPS36-novelTr021-exon2;VPS36-201-exon8	A3SS	chr13:52427067-52427186/-	Inc-novel	0.0002	0	0.0002	0.0002	2.4676	0.0403887	30.4732	1.63055e-07	1.68627e-05	1.65978	-4.7495	31.6963	1.39721e-05	0.00032094	-0.474816	-0.101401	18.6526	3.73297e-05	0.000682714
A3SS:MCM7-novelTr031-exon2;MCM7-201-exon10	A3SS	chr7:100097385-100097613/-	Inc-novel	0.0003	0.0001	0.0002	0.0002	2.2007	4.57823	30.4328	1.09213e-07	1.17494e-05	2.32437	-4.37709	28.8167	5.26527e-07	2.44717e-05	0.0354915	4.49921	0.151377	0.698059	0.835074
A5SS:UBXN1-201-exon1;UBXN1-novelTr009-exon1	A5SS	chr11:62678744-62678868/-	Exc-novel	0.9999	1	0	0	-2.17139	3.98006	30.4296	1.91231e-07	1.93846e-05	0.0242302	4.07892	0.0516194	0.820738	0.91677	2.10012	-4.72805	43.8172	1.18352e-07	7.51604e-06
A5SS:RPL27-novelTr014-exon1;RPL27-201-exon1	A5SS	chr17:42998472-42998748/+	Inc-novel	0.0001	0.0001	0	0	2.11075	5.79658	30.4177	1.0995e-07	1.18132e-05	2.52114	-4.46208	29.3786	4.20875e-07	2.05907e-05	0.247683	5.74274	12.2887	0.000686584	0.00637818
A5SS:SENP6-202-exon18;SENP6-novelTr047-exon1	A5SS	chr6:75703025-75709526/+	Exc-novel	0.9999	1	0	0	-2.73755	0.729796	30.3981	1.68299e-07	1.73142e-05	-0.154037	0.716779	2.26096	0.135859	0.289076	2.68817	-4.69296	30.3603	3.4517e-06	0.000108282
SE:ATIC-201-exon14;ATIC-novelTr023-int1	SE	chr2:215344872-215349093/+	Exc-novel	1	0.9999	0.0001	0.0001	2.61693	3.02914	30.3809	1.39867e-07	1.46735e-05	0.4125	3.0942	39.8007	7.96194e-09	8.60126e-07	-2.15645	-4.64782	20.862	2.45856e-05	0.000497485
A3SS:GPATCH4-201-exon6;GPATCH4-novelTr016-exon2	A3SS	chr1:156596460-156598034/-	Exc-novel	0.9999	1	-0.0001	0.0001	-2.27888	2.0955	30.3717	1.7019e-07	1.74827e-05	0.255163	2.15348	8.34472	0.00475291	0.0268602	2.5385	-4.70754	35.4661	4.64767e-07	2.2253e-05
SE:ACOT13-201-exon2;ACOT13-novelTr003-int1	SE	chr6:24667345-24701458/+	Exc-novel	0.9999	0.9998	0.0001	0.0001	2.40205	2.23839	30.3561	1.13009e-07	1.21229e-05	0.478966	2.3237	31.2551	2.0079e-07	1.14274e-05	-1.91967	-4.57903	16.3078	0.000114835	0.00162717
A3SS:GABARAP-novelTr012-exon2;GABARAP-201-exon4	A3SS	chr17:7240920-7241341/-	Inc-novel	0.0001	0	0	0	1.95594	5.44786	30.3187	1.50564e-06	0.000115356	1.97887	-4.76768	27.5809	7.55145e-06	0.000200225	-0.00729722	5.39918	0.00796049	0.929086	0.982896
A3SS:MSTO2P-201-exon13;MSTO2P-novelTr023-exon2	A3SS	chr1:155749432-155749551/+	Exc-novel	0.9999	1	0	0	-2.57339	0.396029	30.2726	1.77459e-07	1.81484e-05	0.0640548	0.401738	0.525904	0.470046	0.653687	2.59923	-4.70119	30.1779	3.62973e-06	0.000112524
SE:YWHAZ-novelTr029-exon2;YWHAZ-201-int5	SE	chr8:100920753-100923954/-	Inc-novel	0.0002	0.0001	0.0002	0.0002	2.28455	3.98453	30.2384	1.19102e-07	1.26976e-05	2.08058	-4.59741	31.2743	1.99291e-07	1.13532e-05	-0.249886	3.89305	5.98588	0.0161861	0.0655371
A3SS:RPL7A-202-exon6;RPL7A-novelTr024-exon2	A3SS	chr9:133350320-133350692/+	Exc-novel	1	1	0	0	-1.76871	7.72287	30.231	3.70596e-06	0.000248495	0.114411	7.8274	2.08381	0.152029	0.311638	1.77289	-4.77387	25.9171	1.22845e-05	0.000290464
A3SS:NOP56-novelTr021-exon2;NOP56-201-exon10	A3SS	chr20:2656550-2656773/+	Inc-novel	0.0001	0	0	0	1.98515	4.29265	30.1415	1.87574e-07	1.90559e-05	2.26218	-4.74576	34.7165	1.0835e-06	4.30167e-05	0.230176	4.23213	11.9152	0.000820608	0.00728842
A3SS:RPL18-novelTr024-exon2;RPL18-201-exon6	A3SS	chr19:48615448-48615876/-	Inc-novel	0	0	0	0	1.93681	6.91802	30.1385	8.94793e-07	7.44198e-05	1.82814	-4.7682	26.4612	1.04611e-05	0.000256352	0.000272149	6.87957	8.02213e-06	0.997746	1
APEX1/ENST00000216714.8_Intron4/anti-near	IR	chr14:20456861-20456990/+	Inc-NMD	0.0003	0.0015	-0.0012	0.0012	-1.64627	5.21396	30.1291	1.25052e-07	1.33217e-05	-1.68244	-3.22452	21.7414	9.77403e-06	0.000243161	-0.0547795	5.15774	0.73044	0.394806	0.585765
A3SS:DNAJA1-novelTr031-exon2;DNAJA1-201-exon9	A3SS	chr9:33037116-33038684/+	Inc-novel	0.0001	0.0001	0	0	2.04109	4.07866	30.1271	3.06125e-07	2.94134e-05	2.15598	-4.70113	42.553	4.79508e-08	3.58332e-06	0.147905	4.012	3.33989	0.0706346	0.184292
A3SS:ADGRL1-AS1-201-exon2;ADGRL1-AS1-novelTr003-exon2	A3SS	chr19:14137224-14155371/+	Exc-novel	0.9999	0.9999	-0.0001	0.0001	-2.18471	-0.592048	30.1034	3.98594e-07	3.70827e-05	-0.0701936	-0.608105	0.220855	0.639424	0.791119	2.19154	-4.72916	47.0326	3.42148e-07	1.7476e-05
A3SS:ZNF350-209-exon3;ZNF350-201-exon3	A3SS	chr19:51969132-51974345/-		0.0091	0.001	0.0081	0.0081	1.95073	0.0419714	30.0895	1.27283e-07	1.35385e-05	1.63285	-3.92674	17.9263	5.14869e-05	0.000880786	-0.397934	-0.105874	7.32435	0.00801387	0.0394668
A3SS:PUM3-novelTr039-exon2;PUM3-202-exon17	A3SS	chr9:2807905-2810343/-	Inc-novel	0.0005	0.0001	0.0004	0.0004	2.11291	1.26526	30.0597	1.28985e-07	1.37076e-05	2.18843	-4.59653	33.6948	7.80747e-08	5.31778e-06	0.113596	1.1786	1.15224	0.285693	0.473911
A3SS:NUP85-novelTr021-exon2;NUP85-201-exon11	A3SS	chr17:75225830-75226050/+	Inc-novel	0.0001	0	0	0	2.56286	1.32122	30.0503	1.94947e-07	1.97322e-05	2.66449	-4.69218	37.6954	2.52559e-07	1.37414e-05	0.118488	1.22165	1.79158	0.183803	0.354258
SE:SASS6-201-exon4;SASS6-novelTr005-int1	SE	chr1:100121550-100123209/-	Exc-novel	0.9906	0.9997	-0.009	0.009	-1.98082	-0.525098	30.0415	1.30039e-07	1.37997e-05	0.40946	-0.598431	10.6747	0.00149383	0.0114738	2.36841	-4.1639	37.4456	1.89551e-08	1.72795e-06
A3SS:ARHGAP4-novelTr032-exon2;NAA10-201-exon4	A3SS	chrX:153932585-153933942/-	Inc-novel	0.0002	0.0001	0.0002	0.0002	2.18088	1.80942	30.03	1.30709e-07	1.38601e-05	2.42788	-4.56779	34.4855	5.77207e-08	4.14083e-06	0.200799	1.71888	3.81432	0.0536429	0.152283
A3SS:GTF2I-novelTr023-exon2;GTF2I-212-exon33	A3SS	chr7:74756862-74757958/+	Inc-novel	0.0004	0.0001	0.0004	0.0004	1.88611	2.15955	30.026	4.18944e-07	3.87645e-05	1.62023	-4.58862	17.7749	5.50725e-05	0.000928095	0.0134605	2.04415	0.0446376	0.833107	0.924761
A3SS:TLN1-novelTr029-exon2;TLN1-201-exon56	A3SS	chr9:35698173-35698322/-	Inc-novel	0.0001	0	0	0	2.46478	3.8052	30.0252	1.30991e-07	1.38794e-05	2.58996	-4.6532	48.3141	6.09333e-10	9.94982e-08	0.108643	3.75036	0.599329	0.440681	0.627605
SE:PHF14-201-exon5;PHF14-novelTr004-int1	SE	chr7:10990848-11022867/+	Exc-novel	0.9999	0.9988	0.0011	0.0011	2.44297	-0.0406415	30.02	1.31296e-07	1.39011e-05	0.0986105	-0.0907322	1.03742	0.310908	0.501552	-2.12714	-4.24803	15.8363	0.000131785	0.00180913
SE:DDB2-201-exon7;DDB2-novelTr020-int1	SE	chr11:47234935-47237836/+	Exc-novel	0.9999	0.9984	0.0015	0.0015	2.3467	1.167	29.996	1.32711e-07	1.40401e-05	-0.116338	1.18303	1.0798	0.301276	0.491161	-2.39333	-3.97154	22.911	5.94888e-06	0.000165956
A3SS:NIPSNAP3A-201-exon2;NIPSNAP3A-novelTr002-exon2	A3SS	chr9:104747853-104751030/+	Exc-novel	0.9998	0.9999	-0.0002	0.0002	-2.08596	2.65403	29.9836	1.33445e-07	1.40962e-05	0.149282	2.7192	4.32884	0.0400567	0.124226	2.16016	-4.55796	27.9842	8.86629e-07	3.66058e-05
A3SS:TMCC1-DT-novelTr011-exon2;TMCC1-DT-204-exon3	A3SS	chr3:129901861-129905626/+	Inc-novel	0.0024	0.0001	0.0023	0.0023	2.04742	0.423442	29.972	1.34141e-07	1.41398e-05	2.40391	-4.11449	28.7171	5.47926e-07	2.52426e-05	0.302242	0.311209	7.80852	0.00624611	0.0329072
A3SS:QRSL1-202-exon8;QRSL1-novelTr014-exon2	A3SS	chr6:106652583-106654765/+	Exc-novel	0.9999	0.9999	0	0	-2.90916	0.312511	29.9716	1.34165e-07	1.41398e-05	-0.14962	0.290911	0.853688	0.35776	0.550194	2.55847	-4.62168	44.0877	1.70861e-09	2.39001e-07
SE:CLCC1-221-exon10;CLCC1-201-int8	SE	chr1:108937419-108939635/-		0.0344	0.0022	0.0322	0.0322	1.79448	-0.0958475	29.9394	1.36108e-07	1.43336e-05	1.62519	-3.79617	23.8607	3.99141e-06	0.000121312	-0.0836477	-0.29266	0.421578	0.517656	0.693885
SE:UBA7-201-exon13;UBA7-novelTr027-int1	SE	chr3:49810184-49810516/-	Exc-novel	0.9305	0.9835	-0.053	0.053	-1.89376	1.37333	29.9213	1.37216e-07	1.44392e-05	-2.47811	1.31737	217.861	9.66198e-27	8.89301e-23	-0.567783	-2.46938	2.81862	0.0963338	0.228342
SE:SHKBP1-201-exon5;SHKBP1-217-int2	SE	chr19:40577631-40578461/+		0.9996	0.9999	-0.0003	0.0003	-2.58615	1.34705	29.9009	1.38474e-07	1.45605e-05	-0.768825	1.3595	27.3327	9.56451e-07	3.89067e-05	1.86043	-4.40781	15.5181	0.000152367	0.002029
A3SS:CCM2-novelTr031-exon2;CCM2-201-exon9	A3SS	chr7:45073572-45074269/+	Inc-novel	0.0002	0.0001	0.0001	0.0001	2.49454	0.993614	29.8975	1.38685e-07	1.45716e-05	2.10396	-4.63202	28.7491	5.40946e-07	2.49989e-05	-0.366398	0.880922	8.20406	0.00510465	0.0282956
SE:CLDND1-202-exon2;CLDND1-201-int1	SE	chr3:98521443-98522848/-		0.0059	0.0005	0.0054	0.0054	1.74798	1.49496	29.8957	1.38795e-07	1.45721e-05	1.48132	-3.97433	15.8576	0.000130514	0.0017959	-0.155446	1.4017	3.51624	0.0637207	0.172201
A3SS:CUEDC2-201-exon5;CUEDC2-novelTr019-exon2	A3SS	chr10:102424341-102424498/-	Exc-novel	0.9999	0.9999	-0.0001	0.0001	-2.14505	2.98357	29.8521	1.41523e-07	1.48247e-05	-0.195016	3.05737	10.4843	0.0016393	0.0122819	2.15165	-4.50912	19.4347	2.93405e-05	0.000570335
A3SS:ATP23-201-exon6;ATP23-novelTr012-exon2	A3SS	chr12:57953690-57957455/+	Exc-novel	0.9998	0.9999	-0.0001	0.0001	-1.86274	0.396988	29.8442	4.40888e-07	4.05799e-05	0.531639	0.409995	25.5699	1.96416e-06	6.96841e-05	2.25678	-4.69931	57.721	1.6553e-08	1.55783e-06
A3SS:HMGB1-203-exon2;HMGB1-novelTr035-exon2	A3SS	chr13:30463671-30465795/-	Exc-novel	0.9999	1	0	0	-2.12418	5.81589	29.8348	1.42621e-07	1.49171e-05	0.210439	5.89186	8.07661	0.00544671	0.0297382	2.46442	-4.59147	29.4993	4.91886e-07	2.32492e-05
A3SS:GPR89A-novelTr010-exon2;GPR89A-201-exon7	A3SS	chr1:145630808-145631663/+	Inc-novel	0.0001	0	0.0001	0.0001	2.04137	1.19626	29.7857	8.16188e-06	0.000476669	1.72452	-4.76351	44.5591	2.34683e-05	0.000479586	-0.321277	1.09428	15.809	0.000133432	0.0018273
A3SS:RPL28-novelTr015-exon2;RPL28-201-exon5	A3SS	chr19:55388049-55388242/+	Inc-novel	0.0001	0.0001	0	0	1.93857	7.08294	29.7657	2.31501e-07	2.30437e-05	2.0658	-4.60852	24.3094	3.30987e-06	0.000104677	0.0470567	7.04286	0.217657	0.641857	0.792705
SE:ELP2-203-exon18;ELP2-novelTr034-int1	SE	chr18:36161005-36167100/+	Exc-novel	0.9999	0.9999	-0.0001	0.0001	-2.52479	0.757417	29.7634	1.47251e-07	1.53432e-05	-0.899181	0.767818	80.2342	2.06845e-14	9.42488e-12	1.78698	-4.62969	17.6149	5.91414e-05	0.000984054
A3SS:DENND4B-201-exon25;DENND4B-novelTr028-exon2	A3SS	chr1:153931023-153932203/-	Exc-novel	0.9998	0.9999	-0.0001	0.0001	-2.33201	0.66427	29.7495	1.48172e-07	1.5416e-05	-0.234975	0.690459	2.55133	0.113392	0.255813	2.3014	-4.64494	36.6719	2.52939e-08	2.1457e-06
SE:RPL35-novelTr024-exon2;RPL35-201-int3	SE	chr9:124858068-124860182/-	Inc-novel	0.0001	0	0	0	1.85264	7.29352	29.7258	7.47236e-07	6.3998e-05	2.11599	-4.63399	28.8285	5.24062e-07	2.43859e-05	0.134656	7.25416	2.97438	0.0877169	0.214402
A3SS:UCKL1-201-exon11;UCKL1-novelTr022-exon2	A3SS	chr20:63940827-63940949/-	Exc-novel	0.9999	1	0	0	-2.32373	1.47667	29.7243	2.23809e-07	2.23424e-05	-0.0634122	1.5311	0.389541	0.533978	0.707998	2.12661	-4.74553	29.806	4.0234e-06	0.000122003
A3SS:NUP85-novelTr020-exon2;NUP85-201-exon11	A3SS	chr17:75225830-75226050/+	Inc-novel	0.0004	0.0001	0.0004	0.0004	2.2782	1.32507	29.7132	1.50594e-07	1.56561e-05	2.34975	-4.4696	27.6303	8.48024e-07	3.53823e-05	0.118488	1.22165	1.79158	0.183803	0.354258
SE:BCL2L13-novelTr037-exon2;BCL2L13-201-int1	SE	chr22:17638887-17655661/+	Inc-novel	0.0003	0.0001	0.0002	0.0002	1.86796	0.547928	29.7123	3.5261e-06	0.000239106	1.84185	-4.71177	37.86	4.46947e-06	0.000132588	0.160452	0.441519	3.19152	0.0770856	0.196001
A3SS:RASGRP2-novelTr035-exon2;RASGRP2-201-exon16	A3SS	chr11:64727361-64728862/-	Inc-novel	0.0002	0.0001	0.0002	0.0002	2.35901	2.32768	29.7029	1.5129e-07	1.57048e-05	2.11904	-4.6264	28.3142	6.43908e-07	2.84751e-05	-0.28199	2.2483	3.92574	0.0503288	0.145419
A3SS:NACA-201-exon6;NACA-novelTr020-exon2	A3SS	chr12:56713133-56713536/-	Exc-novel	0.9999	1	0	0	-1.98918	6.6061	29.6766	3.93351e-07	3.6669e-05	0.0773229	6.69106	1.14118	0.288004	0.476503	2.37752	-4.74654	27.5641	7.58797e-06	0.000200777
ZMYM3/ENST00000314425.9_Intron24/clean	IR	chrX:71241109-71241226/-	Inc-NMD	0.0001	0.0007	-0.0006	0.0006	-2.90089	0.299982	29.6727	1.53352e-07	1.59069e-05	-2.81977	-4.04231	21.838	9.3795e-06	0.000236443	-0.0170156	0.153049	0.0373966	0.847056	0.932909
A3SS:INTS11-208-exon14;INTS11-novelTr029-exon2	A3SS	chr1:1312446-1312592/-	Exc-novel	0.9999	1	0	0	-2.24198	2.63135	29.6656	2.29452e-07	2.28727e-05	-0.217542	2.70776	5.26634	0.0238551	0.0865951	2.19687	-4.75694	30.1726	3.63504e-06	0.000112645
A3SS:YIPF6-204-exon7;YIPF6-novelTr012-exon2	A3SS	chrX:68522918-68534747/+	Exc-novel	0.9998	0.9999	-0.0001	0.0001	-2.00185	0.231166	29.6571	3.13954e-07	3.00799e-05	0.332736	0.23636	9.00857	0.00340172	0.0210354	2.16374	-4.70949	51.524	1.38583e-07	8.4885e-06
A3SS:RPSA-201-exon5;RPSA-novelTr027-exon2	A3SS	chr3:39411000-39411694/+	Exc-novel	1	1	0	0	-1.85678	7.40384	29.6414	7.96296e-07	6.74054e-05	0.20927	7.49994	8.40896	0.00460072	0.0261997	2.52317	-4.74289	27.7495	7.19365e-06	0.000192624
A3SS:RHOT2-201-exon9;RHOT2-novelTr007-exon2	A3SS	chr16:670558-670715/+	Exc-novel	0.9996	1	-0.0004	0.0004	-2.79783	-0.0762836	29.6118	2.34753e-07	2.33169e-05	0.00867418	-0.121814	0.00275311	0.95826	0.998323	2.76208	-4.62865	44.197	4.69918e-08	3.52693e-06
SE:PI4KA-novelTr087-exon2;PI4KA-201-int42	SE	chr22:20721419-20726487/-	Inc-novel	0.0002	0.0001	0.0001	0.0001	1.9745	0.305109	29.6112	1.1146e-05	0.000615044	1.81531	-4.74197	36.5532	8.33501e-05	0.00127975	-0.344593	0.186725	9.68373	0.00243048	0.0164444
A3SS:EIF2AK2-201-exon2;EIF2AK2-novelTr036-exon2	A3SS	chr2:37148958-37156907/-	Exc-novel	0.9996	0.9999	-0.0004	0.0004	-2.54151	-0.865411	29.6033	1.58184e-07	1.63958e-05	-0.115059	-0.941159	0.449199	0.504278	0.682114	2.48849	-4.56522	35.4619	3.98599e-08	3.08818e-06
A3SS:EXOSC8-novelTr004-exon2;EXOSC8-202-exon2	A3SS	chr13:37000823-37002272/+	Inc-novel	0.0001	0.0001	0	0	1.78787	3.27779	29.6018	5.51869e-06	0.00034775	2.08127	-4.69731	34.9628	7.72312e-07	3.28639e-05	0.239396	3.23019	12.0797	0.00075852	0.00685717
A3SS:ENSG00000249209-novelTr081-exon2;ATP5PO-201-exon5	A3SS	chr21:33907454-33909081/-	Inc-novel	0.0001	0	0	0	2.10957	5.3666	29.5931	2.36622e-07	2.34857e-05	2.27894	-4.73553	28.5696	5.69214e-06	0.000159941	0.230642	5.33045	10.1322	0.00194806	0.0139055
A3SS:ODF2-novelTr024-exon2;ODF2-202-exon16	A3SS	chr9:128492537-128492700/+	Inc-novel	0.0001	0	0.0001	0.0001	2.20099	1.41235	29.5717	2.38785e-07	2.36493e-05	1.94048	-4.76206	36.1284	7.22795e-07	3.11992e-05	-0.203422	1.3078	6.97115	0.0096271	0.0450608
A3SS:C17orf75-novelTr010-exon2;C17orf75-201-exon9	A3SS	chr17:32333521-32334468/-	Inc-novel	0.0002	0.0001	0.0002	0.0002	2.16489	0.320067	29.5643	5.6837e-07	5.03984e-05	1.81935	-4.69437	26.1767	6.39026e-06	0.000175695	-0.271367	0.210907	7.08602	0.00906825	0.0431457
A3SS:GMPR2-201-exon10;GMPR2-novelTr020-exon2	A3SS	chr14:24238406-24238629/+	Exc-novel	0.9999	1	-0.0001	0.0001	-2.16276	1.91738	29.543	2.81544e-07	2.74316e-05	-0.155398	1.96887	3.25232	0.0743675	0.191113	1.87998	-4.75831	30.0765	3.7076e-06	0.000114297
A3SS:CNPY2-201-exon4;CNPY2-210-exon4	A3SS	chr12:56311396-56314850/-		0.9999	0.9997	0.0002	0.0002	2.25575	3.41055	29.5377	1.629e-07	1.68593e-05	0.381209	3.49591	30.5658	2.63154e-07	1.42114e-05	-1.83944	-4.21492	11.6681	0.000964526	0.00825186
A3SS:HAX1-201-exon3;HAX1-217-exon3	A3SS	chr1:154273599-154273782/+		0.9999	0.9999	0.0001	0.0001	2.89746	3.09684	29.4928	1.66212e-07	1.71378e-05	0.373782	3.1758	39.1524	1.0093e-08	1.04654e-06	-2.5016	-4.21509	17.2301	7.02403e-05	0.00112266
MXE:CCNC-novelTr040-exon2;CCNC-201-exon8	MXE	chr6:99549576-99550992/-	Inc-novel	0.0114	0.001	0.0104	0.0104	1.80913	0.740752	29.486	1.66716e-07	1.7177e-05	1.2571	-3.91315	11.2896	0.00110852	0.00913041	-0.541344	0.59734	29.1443	4.62019e-07	2.22119e-05
A3SS:BTN3A3-201-exon6;ENSG00000291336-novelTr115-exon2	A3SS	chr6:26445986-26448325/+	Exc-novel	0.9999	0.9995	0.0005	0.0005	2.67484	-0.265606	29.4822	1.67e-07	1.71934e-05	-0.103943	-0.309561	0.587096	0.445369	0.632004	-2.78955	-4.46738	34.8733	4.98096e-08	3.68829e-06
SE:ST13-novelTr050-exon2;ST13-201-int2	SE	chr22:40848370-40850822/-	Inc-novel	0.0002	0.0001	0.0001	0.0001	1.84883	4.1658	29.4765	5.1581e-07	4.65449e-05	2.00446	-4.60248	26.453	1.36773e-06	5.20267e-05	-0.0174075	4.09478	0.0753428	0.784283	0.893005
A3SS:CDC123-novelTr017-exon2;CDC123-201-exon7	A3SS	chr10:12217468-12230947/+	Inc-novel	0.0001	0	0.0001	0.0001	2.04656	3.12358	29.4746	2.77988e-07	2.71425e-05	2.02665	-4.75189	34.9783	5.32439e-07	2.46594e-05	0.114388	3.05277	3.33977	0.0706399	0.1843
A3SS:SYF2-novelTr009-exon2;SYF2-201-exon4	A3SS	chr1:25228236-25228997/-	Inc-novel	0.0042	0.0002	0.004	0.004	1.83892	2.52365	29.4616	1.6855e-07	1.73272e-05	1.40815	-3.87552	10.4583	0.00166024	0.0123934	-0.425475	2.44324	19.7594	2.29805e-05	0.000471711
A3SS:HNRNPA2B1-201-exon9;HNRNPA2B1-novelTr106-exon2	A3SS	chr7:26193662-26195846/-	Exc-novel	1	0.9999	0	0	3.85643	5.4605	29.4556	2.09027e-07	2.10035e-05	0.0455696	5.5018	0.369597	0.544618	0.717215	-3.64383	-4.25896	18.6515	5.88188e-05	0.000979334
A3SS:DDX52-novelTr023-exon2;DDX52-213-exon9	A3SS	chr17:37624435-37625894/-	Inc-novel	0.0002	0	0.0001	0.0001	2.20048	0.571341	29.4455	2.51928e-07	2.48086e-05	1.72813	-4.75529	30.1409	1.91968e-05	0.000409383	-0.160934	0.457468	4.03333	0.0473369	0.139058
A3SS:GMNN-201-exon4;GMNN-novelTr008-exon2	A3SS	chr6:24780741-24781486/+	Exc-novel	0.9998	0.9971	0.0027	0.0027	2.18689	1.71532	29.4257	1.71283e-07	1.75819e-05	0.613237	1.73959	26.0453	1.61586e-06	5.95411e-05	-1.61767	-3.91214	13.0003	0.000490097	0.00493122
SE:EEF1G-201-exon8;EEF1G-novelTr004-int1	SE	chr11:62560194-62566805/-	Exc-novel	1	0.9999	0	0	3.05377	7.70846	29.4241	2.11911e-07	2.12314e-05	0.0167927	7.80686	0.0494564	0.824471	0.918969	-3.12099	-4.45549	18.9123	5.29895e-05	0.000900312
A5SS:HNRNPA1-203-exon7;ENSG00000258344-novelTr128-exon1	A5SS	chr12:54282836-54283811/+	Exc-novel	1	1	0	0	-1.92232	7.31626	29.4125	3.38773e-07	3.21897e-05	0.154381	7.38264	6.37358	0.0131738	0.056321	2.10118	-4.75051	27.6226	7.46118e-06	0.000198345
DTWD1/ENST00000403028.8_Intron1/anti-near	IR	chr15:49621123-49625112/+		0.0105	0.0515	-0.041	0.041	-1.52324	0.628568	29.4079	1.72655e-07	1.77095e-05	-1.26528	-3.02567	19.7058	2.35236e-05	0.00048061	0.177157	0.441938	3.35882	0.0698549	0.183076
A3SS:NSMCE1-novelTr032-exon2;NSMCE1-201-exon2	A3SS	chr16:27257582-27268705/-	Inc-novel	0.0001	0.0001	0.0001	0.0001	2.19859	3.01909	29.4	1.73268e-07	1.77593e-05	2.3386	-4.46074	23.5954	5.13918e-06	0.000148343	0.102109	2.96246	2.39274	0.125094	0.273118
A5SS:HNRNPH1-203-exon11;HNRNPH1-novelTr004-exon1	A5SS	chr5:179616219-179616870/-	Exc-novel	0.9999	1	0	0	-2.01845	3.79737	29.398	9.1601e-07	7.59557e-05	-0.122541	3.81177	1.9868	0.161813	0.325242	2.35242	-4.69564	41.356	2.73319e-07	1.46486e-05
A3SS:LMAN1-novelTr011-exon2;LMAN1-201-exon11	A3SS	chr18:59333245-59338556/-	Inc-novel	0.0008	0.0001	0.0007	0.0007	2.62556	0.0364773	29.3696	1.75644e-07	1.79894e-05	1.76935	-4.54804	20.8044	1.46107e-05	0.000331222	-0.816039	-0.138724	24.0289	3.72051e-06	0.000114572
A5SS:GNB1-201-exon9;GNB1-novelTr004-exon1	A5SS	chr1:1789270-1790396/-	Exc-novel	0.9999	1	0	0	-2.38416	2.04377	29.3468	2.62715e-07	2.58156e-05	-0.00252186	2.04421	0.00111758	0.973399	1	2.53909	-4.70799	30.022	3.78955e-06	0.000116201
SE:TSG101-novelTr029-exon2;TSG101-201-int4	SE	chr11:18509666-18514677/-	Inc-novel	0.0006	0.0001	0.0005	0.0005	2.0826	1.4355	29.3346	1.78422e-07	1.82334e-05	2.45094	-4.39929	31.34	1.94239e-07	1.11112e-05	0.237435	1.34552	6.87138	0.0101416	0.0467739
A3SS:HMGN3-201-exon2;HMGN3-novelTr026-exon2	A3SS	chr6:79215016-79234545/-	Exc-novel	0.9998	0.9999	-0.0001	0.0001	-2.02629	3.80717	29.3241	1.79263e-07	1.83058e-05	-0.0319903	3.88752	0.20549	0.651319	0.799516	1.98431	-4.47285	20.7498	1.49584e-05	0.000336905
SE:CRELD1-217-exon11;CRELD1-202-int9	SE	chr3:9943516-9944364/+	Inc-NMD	0.0012	0.033	-0.0318	0.0318	-1.96368	0.0346684	29.3224	1.794e-07	1.83062e-05	-2.39859	-3.28453	35.0706	4.62185e-08	3.48087e-06	-0.4773	-0.166071	11.6719	0.000922134	0.00797242
A3SS:CDC42SE2-novelTr018-exon2;CDC42SE2-novelTr019-exon2	A3SS	chr5:131391109-131391828/+	Inc-novel;Exc-novel	0.0001	0.0001	0.0001	0.0001	2.33428	0.186284	29.303	1.80971e-07	1.84529e-05	2.06601	-4.72065	42.9132	7.04154e-06	0.000189507	-0.456229	0.0514684	13.3239	0.000420877	0.00440222
A3SS:KIAA0586-201-exon29;KIAA0586-novelTr035-exon2	A3SS	chr14:58512628-58540079/+	Exc-novel	0.9997	1	-0.0003	0.0003	-2.12853	-1.03323	29.3024	2.67726e-07	2.6252e-05	0.374732	-1.10317	6.90757	0.00995175	0.0461298	2.44676	-4.71184	43.95	4.99683e-08	3.69806e-06
A3SS:DARS2-novelTr010-exon2;DARS2-201-exon12	A3SS	chr1:173845292-173850326/+	Inc-novel	0.0006	0	0.0005	0.0005	2.52934	-0.544989	29.2725	2.71152e-07	2.65691e-05	2.5606	-4.67452	48.0133	1.86026e-08	1.70538e-06	0.133432	-0.718425	0.932379	0.336601	0.529322
MRPL51/ENST00000229238.5_Intron2/anti-near	IR	chr12:6492468-6492861/-	Inc-NMD	0.0004	0.0014	-0.001	0.001	-1.65398	4.50879	29.2451	1.85732e-07	1.89105e-05	-1.16223	-3.52031	9.8533	0.00223501	0.0154617	0.428066	4.45913	26.926	1.12804e-06	4.44841e-05
SE:TFRC-novelTr103-exon2;TFRC-201-int13	SE	chr3:196060248-196062581/-	Inc-novel	0.0041	0.0002	0.0039	0.0039	2.60567	1.78545	29.2431	1.85897e-07	1.89133e-05	3.63771	-3.66592	69.3197	4.81903e-13	1.69509e-10	0.642191	1.58208	10.8447	0.00137515	0.0107585
A5SS:PRDX5-201-exon3;PRDX5-novelTr022-exon1	A5SS	chr11:64320718-64320864/+	Exc-novel	0.9999	1	0	0	-1.88866	4.48422	29.2304	1.18827e-06	9.46108e-05	0.150226	4.58524	2.96125	0.0884096	0.215653	1.82691	-4.76548	29.601	2.53834e-06	8.53375e-05
MXE:WASH9P-novelTr042-exon2;WASH9P-201-exon9	MXE	chr1:185351-186316/-	Inc-novel	0.0132	0.0024	0.0107	0.0107	1.63241	2.07171	29.2242	1.87476e-07	1.90559e-05	1.49699	-3.51053	26.065	1.60287e-06	5.91952e-05	-0.160639	1.9954	0.919879	0.339846	0.53236
SE:USP15-novelTr096-exon2;USP15-201-int6	SE	chr12:62325934-62349220/+	Inc-novel	0.0069	0.0008	0.0061	0.0061	2.14575	-0.0543067	29.2152	1.88238e-07	1.91092e-05	2.06388	-4.08034	27.5504	8.75843e-07	3.62526e-05	-0.286409	-0.226797	3.41993	0.0674008	0.179124
A3SS:HDLBP-novelTr041-exon2;HDLBP-201-exon18	A3SS	chr2:241240123-241242459/-	Inc-novel	0.0001	0	0.0001	0.0001	2.00212	2.10495	29.2134	7.17202e-07	6.16706e-05	2.07023	-4.72776	51.8508	2.53136e-07	1.37647e-05	0.0473896	2.0051	0.296142	0.587536	0.752795
A5SS:ABCB7-201-exon10;ABCB7-novelTr014-exon1	A5SS	chrX:75069455-75070493/-	Exc-novel	0.9998	0.9999	-0.0001	0.0001	-2.61604	0.559529	29.2049	2.42589e-07	2.39574e-05	-1.42597	0.569987	191.462	7.28782e-25	3.46956e-21	1.28371	-4.68353	9.31246	0.00300965	0.0192189
A3SS:IDH1-201-exon4;IDH1-novelTr025-exon2	A3SS	chr2:208248650-208251429/-	Exc-novel	0.9998	0.9999	-0.0001	0.0001	-2.70584	1.55449	29.199	1.89609e-07	1.92342e-05	0.118293	1.58078	0.448341	0.504684	0.682479	2.90513	-4.59836	60.6405	6.87493e-12	1.98156e-09
A3SS:NDUFS2-201-exon3;NDUFS2-novelTr004-exon2	A3SS	chr1:161202481-161203479/+	Exc-novel	0.9999	1	0	0	-2.4335	2.76041	29.1904	2.80796e-07	2.73973e-05	0.00171972	2.81613	0.00068913	0.97911	1	2.4525	-4.72013	29.4301	4.46767e-06	0.000132563
SE:CREBBP-novelTr030-exon2;CREBBP-201-int21	SE	chr16:3745355-3749626/-	Inc-novel	0.0002	0	0.0001	0.0001	1.93405	-0.200969	29.1825	3.37179e-06	0.000230453	1.96745	-4.75245	59.6733	2.90225e-06	9.46475e-05	-0.0359943	-0.326576	0.0766012	0.782535	0.892152
A3SS:TXNDC17-novelTr005-exon2;TXNDC17-201-exon4	A3SS	chr17:6642325-6642950/+	Inc-novel	0.0001	0.0001	0.0001	0.0001	1.97252	2.62402	29.1378	1.94887e-07	1.97322e-05	2.61955	-4.61806	49.6987	2.45124e-10	4.58568e-08	0.608176	2.57856	36.2013	3.01715e-08	2.48318e-06
A3SS:POLG-201-exon22;POLG-novelTr028-exon2	A3SS	chr15:89317490-89318540/-	Exc-novel	0.9999	1	0	0	-2.75686	0.75209	29.133	2.87738e-07	2.79758e-05	-0.248384	0.7718	4.30637	0.0405658	0.125299	2.4781	-4.71482	29.7168	4.12447e-06	0.000124581
A3SS:YARS1-201-exon12;YARS1-novelTr024-exon2	A3SS	chr1:32779480-32780084/-	Exc-novel	0.9999	1	0	0	-2.32262	2.27823	29.1089	1.97429e-07	1.99688e-05	0.168614	2.31906	4.72048	0.0321945	0.106598	2.50603	-4.65359	38.403	1.81185e-08	1.67267e-06
SE:SENP2-201-exon4;SENP2-202-int3	SE	chr3:185598546-185600764/+	Exc-NMD	0.9998	0.9999	-0.0002	0.0002	-1.91368	-0.861598	29.106	1.12514e-05	0.000620117	-0.216595	-0.941758	4.3478	0.0396324	0.123336	1.70756	-4.7523	44.2214	3.67717e-05	0.000674789
A3SS:NDUFA3-novelTr001-exon2;NDUFA3-209-exon2	A3SS	chr19:54102889-54103113/+	Inc-novel	0.0001	0	0	0	1.78767	4.53839	29.0722	3.16527e-06	0.000218393	2.31355	-4.75915	26.3476	1.08166e-05	0.000263254	0.183787	4.51063	4.20222	0.0430179	0.129772
SE:TMEM147-201-exon4;TMEM147-novelTr005-int1	SE	chr19:35546586-35546944/+	Exc-novel	0.9999	1	0	0	-1.78198	1.78967	29.0716	4.78188e-06	0.00030847	0.218875	1.84888	4.60417	0.034342	0.111569	2.08268	-4.73313	47.2584	3.42148e-07	1.7476e-05
A3SS:MFF-novelTr002-exon2;MFF-202-exon2	A3SS	chr2:227325428-227328677/+	Inc-novel	0.0005	0.0001	0.0004	0.0004	2.47354	1.07978	29.063	2.01547e-07	2.03257e-05	2.27136	-4.54737	32.4644	1.25416e-07	7.87232e-06	-0.0700062	0.980838	0.224998	0.636303	0.788558
A3SS:PASK-novelTr013-exon2;PASK-201-exon18	A3SS	chr2:241106724-241107352/-	Inc-novel	0.0001	0.0001	0.0001	0.0001	2.25733	0.140762	29.0421	2.03447e-07	2.05025e-05	2.84975	-4.61875	46.2163	8.10369e-10	1.27868e-07	0.238365	0.0335535	4.10042	0.0455679	0.135171
SE:PRPF31-novelTr027-exon2;PRPF31-201-int11	SE	chr19:54128378-54129056/+	Inc-novel	0.0001	0.0003	-0.0002	0.0002	-2.50469	2.97444	29.0359	2.04013e-07	2.05445e-05	-2.43991	-4.15176	19.3942	2.69539e-05	0.000535594	0.150581	2.90488	3.79006	0.0543951	0.153918
A3SS:CHD4-201-exon40;ENSG00000285238-novelTr025-exon2	A3SS	chr12:6570641-6570868/-	Exc-novel	0.9999	1	0	0	-2.49973	3.44214	29.0265	3.01087e-07	2.90787e-05	-0.139402	3.52194	1.5823	0.211392	0.387223	2.38562	-4.72711	29.0439	4.97861e-06	0.000144661
A3SS:CCNH-novelTr030-exon2;CCNH-201-exon6	A3SS	chr5:87401773-87404843/-	Inc-novel	0.0001	0.0001	0.0001	0.0001	1.9351	1.70802	29.0154	2.12283e-05	0.00103417	1.5602	-4.74983	28.1462	5.4528e-05	0.000921464	-0.226452	1.63959	7.43101	0.00758414	0.0378028
A3SS:POLR2E-213-exon7;POLR2E-novelTr033-exon2	A3SS	chr19:1089514-1089883/-	Exc-novel	0.9999	1	0	0	-2.36681	4.27401	29.0036	3.04047e-07	2.92933e-05	0.182275	4.35981	3.35567	0.0699839	0.183142	2.49773	-4.70984	29.9699	3.84464e-06	0.00011759
A3SS:ACTG1-209-exon5;ACTG1-novelTr019-exon2	A3SS	chr17:81510810-81510926/-	Exc-novel	1	1	0	0	-1.98657	7.0462	28.9829	2.32826e-06	0.000167944	-0.143251	7.12529	5.20997	0.0245994	0.0886446	1.79682	-4.77715	25.3448	1.45713e-05	0.000330634
A3SS:MYCBP2-novelTr065-exon2;MYCBP2-201-exon73	A3SS	chr13:77066089-77067580/-	Inc-novel	0.0005	0.0001	0.0005	0.0005	2.27434	0.175559	28.9799	2.0921e-07	2.10066e-05	1.71096	-4.60171	17.9192	5.16484e-05	0.000883002	-0.497532	0.0217405	17.6341	5.86383e-05	0.000976618
A3SS:DNPEP-202-exon7;DNPEP-201-exon7	A3SS	chr2:219385707-219385967/-		0.0001	0.0001	0.0001	0.0001	2.11589	1.68435	28.959	2.11185e-07	2.11759e-05	2.34124	-4.66127	33.9402	7.10725e-08	4.92344e-06	0.0506237	1.59253	0.551195	0.45959	0.644529
A3SS:SCMH1-novelTr058-exon2;SCMH1-201-exon7	A3SS	chr1:41113527-41116921/-	Inc-novel	0.0093	0.0009	0.0084	0.0084	1.98974	-0.114993	28.9587	2.11204e-07	2.11759e-05	1.07058	-3.92178	7.35606	0.00788352	0.038966	-0.836001	-0.310899	34.6581	5.40528e-08	3.92811e-06
SE:PPIG-novelTr044-exon2;PPIG-201-int7	SE	chr2:169608759-169614463/+	Inc-novel	0.0001	0.0001	0.0001	0.0001	1.93161	2.87353	28.9321	3.59105e-06	0.000242676	2.20443	-4.71778	44.0529	2.37826e-06	8.1264e-05	0.0194847	2.80509	0.0708998	0.790585	0.896928
A3SS:MTX1-novelTr001-exon2;MTX1-201-exon3	A3SS	chr1:155210416-155210547/+	Inc-novel	0.0001	0	0	0	2.36795	2.28806	28.9158	3.15645e-07	3.0221e-05	2.53909	-4.70799	30.022	3.78955e-06	0.000116201	0.197109	2.22361	6.00373	0.0160327	0.0650667
A3SS:CEP350-novelTr034-exon2;CEP350-202-exon31	A3SS	chr1:180080662-180084017/+	Inc-novel	0.0001	0	0.0001	0.0001	2.29073	-0.635855	28.8918	3.18892e-07	3.05106e-05	2.18164	-4.74584	35.5966	4.48245e-07	2.16684e-05	-0.0576588	-0.773406	0.195176	0.659608	0.806222
A3SS:SLC25A1-201-exon7;SLC25A1-novelTr007-exon2	A3SS	chr22:19176634-19176845/-	Exc-novel	0.9965	0.9999	-0.0034	0.0034	-2.23885	-0.021168	28.8764	2.19161e-07	2.19419e-05	-0.10773	-0.0697007	0.472575	0.493414	0.674975	2.26113	-4.1649	22.4792	7.14086e-06	0.000191607
SE:BABAM2-201-exon11;BABAM2-novelTr018-int1	SE	chr2:28241394-28298337/+	Exc-novel	0.9994	0.9935	0.0058	0.0058	1.82892	1.71026	28.8473	2.22054e-07	2.21993e-05	0.175848	1.73316	5.637	0.0195161	0.0746255	-1.60008	-3.30827	14.5578	0.000236874	0.00284662
SE:ANKRD36C-201-exon66;ANKRD36C-novelTr099-int1	SE	chr2:95889995-95891831/-	Exc-novel	0.9274	0.9895	-0.0622	0.0622	-1.55391	0.510672	28.8439	2.22385e-07	2.22163e-05	-0.799028	0.439956	35.96	3.30362e-08	2.65254e-06	0.805366	-2.97245	6.78255	0.0106239	0.0480471
A3SS:ARRB2-201-exon11;ARRB2-novelTr016-exon2	A3SS	chr17:4718685-4719300/+	Exc-novel	0.9999	1	0	0	-2.16468	2.0077	28.8166	3.29289e-07	3.13966e-05	-0.119433	2.04804	1.41061	0.2378	0.42016	2.29104	-4.74964	31.6801	2.40948e-06	8.20161e-05
A3SS:SEC61G-novelTr021-exon2;SEC61G-201-exon2	A3SS	chr7:54757595-54759157/-	Inc-novel	0.003	0.0004	0.0026	0.0026	1.52369	3.85836	28.8159	2.25211e-07	2.24661e-05	1.8105	-3.45138	26.2647	1.47706e-06	5.54124e-05	0.367024	3.81093	18.1507	4.66059e-05	0.000813978
A3SS:UBXN1-201-exon8;UBXN1-novelTr015-exon2	A3SS	chr11:62676993-62677517/-	Exc-novel	0.9999	1	0	0	-1.99597	4.44486	28.8068	6.18405e-07	5.40026e-05	0.0712239	4.54891	0.513734	0.475216	0.658472	1.85623	-4.76457	31.3086	1.52564e-06	5.68586e-05
AFE:IFITM1-213-exon1;IFITM1-214-exon1	AFE	chr11:314357-314881/+		NA	NA	NA	NA	2.9803	-3.78075	28.7769	6.0672e-07	5.31167e-05	2.17419	-4.74814	31.399	2.59956e-06	8.69067e-05	-0.95287	-4.79737	12.8895	0.0165116	0.0661459
SE:ZNF317-201-exon2;ZNF317-203-int1	SE	chr19:9140593-9156611/+		0.9998	0.9999	-0.0001	0.0001	-2.53699	-0.12775	28.7718	2.29715e-07	2.28824e-05	-0.220432	-0.179071	3.02759	0.0849704	0.209805	1.99876	-4.34854	17.837	5.35722e-05	0.00090869
A3SS:SEC16A-201-exon21;SEC16A-novelTr026-exon2	A3SS	chr9:136440358-136443822/-	Exc-novel	0.9996	0.9999	-0.0003	0.0003	-2.61312	-0.258404	28.7522	2.31754e-07	2.3044e-05	-0.22466	-0.335162	1.78641	0.184431	0.354907	2.68065	-3.99054	24.4015	3.6998e-06	0.000114184
A3SS:HSBP1-201-exon4;HSBP1-novelTr004-exon2	A3SS	chr16:83809426-83812733/+	Exc-novel	0.9999	0.9999	-0.0001	0.0001	-1.98785	3.58771	28.7514	2.31839e-07	2.3044e-05	0.210195	3.6707	7.41478	0.00764794	0.0380522	2.28843	-4.60437	29.676	4.59486e-07	2.21268e-05
A3SS:TMEM14C-novelTr019-exon2;TMEM14C-201-exon4	A3SS	chr6:10725038-10725906/+	Inc-novel	0.0001	0	0	0	2.20081	4.88164	28.7231	3.42685e-07	3.25391e-05	2.55295	-4.70145	41.4972	9.29117e-08	6.17101e-06	0.441089	4.83579	17.0683	7.55254e-05	0.00118896
SE:FKBP3-201-exon3;FKBP3-novelTr008-int1	SE	chr14:45129902-45134348/-	Exc-novel	1	0.9999	0.0001	0.0001	2.19677	2.75421	28.6931	1.71712e-06	0.000129087	0.308764	2.82189	21.139	1.26514e-05	0.000297026	-1.85917	-4.69455	20.9525	2.37364e-05	0.000483954
STARD3/ENST00000336308.10_Intron6/clean	IR	chr17:39658523-39658721/+	Inc-NMD	0.0104	0.0951	-0.0847	0.0847	-1.69338	0.367615	28.6922	2.38094e-07	2.36147e-05	-1.99868	-2.40815	36.1506	3.07516e-08	2.51696e-06	0.0588786	0.0461649	0.194935	0.659805	0.806405
A3SS:PILRB-201-exon11;STAG3L5P-PVRIG2P-PILRB-novelTr049-exon2	A3SS	chr7:100358367-100358957/+	Exc-novel	0.9999	1	0	0	-2.46733	1.26593	28.6868	2.3867e-07	2.36493e-05	-0.294337	1.28796	4.99579	0.0276588	0.0954395	2.44996	-4.71078	47.3673	4.08805e-08	3.14695e-06
A5SS:VPS25-201-exon1;VPS25-novelTr006-exon1	A5SS	chr17:42773499-42773732/+	Exc-novel	0.9998	0.9999	-0.0001	0.0001	-2.01122	1.70028	28.6795	2.39456e-07	2.36884e-05	0.27243	1.73375	12.1882	0.000720258	0.00658763	2.49227	-4.62002	38.8328	1.13498e-08	1.14839e-06
A5SS:NPM1-201-exon8;NPM1-novelTr057-exon1	A5SS	chr5:171400874-171405301/+	Exc-novel	0.9999	1	0	0	-2.25504	6.92862	28.6752	3.49769e-07	3.30979e-05	0.363654	7.0083	27.3057	9.66994e-07	3.92022e-05	2.59923	-4.70119	30.1779	3.62973e-06	0.000112524
A3SS:HDLBP-201-exon20;HDLBP-novelTr040-exon2	A3SS	chr2:241238779-241239601/-	Exc-novel	0.9998	0.9999	-0.0001	0.0001	-1.96074	1.97991	28.6607	2.41486e-07	2.38655e-05	0.211827	2.00535	7.68484	0.00665513	0.0343253	2.17472	-4.63636	34.5307	5.67371e-08	4.083e-06
SE:CCNB2-201-exon3;CCNB2-novelTr004-int1	SE	chr15:59107451-59114443/+	Exc-novel	0.9999	1	0	0	-3.31059	1.97918	28.6015	3.60963e-07	3.39709e-05	0.311506	2.01186	5.2421	0.0241723	0.0874709	3.50291	-4.54773	33.7973	1.37465e-06	5.22614e-05
A3SS:MARCHF6-211-exon4;MARCHF6-201-exon21	A3SS	chr5:10414503-10415487/+		0.0147	0.001	0.0137	0.0137	1.60925	1.60965	28.598	2.48396e-07	2.44958e-05	1.39824	-3.54316	14.3281	0.000263453	0.00309583	-0.279436	1.47952	9.54393	0.00260488	0.017318
A3SS:RPS21-201-exon4;RPS21-novelTr005-exon2	A3SS	chr20:62387675-62387851/+	Exc-novel	0.9999	0.9999	0	0	-2.13733	6.8283	28.5813	2.5027e-07	2.4663e-05	0.120417	6.93261	1.6287	0.204873	0.379274	2.53197	-4.28214	24.2871	3.87583e-06	0.000118347
A5SS:RPL8-201-exon4;RPL8-novelTr006-exon1	A5SS	chr8:144790471-144791283/-	Exc-novel	1	1	0	0	-1.75853	7.78672	28.5346	3.74356e-06	0.000250409	0.117598	7.88703	2.17023	0.143881	0.299749	1.97262	-4.76765	26.078	1.17127e-05	0.000280061
A5SS:HDDC2-novelTr009-exon1;HDDC2-201-exon2	A5SS	chr6:125292910-125300537/-	Inc-novel	0.0001	0	0	0	2.22255	1.73099	28.4995	3.77047e-07	3.53161e-05	2.27933	-4.73551	28.5702	5.69108e-06	0.000159932	0.102385	1.66926	1.46769	0.228598	0.409296
A3SS:DCPS-201-exon2;DCPS-novelTr001-exon2	A3SS	chr11:126304282-126306689/+	Exc-novel	0.9999	0.9999	-0.0001	0.0001	-2.14379	2.02242	28.4802	2.61938e-07	2.57576e-05	0.355449	2.09053	16.8574	8.30315e-05	0.00127626	2.46826	-4.58967	34.2348	8.22426e-08	5.55508e-06
A3SS:WDR48-novelTr010-exon2;WDR48-201-exon13	A3SS	chr3:39084263-39084644/+	Inc-novel	0.0002	0	0.0001	0.0001	2.37353	0.144839	28.4555	3.84221e-07	3.59392e-05	1.61991	-4.75797	31.9367	1.91968e-05	0.000409383	-0.405442	0.00625077	15.0323	0.000190352	0.00241495
ALE:LAMTOR1-201-exon5;LAMTOR1-208-exon5	ALE	chr11:72086445-72098288/-		0.9991	0.9971	0.002	0.002	2.22837	4.52443	28.4487	2.65675e-07	2.60879e-05	0.164709	4.59309	3.3728	0.069285	0.182724	-2.01527	-1.97569	18.3639	4.24055e-05	0.000754749
A3SS:CHCHD5-201-exon3;CHCHD5-novelTr012-exon2	A3SS	chr2:112586115-112586224/+	Exc-novel	0.9999	1	0	0	-1.54805	3.2391	28.4434	0.000153972	0.00477272	0.130035	3.33691	2.69381	0.103916	0.24013	1.71097	-4.76841	37.5617	6.71383e-05	0.00108482
A3SS:TBC1D15-novelTr020-exon2;TBC1D15-203-exon16	A3SS	chr12:71921455-71922982/+	Inc-novel	0.0001	0	0	0	2.0882	1.04758	28.4397	8.07775e-07	6.81639e-05	1.8816	-4.77046	31.2152	2.73239e-06	9.03891e-05	-0.194492	0.949981	4.79734	0.030854	0.103426
A5SS:ERGIC3-novelTr039-exon1;ERGIC3-202-exon1	A5SS	chr20:35542186-35542322/+	Inc-novel	0.0001	0	0	0	1.88103	3.35279	28.4385	2.25426e-06	0.000163545	1.77856	-4.7711	34.6445	2.24122e-06	7.73183e-05	0.00838479	3.27859	0.0149038	0.903083	0.967745
SE:SMU1-201-exon2;SMU1-novelTr018-int1	SE	chr9:33071893-33076582/-	Exc-novel	0.9999	1	-0.0001	0.0001	-1.99337	1.31618	28.4378	3.51467e-06	0.000238449	-0.136014	1.32212	3.37594	0.0691576	0.182511	1.83974	-4.74914	46.9842	6.05365e-06	0.0001683
A3SS:TNIP1-novelTr024-exon2;TNIP1-201-exon18	A3SS	chr5:151030748-151032286/-	Inc-novel	0.0001	0	0	0	2.04864	1.1279	28.4067	5.52005e-07	4.91049e-05	2.22815	-4.7559	31.4924	2.53468e-06	8.52374e-05	-0.108035	1.04597	0.938186	0.335108	0.527683
SE:UQCRC1-201-exon8;UQCRC1-novelTr007-int1	SE	chr3:48600841-48601351/-	Exc-novel	0.9999	1	0	0	-2.17676	4.75374	28.4012	3.93241e-07	3.6669e-05	0.31756	4.84167	13.5171	0.000384415	0.00410894	2.32889	-4.72584	33.2014	1.60692e-06	5.93193e-05
A3SS:NPM1-201-exon5;NPM1-novelTr019-exon2	A3SS	chr5:171391800-171392733/+	Exc-novel	0.9999	1	0	0	-2.02266	7.17489	28.392	3.94804e-07	3.67548e-05	0.302631	7.2601	23.6068	4.43918e-06	0.000131817	2.28043	-4.73317	31.5287	1.43003e-06	5.39214e-05
DNTTIP1/ENST00000372622.8_Intron12/clean	IR	chr20:45810941-45811056/+	Inc-NMD	0.0011	0.0096	-0.0085	0.0085	-1.75615	1.2017	28.3821	2.73766e-07	2.67872e-05	-1.5494	-3.40618	14.929	0.000199609	0.00250031	0.136103	1.08512	1.53587	0.218166	0.396053
A3SS:POLR2E-213-exon4;POLR2E-novelTr037-exon2	A3SS	chr19:1090938-1091791/-	Exc-novel	0.9999	1	0	0	-2.40531	4.19906	28.3525	4.01525e-07	3.73302e-05	0.244666	4.27934	8.14329	0.00526488	0.0289842	2.56619	-4.70272	30.1475	3.66029e-06	0.000113281
SE:LTN1-201-exon6;LTN1-novelTr023-int1	SE	chr21:28971445-28982315/-	Exc-novel	0.9983	0.9999	-0.0015	0.0015	-2.15678	-0.723021	28.351	2.77636e-07	2.71274e-05	-0.292773	-0.808652	5.57041	0.0202296	0.0765546	1.96283	-4.39397	20.132	1.95431e-05	0.000415293
A3SS:GTF3C6-201-exon5;GTF3C6-novelTr011-exon2	A3SS	chr6:110960617-110962400/+	Exc-novel	1	0.9999	0.0001	0.0001	2.98394	3.26203	28.3218	3.43058e-07	3.2552e-05	0.303695	3.32481	13.048	0.000479196	0.00484318	-2.59569	-4.56968	23.2865	9.0393e-06	0.000229936
FMC1/ENST00000297534.7_Intron1/clean	IR	chr7:139341523-139345500/+	Inc-NMD	0.0005	0.0014	-0.0009	0.0009	-1.55858	3.62453	28.3163	2.82006e-07	2.74554e-05	-1.49481	-4.07587	22.1826	8.09917e-06	0.000211558	0.252609	3.58478	8.65289	0.00406733	0.023993
SE:ANKRD11-230-exon5;ANKRD11-203-int5	SE	chr16:89291184-89305205/-	Inc-NMD	0.2404	0.0411	0.1993	0.1993	1.6394	-0.800208	28.3149	2.82186e-07	2.74554e-05	1.38585	-2.93814	23.5471	4.55182e-06	0.000134496	-0.313609	-1.22685	2.45599	0.120272	0.265527
A5SS:RPL23-206-exon2;RPL23-novelTr015-exon1	A5SS	chr17:38852733-38853055/-	Exc-novel	0.9999	0.9999	0	0	1.89808	7.12921	28.2785	2.98836e-07	2.89341e-05	0.160016	7.2177	3.94443	0.049795	0.14433	-1.72934	-4.43137	15.708	0.000139717	0.00189644
A3SS:ATP5F1B-novelTr019-exon2;ATP5F1B-201-exon7	A3SS	chr12:56642581-56642672/-	Inc-novel	0	0.0001	0	0	-2.15944	5.74191	28.2666	1.5461e-06	0.000117998	-2.16218	-4.676	26.3364	3.4124e-06	0.000107183	0.197351	5.67748	14.4414	0.000249977	0.00296932
A5SS:RPS27A-201-exon3;RPS27A-novelTr027-exon1	A5SS	chr2:55233390-55234118/+	Exc-novel	1	1	0	0	-1.83168	6.97981	28.2614	1.67933e-06	0.000126626	0.141432	7.07453	3.08176	0.0822713	0.204882	2.0391	-4.76116	26.6802	9.81022e-06	0.00024371
A3SS:CD244-202-exon3;CD244-203-exon3	A3SS	chr1:160841486-160841583/-		0.0424	0.0014	0.0411	0.0411	1.94084	0.362328	28.2528	2.90206e-07	2.8196e-05	1.33536	-3.60327	14.0259	0.000303144	0.00342605	-0.595094	0.208972	10.0722	0.00200642	0.0142243
SUGP1/ENST00000247001.10_Intron7/clean	IR	chr19:19297345-19302264/-	Inc-NMD	0.0003	0.0038	-0.0035	0.0035	-2.11824	0.66799	28.2443	2.91323e-07	2.82842e-05	-2.29066	-4.42238	46.1051	1.82527e-08	1.68112e-06	0.451835	0.556798	13.096	0.000468487	0.00475747
PICALM/ENST00000393346.8_Intron8/clean	IR	chr11:86003452-86007541/-	Inc-NMD	0.0359	0.1209	-0.0849	0.0849	-1.51735	0.178367	28.2427	2.91524e-07	2.82842e-05	-0.706359	-3.25018	11.8062	0.000864551	0.00757972	0.326263	-0.103137	5.44155	0.0216896	0.0806558
A3SS:DNAJC17-novelTr028-exon2;DNAJC17-201-exon5	A3SS	chr15:40776628-40779222/-	Inc-novel	0.0005	0.0001	0.0004	0.0004	2.01969	0.929082	28.2269	2.93617e-07	2.84673e-05	2.12235	-4.5636	29.0083	4.8776e-07	2.3103e-05	0.197351	0.840244	3.689	0.0576529	0.160341
SE:PPIG-novelTr043-exon2;PPIG-201-int7	SE	chr2:169608759-169614463/+	Inc-novel	0.0001	0.0001	0	0	1.81591	2.87342	28.222	1.57753e-05	0.000814499	2.04801	-4.74025	42.9497	8.20985e-06	0.000213359	0.0194847	2.80509	0.0708998	0.790585	0.896928
A5SS:TMEM219-201-exon4;TMEM219-novelTr014-exon1	A5SS	chr16:29968193-29971407/+	Exc-novel	0.9999	1	0	0	-1.6698	3.68142	28.2083	8.71916e-05	0.00309604	-0.0304317	3.77733	0.123119	0.726423	0.854251	1.72515	-4.76736	38.7229	6.71383e-05	0.00108482
A3SS:LYRM2-201-exon2;LYRM2-novelTr013-exon2	A3SS	chr6:89637845-89638671/-	Exc-novel	0.9999	1	0	0	-1.83997	1.08179	28.1937	1.36111e-05	0.000723314	0.0395969	1.12058	0.228147	0.894229	0.962381	1.83313	-4.75568	41.284	8.18116e-06	0.000212954
SE:NDUFB4-novelTr013-exon2;NDUFB4-201-int1	SE	chr3:120596540-120601110/+	Inc-novel	0.0002	0.0007	-0.0005	0.0005	-1.57629	4.63752	28.1877	2.98851e-07	2.89341e-05	-1.2275	-3.8669	10.1047	0.00197462	0.0140558	0.249121	4.59609	10.6537	0.0015092	0.0115462
A3SS:HVCN1-novelTr014-exon2;HVCN1-201-exon8	A3SS	chr12:110649476-110650167/-	Inc-novel	0.0003	0.0001	0.0003	0.0003	2.46466	-0.164459	28.1755	3.00504e-07	2.90737e-05	2.21071	-4.63274	28.3525	6.34089e-07	2.81057e-05	-0.404203	-0.272384	5.84524	0.0174503	0.06886
A3SS:ZNF226-novelTr009-exon2;ZNF226-201-exon6	A3SS	chr19:44172953-44174983/+	Inc-novel	0.0012	0.0001	0.0011	0.0011	2.2551	-0.452943	28.1723	3.00936e-07	2.90787e-05	1.87043	-4.39969	16.4179	0.00010123	0.00147715	-0.417084	-0.595934	8.52542	0.00433755	0.0250277
A3SS:MCRIP1-201-exon4;MCRIP1-novelTr011-exon2	A3SS	chr17:81823506-81824286/-	Exc-novel	0.9999	0.9999	0	0	-2.26596	2.07722	28.1704	3.01187e-07	2.90787e-05	-0.134624	2.14422	1.47928	0.226782	0.407082	2.27006	-4.5993	28.6871	5.54542e-07	2.53811e-05
A3SS:ENSG00000286001-novelTr018-exon2;SDHA-201-exon11	A3SS	chr5:236600-240357/+	Inc-novel	0.0001	0	0	0	1.85458	2.89555	28.1676	2.43009e-06	0.000174287	1.85796	-4.76864	33.442	2.24122e-06	7.73183e-05	0.0893545	2.81935	1.78495	0.184609	0.355157
A3SS:NCK1-DT-novelTr023-exon2;NCK1-DT-201-exon3	A3SS	chr3:136842570-136846527/-	Inc-novel	0.0028	0.0002	0.0026	0.0026	2.04663	0.00745056	28.1606	3.0253e-07	2.9188e-05	2.55822	-3.96165	35.1371	4.50685e-08	3.41214e-06	0.336165	-0.121585	5.41143	0.0220466	0.0816721
A5SS:PSMC5-201-exon7;PSMC5-novelTr020-exon1	A5SS	chr17:63830914-63831035/+	Exc-novel	0.9999	0.9999	0.0001	0.0001	2.3431	3.92426	28.1352	3.06013e-07	2.94134e-05	0.0477045	4.00583	0.784435	0.377937	0.569021	-2.23032	-4.5029	17.6813	6.26686e-05	0.00103024
A5SS:NOP16-207-exon2;NOP16-novelTr016-exon1	A5SS	chr5:176386910-176388306/-	Exc-novel	0.9999	0.9999	-0.0001	0.0001	-1.99086	3.22921	28.1198	3.08144e-07	2.95689e-05	0.44934	3.30905	25.9156	1.70413e-06	6.21191e-05	2.44202	-4.6464	43.8243	2.73942e-09	3.56297e-07
A3SS:RPS7-211-exon2;RPS7-208-exon2	A3SS	chr2:3575351-3575591/+		0.0001	0.0004	-0.0003	0.0003	-1.601	5.59379	28.1195	3.08193e-07	2.95689e-05	-1.21964	-3.87928	9.24672	0.00301999	0.0192705	0.328518	5.54762	26.9269	1.12765e-06	4.44815e-05
A3SS:PKM-202-exon10;PKM-novelTr022-exon2	A3SS	chr15:72200643-72202453/-	Exc-novel	0.9999	0.9999	0	0	-2.38915	5.20555	28.111	3.09372e-07	2.96615e-05	-0.450672	5.28858	24.8891	2.60162e-06	8.69592e-05	2.33487	-4.55534	22.0359	9.78314e-06	0.000243256
A3SS:SSR4-203-exon6;SSR4-novelTr013-exon2	A3SS	chrX:153798137-153798480/+	Exc-novel	0.9999	1	0	0	-1.82794	5.33232	28.1071	1.38502e-05	0.000733761	0.0281103	5.45024	0.0901431	0.764626	0.881365	1.76249	-4.75543	39.1091	1.73661e-05	0.00037844
A3SS:CCDC82-novelTr012-exon2;CCDC82-202-exon7	A3SS	chr11:96353715-96358992/-	Inc-novel	0.0003	0.0001	0.0002	0.0002	2.17405	0.222585	28.0878	6.79804e-07	5.88433e-05	1.93562	-4.71837	41.4915	4.19017e-06	0.000126159	-0.265722	0.0889615	5.08223	0.0263782	0.0924415
A3SS:YBX1-novelTr010-exon2;YBX1-201-exon7	A3SS	chr1:42697263-42700780/+	Inc-novel	0.0001	0	0	0	2.05466	5.28787	28.0535	4.56429e-07	4.18152e-05	2.89203	-4.67351	32.9968	9.33658e-07	3.81595e-05	0.409708	5.20552	12.7621	0.000548434	0.00537254
A3SS:BABAM2-novelTr013-exon2;BABAM2-201-exon10	A3SS	chr2:28237302-28241322/+	Inc-novel	0.0001	0	0	0	1.9438	1.9783	28.0518	7.64393e-07	6.5265e-05	2.00365	-4.76236	33.6026	1.44637e-06	5.44854e-05	0.131525	1.90716	3.34214	0.0705415	0.184125
A3SS:SERF2-201-exon3;SERF2-novelTr011-exon2	A3SS	chr15:43793084-43793719/+	Exc-novel	1	0.9999	0	0	3.25993	6.75485	28.034	3.89266e-07	3.63619e-05	0.0339261	6.85676	0.188487	0.665125	0.810586	-3.10995	-4.42495	18.1588	7.17195e-05	0.00114174
A3SS:CLEC2B-201-exon4;CLEC2B-novelTr009-exon2	A3SS	chr12:9854474-9857473/-	Exc-novel	0.9994	0.9999	-0.0005	0.0005	-2.27484	2.37465	28.0275	3.21266e-07	3.07165e-05	-0.568285	2.45299	11.7847	0.00087351	0.00764298	1.75677	-4.25991	15.8279	0.000132289	0.00181386
AFE:PHF23-206-exon1;PHF23-202-exon1	AFE	chr17:7237661-7238785/-		0	1	-0.9999	0.9999	-3.25866	-3.10149	28.0235	4.62332e-07	4.23279e-05	-0.650863	-3.65335	2.86073	0.0939155	0.224413	2.47635	-4.7149	30.9685	2.92202e-06	9.51126e-05
A3SS:ENSG00000285053-novelTr019-exon2;TBCE-201-exon11	A3SS	chr1:235437475-235438768/+	Inc-novel	0.0002	0.0001	0.0002	0.0002	2.06318	0.825483	28.0217	3.22108e-07	3.07757e-05	2.25608	-4.59311	28.1978	6.74724e-07	2.95445e-05	-0.00982681	0.728186	0.0156266	0.97446	1
SE:CREBBP-201-exon13;CREBBP-novelTr015-int1	SE	chr16:3770987-3774568/-	Exc-novel	0.9999	1	-0.0001	0.0001	-2.3805	-0.444123	28.0148	4.64076e-07	4.24313e-05	-0.0828156	-0.482375	0.351941	0.554371	0.7255	2.52296	-4.72091	37.9803	2.33921e-07	1.29054e-05
A3SS:USP9X-202-exon44;USP9X-novelTr028-exon2	A3SS	chrX:41229780-41230503/+	Exc-novel	0.9999	1	0	0	-2.30433	1.09958	27.9926	4.68508e-07	4.28081e-05	0.0246097	1.13762	0.0541192	0.816525	0.914361	2.47447	-4.72858	30.6033	3.22878e-06	0.000102641
MLX/ENST00000246912.8_Intron3/anti-near	IR	chr17:42568560-42568836/+	Inc-NMD	0.0118	0.0671	-0.0553	0.0553	-1.5083	1.54725	27.9862	3.27307e-07	3.12508e-05	-1.41068	-2.10838	23.2407	5.17701e-06	0.000149186	0.302298	1.36418	13.445	0.000397615	0.00421803
A3SS:ANKZF1-novelTr017-exon2;ANKZF1-201-exon11	A3SS	chr2:219235313-219235473/+	Inc-novel	0.0036	0.0001	0.0034	0.0034	2.01187	0.146741	27.9779	3.28532e-07	3.13461e-05	2.02045	-4.20839	20.9071	1.3978e-05	0.000321023	0.154047	0.0169689	1.63984	0.203343	0.377713
A3SS:TAF15-novelTr006-exon2;TAF15-203-exon6	A3SS	chr17:35820438-35822639/+	Inc-novel	0.0006	0.0001	0.0005	0.0005	2.03072	1.57062	27.9553	3.31901e-07	3.1602e-05	1.90418	-4.47889	21.7643	9.6792e-06	0.000241367	-0.158565	1.40346	2.19853	0.141322	0.296163
A5SS:TMEM101-201-exon1;TMEM101-novelTr008-exon1	A5SS	chr17:44014538-44014902/-	Exc-novel	0.9999	1	0	0	-2.55594	1.64629	27.9527	4.76609e-07	4.33746e-05	-0.132783	1.70299	2.37215	0.126711	0.275222	2.02386	-4.72973	26.8659	5.89818e-06	0.000164741
A3SS:COX4I1-201-exon2;COX4I1-novelTr003-exon2	A3SS	chr16:85799753-85801228/+	Exc-novel	1	0.9999	0	0	3.27042	5.47943	27.9253	4.08304e-07	3.78585e-05	0.172518	5.5852	5.06619	0.0266111	0.0928324	-3.03805	-4.45217	17.2786	0.000102587	0.00149299
SAMD9L/ENST00000437805.5_Intron3/known-exon	IR	chr7:93145533-93145908/-		0.299	0.5834	-0.2844	0.2844	-1.52983	0.292935	27.9123	3.38417e-07	3.21897e-05	-1.23559	-0.794569	48.7459	3.38984e-10	6.03882e-08	0.490166	-0.633136	5.92813	0.0166932	0.0666848
A3SS:GTF2H5-201-exon2;GTF2H5-novelTr004-exon2	A3SS	chr6:158168396-158170479/+	Exc-novel	0.9999	1	-0.0001	0.0001	-1.68851	2.48568	27.8909	1.35749e-05	0.000721951	0.438108	2.5869	20.6444	1.56548e-05	0.000349024	2.13928	-4.73528	51.2125	2.1053e-06	7.3548e-05
A3SS:MCM7-201-exon14;MCM7-novelTr022-exon2	A3SS	chr7:100093327-100094172/-	Exc-novel	0.9999	1	0	0	-1.97917	4.86323	27.8852	4.90631e-07	4.45056e-05	0.124978	4.93642	2.26597	0.135431	0.288531	2.07438	-4.75602	34.2128	1.23394e-06	4.78203e-05
A3SS:VRK1-238-exon13;VRK1-201-exon13	A3SS	chr14:96876121-96881176/+		0.0059	0.0005	0.0054	0.0054	1.64387	2.11643	27.8803	3.43347e-07	3.25572e-05	2.14694	-3.72485	36.0484	3.19559e-08	2.58269e-06	0.412292	2.02405	21.526	1.0717e-05	0.000261369
SE:APTX-203-exon2;APTX-233-int1	SE	chr9:32988130-33001566/-		0.9999	0.9997	0.0003	0.0003	2.43137	0.11332	27.8646	3.4579e-07	3.27663e-05	0.174282	0.110986	4.13698	0.0446339	0.133137	-2.30962	-4.5007	22.7057	6.48787e-06	0.000177671
HNRNPUL1/ENST00000352456.7_Intron2/clean	IR	chr19:41268346-41272081/+	Inc-NMD	0.0087	0.0328	-0.0241	0.0241	-1.70342	0.906103	27.8259	3.5189e-07	3.3253e-05	-1.00717	-4.06669	18.6576	4.47821e-05	0.000789718	-0.0581684	0.701455	0.235094	0.628845	0.783867
A3SS:SLTM-novelTr023-exon2;SLTM-novelTr018-exon2	A3SS	chr15:58917000-58919885/-	Inc-novel;Exc-novel	NA	NA	NA	NA	3.0761	-3.56947	27.824	3.52196e-07	3.32591e-05	1.76953	-4.75743	45.7554	8.18116e-06	0.000212954	-1.22174	-4.39889	5.58838	0.0200344	0.0760077
AFE:UBE2D3-217-exon1;UBE2D3-206-exon1	AFE	chr4:102809856-102868714/-		0.0931	0.0004	0.0928	0.0928	2.6626	-2.43561	27.8124	3.54051e-07	3.34114e-05	3.17129	-4.23456	58.7241	1.26161e-11	3.38543e-09	0.295675	-2.94145	0.841351	0.361242	0.553771
A3SS:CCS-novelTr002-exon2;CCS-208-exon2	A3SS	chr11:66593301-66593641/+	Inc-novel	0.0001	0	0.0001	0.0001	2.22955	1.38959	27.8079	5.07203e-07	4.58582e-05	2.21917	-4.72314	36.3738	3.6177e-07	1.83017e-05	0.0505986	1.30416	0.163663	0.68668	0.82665
A3SS:RPL18A-201-exon2;RPL18A-novelTr004-exon2	A3SS	chr19:17859975-17861307/+	Exc-novel	0.9999	1	0	0	-2.21961	6.45706	27.8057	3.55128e-07	3.34673e-05	0.0579027	6.55282	0.502291	0.480163	0.662793	2.27791	-4.56448	22.3771	8.49009e-06	0.000219034
A3SS:CENPT-208-exon12;CENPT-novelTr023-exon2	A3SS	chr16:67830059-67830389/-	Exc-novel	0.9948	0.9999	-0.0051	0.0051	-2.12193	-0.00398609	27.7914	3.57432e-07	3.36615e-05	0.10942	-0.0456145	0.539348	0.464441	0.648581	2.23913	-4.10422	26.9337	1.12451e-06	4.44148e-05
A3SS:NRDC-novelTr051-exon2;NRDC-201-exon17	A3SS	chr1:51809402-51810280/-	Inc-novel	0.0001	0	0.0001	0.0001	1.94764	1.28697	27.7686	1.75486e-05	0.000887795	1.34568	-4.75693	29.7583	0.000963244	0.00824938	-0.357559	1.16058	18.1701	4.62064e-05	0.000808177
SE:AKAP8L-201-exon3;AKAP8L-novelTr005-int1	SE	chr19:15401604-15410519/-	Exc-novel	0.9998	0.9999	-0.0002	0.0002	-2.41402	0.289894	27.7669	3.6141e-07	3.39898e-05	-0.383854	0.257046	8.46515	0.00447175	0.0256376	2.54349	-4.54198	30.3632	2.85014e-07	1.50996e-05
A3SS:S100PBP-202-exon5;S100PBP-novelTr006-exon2	A3SS	chr1:32828082-32829988/+	Exc-novel	0.9999	0.9999	0	0	-2.32637	-0.00114152	27.7547	3.63411e-07	3.41314e-05	-0.262588	-0.0353046	5.55606	0.020387	0.0770122	2.10963	-4.72876	42.7028	1.18352e-07	7.51604e-06
A5SS:LUC7L3-202-exon1;LUC7L3-novelTr040-exon1	A5SS	chr17:50719816-50736959/+	Exc-novel	0.9999	1	0	0	-2.48853	3.50923	27.7264	5.25292e-07	4.72461e-05	-0.255763	3.58854	4.43943	0.0376482	0.118857	2.2965	-4.74386	29.6434	4.2095e-06	0.000126576
SE:PRPF40A-212-exon9;PRPF40A-novelTr011-int1	SE	chr2:152676780-152679055/-	Exc-novel	0.9999	1	0	0	-2.07539	2.95198	27.7257	1.3576e-06	0.000106068	-0.185093	3.01243	8.24994	0.00498706	0.0278433	1.76433	-4.77813	30.6276	3.20737e-06	0.000102113
A5SS:DHDDS-213-exon1;DHDDS-201-exon1	A5SS	chr1:26432377-26432890/+		0.0001	0	0	0	2.04633	0.064698	27.6928	5.32921e-07	4.78078e-05	2.30008	-4.74218	31.3916	1.48883e-06	5.57654e-05	0.262565	-0.0335681	6.74483	0.0108358	0.0487565
A3SS:UBXN4-novelTr031-exon2;UBXN4-201-exon11	A3SS	chr2:135776352-135778947/+	Inc-novel	0.0001	0	0.0001	0.0001	2.18039	0.782898	27.6911	5.33305e-07	4.78112e-05	2.00065	-4.75619	35.5472	4.54425e-07	2.19175e-05	-0.315747	0.63752	15.3194	0.000166862	0.00217743
A3SS:GTF2H2-novelTr036-exon2;GTF2H2-201-exon11	A3SS	chr5:71048114-71048761/-	Inc-novel	0.0015	0.0001	0.0014	0.0014	2.159	0.739861	27.6846	3.75118e-07	3.5207e-05	2.10455	-4.51554	30.3994	2.80976e-07	1.49562e-05	0.187437	0.621491	2.28412	0.133893	0.286309
A3SS:GMFG-206-exon5;GMFG-novelTr033-exon2	A3SS	chr19:39329612-39333076/-	Exc-novel	0.9999	1	0	0	-1.64232	5.66607	27.6809	0.000200288	0.00576446	-0.0530283	5.7726	0.370046	0.544374	0.716996	1.25192	-4.77501	30.2154	0.000842636	0.00743371
SE:MTERF3-204-exon8;MTERF3-201-int7	SE	chr8:96239686-96243918/-		0.005	0.0002	0.0048	0.0048	1.89477	0.133528	27.6804	3.7583e-07	3.52499e-05	2.1603	-4.32465	31.3693	1.92024e-07	1.1028e-05	0.321701	0.012256	6.87352	0.0101303	0.046736
A3SS:SPARC-207-exon2;SPARC-201-exon8	A3SS	chr5:151666510-151667466/-		0.0015	0.0003	0.0011	0.0011	2.12119	3.38109	27.6752	3.76719e-07	3.53093e-05	1.3982	-3.76183	11.3421	0.00108077	0.00898301	-0.864246	3.31853	23.7563	4.16965e-06	0.000125702
A3SS:RPL35A-205-exon3;RPL35A-novelTr003-exon2	A3SS	chr3:197950979-197951192/+	Exc-novel	0.9999	1	0	0	-2.00395	5.51121	27.6628	5.39841e-07	4.82092e-05	0.237728	5.56724	8.09119	0.00540639	0.0295751	2.87198	-4.71084	29.9428	3.87357e-06	0.000118291
A3SS:TPM3-novelTr033-exon2;TPM3-206-exon8	A3SS	chr1:154157722-154170399/-	Inc-novel	0.0001	0	0	0	1.84293	4.71553	27.6457	2.31829e-05	0.00110929	1.74859	-4.76213	40.427	2.34683e-05	0.000479586	-0.15073	4.62964	4.81558	0.0305444	0.102707
SE:LMAN2-novelTr021-exon2;LMAN2-201-int2	SE	chr5:177338606-177351172/-	Inc-novel	0.0001	0.0001	0	0	1.96748	3.4382	27.6442	1.14153e-06	9.16713e-05	1.88881	-4.70977	33.6528	4.53377e-07	2.18746e-05	0.101142	3.37303	1.84636	0.177299	0.346254
ZMYND19/ENST00000298585.3_Intron5/clean	IR	chr9:137582687-137582982/-	Inc-NMD	0.0004	0.0031	-0.0027	0.0027	-2.169	0.00358237	27.6319	3.84163e-07	3.59392e-05	-1.87761	-4.04609	15.585	0.000147782	0.00198011	0.292238	-0.158194	4.72549	0.0321052	0.106382
A3SS:EIF4H-202-exon6;EIF4H-novelTr013-exon2	A3SS	chr7:74194879-74195279/+	Exc-novel	0.9999	1	0	0	-2.18631	2.88828	27.6207	3.86113e-07	3.60918e-05	-0.0977046	2.89385	1.49239	0.22475	0.404601	2.23933	-4.68784	37.6565	2.36616e-08	2.03854e-06
A3SS:DDOST-201-exon7;DDOST-novelTr020-exon2	A3SS	chr1:20654319-20654613/-	Exc-novel	0.9999	1	0	0	-2.00562	4.85007	27.6113	1.01117e-06	8.23135e-05	-0.0577305	4.92182	0.999261	0.319929	0.511396	1.7559	-4.77445	27.8949	6.89944e-06	0.00018656
A5SS:SRSF1-201-exon3;ENSG00000266086-novelTr014-exon1	A5SS	chr17:58005601-58005919/-	Exc-novel	0.9999	1	-0.0001	0.0001	-2.60445	2.49212	27.5861	5.57978e-07	4.95405e-05	0.166278	2.46753	2.59616	0.110311	0.250761	2.82053	-4.65628	41.2565	9.88425e-08	6.48593e-06
SE:RPS11-novelTr054-exon2;RPS11-201-int1	SE	chr19:49496472-49497193/+	Inc-novel	0.0005	0.0002	0.0003	0.0003	1.73051	6.5409	27.5718	3.9476e-07	3.67548e-05	1.90823	-3.18785	20.199	1.89826e-05	0.00040607	0.0713413	6.48799	0.845179	0.360157	0.55267
A3SS:IFI35-novelTr004-exon2;IFI35-204-exon3	A3SS	chr17:43012278-43013046/+	Inc-novel	0.0001	0	0	0	2.20571	1.78109	27.5449	5.67953e-07	5.03938e-05	2.2545	-4.7367	34.1752	1.24601e-06	4.81469e-05	0.127935	1.71848	1.24712	0.266809	0.453136
TMOD3/ENST00000308580.12_Intron2/clean	IR	chr15:51863011-51869216/+	Inc-NMD	0.0103	0.0433	-0.033	0.033	-1.51278	0.435267	27.5195	4.04227e-07	3.75309e-05	-1.35901	-3.42858	28.1603	6.84968e-07	2.99266e-05	-0.00160398	0.26609	0.000136911	0.990688	1
A5SS:DAP3-201-exon5;DAP3-novelTr030-exon1	A5SS	chr1:155725412-155725926/+	Exc-novel	0.9999	1	0	0	-1.83525	2.72622	27.5078	2.48616e-06	0.000177571	0.0922584	2.79834	1.89136	0.172157	0.339295	1.84019	-4.77172	29.6587	4.19166e-06	0.00012619
A5SS:ENSG00000228144-novelTr004-exon1;TMBIM4-202-exon5	A5SS	chr12:66138770-66145840/-	Inc-novel	0.0001	0.0001	0.0001	0.0001	1.76436	3.00855	27.5015	3.52474e-05	0.00153464	1.76157	-4.74127	35.841	2.02684e-05	0.000427124	0.00933253	2.94538	0.0132691	0.908527	0.970588
A3SS:NDUFA2-novelTr006-exon2;NDUFA2-201-exon2	A3SS	chr5:140647363-140647482/-	Inc-novel	0.0001	0.0001	0.0001	0.0001	1.92302	4.35446	27.4794	4.1164e-07	3.81422e-05	2.35021	-4.47558	27.8174	7.86362e-07	3.32912e-05	0.351818	4.32471	14.568	0.000235759	0.00283569
A3SS:DECR1-206-exon3;DECR1-201-exon3	A3SS	chr8:90017327-90018908/+	Inc-NMD	0.0047	0.0004	0.0043	0.0043	1.65733	2.26228	27.4621	4.14862e-07	3.84149e-05	1.81205	-3.81548	25.0385	2.44564e-06	8.31036e-05	0.178215	2.16642	3.33484	0.0708442	0.184669
A5SS:DHX38-201-exon25;DHX38-novelTr025-exon1	A5SS	chr16:72109507-72110955/+	Exc-novel	0.9999	1	0	0	-2.09919	0.65344	27.4468	5.92458e-07	5.22014e-05	-0.171685	0.681971	2.64248	0.107224	0.245709	2.42192	-4.751	27.0801	8.7298e-06	0.000223505
SE:SCMH1-201-exon4;SCMH1-novelTr024-int1	SE	chr1:41143113-41152598/-	Exc-novel	0.9997	0.9999	-0.0002	0.0002	-2.52865	-1.1701	27.4392	4.19198e-07	3.87645e-05	-0.741755	-1.28187	19.8085	2.24941e-05	0.000463555	1.90275	-4.71957	34.6974	2.05631e-06	7.22112e-05
A3SS:GOT1-novelTr012-exon2;GOT1-201-exon3	A3SS	chr10:99406850-99420623/-	Inc-novel	0.0001	0	0	0	2.12751	0.878791	27.4362	5.95185e-07	5.23725e-05	2.2875	-4.73557	33.7757	1.38243e-06	5.24781e-05	0.224696	0.79313	4.91944	0.0288444	0.0984357
A5SS:VAV1-201-exon22;VAV1-novelTr040-exon1	A5SS	chr19:6848068-6850669/+	Exc-novel	0.9999	1	-0.0001	0.0001	-1.80518	0.983943	27.4307	2.02134e-05	0.000994273	-0.0965404	1.00096	0.851779	0.358296	0.550742	1.65319	-4.75205	36.1915	7.76375e-05	0.00121349
A3SS:NDUFC1-novelTr018-exon2;NDUFC1-206-exon3	A3SS	chr4:139295147-139295731/-	Inc-novel	0.0006	0.0001	0.0005	0.0005	1.74016	3.73212	27.4305	4.20844e-07	3.88906e-05	2.1061	-4.2513	25.4926	2.02768e-06	7.14237e-05	0.379122	3.68967	19.0307	3.16085e-05	0.000601632
A3SS:HSPA14-novelTr010-exon2;HSPA14-201-exon9	A3SS	chr10:14852532-14854124/+	Inc-novel	0.0002	0.0001	0.0002	0.0002	2.17169	0.455804	27.4282	6.17221e-07	5.39676e-05	1.88024	-4.71717	36.3283	8.50525e-06	0.000219302	-0.246466	0.339324	5.11778	0.02587	0.0918119
A3SS:RIMKLB-novelTr026-exon2;RIMKLB-212-exon9	A3SS	chr12:8780740-8782911/+	Inc-novel	0.0002	0.0001	0.0001	0.0001	2.34153	1.77258	27.417	4.23442e-07	3.90784e-05	1.95937	-4.62936	25.7692	1.80968e-06	6.51919e-05	-0.309817	1.6905	4.7849	0.0310668	0.103923
A5SS:MYL6B-novelTr039-exon1;MYL6B-207-exon3	A5SS	chr12:56154841-56155054/+	Inc-novel	0.0001	0	0	0	1.82523	3.16096	27.3955	4.68841e-05	0.00190271	1.53678	-4.7701	34.5446	0.000141687	0.00191583	-0.119241	3.10682	3.01836	0.0854401	0.210409
BCAT2/ENST00000316273.11_Intron7/clean	IR	chr19:48797023-48797190/-	Inc-NMD	0.0001	0.0004	-0.0003	0.0003	-2.56058	2.17587	27.3764	4.31302e-07	3.97772e-05	-2.77013	-4.30905	28.7388	5.43194e-07	2.50776e-05	0.259478	2.1038	6.39931	0.0129959	0.05572
A3SS:HMGB1-203-exon3;HMGB1-novelTr033-exon2	A3SS	chr13:30463319-30463530/-	Exc-novel	0.9999	1	0	0	-2.03376	6.69372	27.3438	6.19359e-07	5.40518e-05	0.190236	6.77265	6.01636	0.015925	0.0647524	2.55092	-4.73109	28.6767	5.522e-06	0.000156438
A3SS:TTK-novelTr008-exon2;TTK-202-exon17	A3SS	chr6:80035418-80036474/+	Inc-novel	0.0074	0.0001	0.0073	0.0073	2.10024	-0.196825	27.3312	4.40214e-07	4.05449e-05	2.45479	-4.19229	33.4403	8.60812e-08	5.77569e-06	0.21159	-0.363962	2.09325	0.151114	0.310347
SE:TCF25-201-exon16;ENST00000570217-int1	SE	chr16:89906285-89910590/+		0.9999	0.9999	-0.0001	0.0001	-1.98989	2.12273	27.3088	4.44716e-07	4.0905e-05	-0.183531	2.18561	4.59644	0.0344901	0.11193	1.86546	-4.61233	19.931	2.13263e-05	0.000444859
A3SS:ERGIC3-202-exon9;ERGIC3-novelTr017-exon2	A3SS	chr20:35555076-35556056/+	Exc-novel	0.9999	1	0	0	-1.63121	4.37064	27.3039	4.11287e-05	0.00172541	-0.0339274	4.45657	0.229285	0.633111	0.787217	1.73899	-4.7881	26.5436	3.00196e-05	0.000578153
A3SS:HAUS1-201-exon4;HAUS1-novelTr022-exon2	A3SS	chr18:46118317-46119982/+	Exc-novel	0.9999	0.9991	0.0008	0.0008	2.12324	2.09197	27.2997	4.46548e-07	4.10461e-05	0.250258	2.14294	9.53301	0.00261904	0.0173908	-1.8638	-4.2449	15.312	0.000167425	0.00218323
A3SS:ORC1-novelTr029-exon2;ORC1-202-exon2	A3SS	chr1:52402229-52404245/-	Inc-novel	0.0007	0.0001	0.0006	0.0006	2.32411	-0.11599	27.2738	4.51829e-07	4.14763e-05	2.56612	-4.5139	42.663	2.83371e-09	3.6735e-07	0.294432	-0.269105	3.88168	0.0516123	0.148065
A3SS:FXR1-novelTr024-exon2;FXR1-203-exon16	A3SS	chr3:180970359-180976121/+	Inc-novel	0.0001	0	0.0001	0.0001	1.66878	1.66627	27.2666	7.08551e-06	0.000424952	1.7346	-4.76594	29.8363	1.15678e-05	0.000277439	0.19751	1.58791	5.59693	0.0199423	0.0757538
A3SS:NAE1-novelTr039-exon2;NAE1-201-exon16	A3SS	chr16:66809076-66810373/-	Inc-novel	0.0001	0	0	0	1.75559	1.63117	27.2642	8.15661e-06	0.000476669	1.91855	-4.74017	44.5833	2.1053e-06	7.3548e-05	0.205108	1.54007	6.94149	0.00977716	0.0455663
A3SS:TMEM106C-201-exon2;TMEM106C-204-exon2	A3SS	chr12:47963634-47964280/+		0.9996	0.9999	-0.0003	0.0003	-2.00556	2.74705	27.2604	4.54593e-07	4.17024e-05	0.0150434	2.82109	0.0286114	0.866025	0.944869	2.07668	-4.28731	21.822	9.44353e-06	0.000237897
SE:SUGP1-novelTr027-exon2;SUGP1-201-int11	SE	chr19:19277880-19278689/-	Inc-novel	0	0.0001	-0.0001	0.0001	-2.40187	1.3865	27.2371	5.52961e-07	4.91505e-05	-1.96376	-4.68853	19.9836	3.46558e-05	0.000645397	0.568534	1.31509	35.0759	4.61264e-08	3.479e-06
SE:ENSG00000290199-novelTr028-exon2;DDT-201-int3	SE	chr22:23971624-23973767/-	Inc-novel	0.0001	0	0	0	1.93113	3.8696	27.2333	6.49594e-07	5.65474e-05	2.21754	-4.74693	36.9257	6.19628e-07	2.75914e-05	0.243115	3.8323	4.13855	0.0445945	0.133038
ALE:GRHPR-205-exon4;GRHPR-201-exon9	ALE	chr9:37432139-37436660/+		0.0013	0.0002	0.001	0.001	1.69987	3.61732	27.2182	4.63374e-07	4.23952e-05	1.8524	-3.72122	20.3911	1.74667e-05	0.000380092	0.113521	3.56448	2.23615	0.138001	0.292134
AFE:ANKRD28-204-exon1;ANKRD28-201-exon1	AFE	chr3:15795307-15859376/-		0.999	0.9998	-0.0008	0.0008	-2.88546	0.701408	27.188	4.69764e-07	4.28945e-05	-1.14448	0.695502	17.215	7.07177e-05	0.00112865	0.166043	-3.88947	0.212202	0.646059	0.795929
A3SS:CHMP1A-215-exon4;CHMP1A-201-exon4	A3SS	chr16:89649498-89651568/-	Inc-NMD	0.0001	0.0001	0.0001	0.0001	2.111	1.02449	27.1798	4.71514e-07	4.30258e-05	1.96027	-4.70567	37.8279	5.61284e-07	2.55828e-05	-0.0643012	0.916317	0.336266	0.563312	0.732825
PUM3/ENST00000397885.3_Intron6/clean	IR	chr9:2831029-2831250/-		0.0001	0.0014	-0.0013	0.0013	-2.21554	0.662473	27.1734	4.72873e-07	4.31214e-05	-2.14028	-4.40158	27.245	9.91077e-07	3.99578e-05	0.0590573	0.531533	0.336936	0.562924	0.732639
A3SS:YWHAZ-218-exon3;YWHAZ-201-exon4	A3SS	chr8:100924299-100924915/-		0.0002	0.0001	0.0002	0.0002	2.16847	3.94765	27.1648	4.74732e-07	4.32623e-05	2.03966	-4.45861	24.3436	3.26311e-06	0.00010353	-0.252741	3.85235	5.3629	0.0226348	0.0833126
A5SS:FANCA-novelTr017-exon1;FANCA-202-exon36	A5SS	chr16:89742939-89744958/-	Inc-novel	0.0001	0	0	0	2.42881	0.410511	27.1598	6.70534e-07	5.81869e-05	2.57674	-4.71527	29.667	4.18194e-06	0.000125985	-0.106969	0.308702	0.757706	0.386156	0.577423
SE:DDX19B-novelTr042-exon2;DDX19B-201-int1	SE	chr16:70299355-70312608/+	Inc-novel	0.0001	0.0005	-0.0004	0.0004	-2.22707	1.08616	27.1547	4.76906e-07	4.33746e-05	-2.08966	-4.39331	17.8694	5.28046e-05	0.000897872	0.284092	0.996117	12.454	0.000634689	0.0060086
AFE:SPECC1-232-exon1;SPECC1-204-exon1	AFE	chr17:20009425-20096630/+		0.6777	0.9207	-0.243	0.243	-1.66677	-0.249906	27.1282	4.82672e-07	4.38701e-05	-0.737671	-0.617391	13.7975	0.000337184	0.00371457	0.951164	-2.227	12.3155	0.000677897	0.00631954
A3SS:ST13-novelTr036-exon2;ST13-201-exon4	A3SS	chr22:40844910-40848293/-	Inc-novel	0.0008	0.0002	0.0006	0.0006	1.7026	4.19127	27.1251	4.83362e-07	4.39039e-05	1.83609	-3.93458	18.9528	3.27084e-05	0.000617701	-0.00777173	4.11612	0.0150386	0.902648	0.967504
A3SS:BCL2L1-204-exon2;BCL2L1-207-exon2	A3SS	chr20:31722331-31723863/-		0.6	0.0459	0.5541	0.5541	2.6443	-2.85964	27.1161	4.85332e-07	4.40538e-05	0.697092	-3.78742	4.61824	0.0340743	0.110952	-1.9055	-3.93834	19.196	2.93977e-05	0.000571207
SE:MFF-novelTr018-exon2;MFF-202-int1	SE	chr2:227325428-227328677/+	Inc-novel	0.0013	0.0001	0.0012	0.0012	2.18235	1.08229	27.0869	4.91816e-07	4.45838e-05	2.30659	-4.39754	32.4688	1.25199e-07	7.86275e-06	-0.0700062	0.980838	0.224998	0.636303	0.788558
A3SS:PPP2R3C-novelTr022-exon2;PPP2R3C-201-exon3	A3SS	chr14:35110630-35116609/-	Inc-novel	0.0001	0	0.0001	0.0001	1.93486	0.704207	27.081	1.71879e-06	0.000129107	1.92206	-4.76449	31.0162	5.08554e-06	0.000147133	-0.0490437	0.601351	0.349031	0.55601	0.726724
[truncated: 4,102 more rows]
